# Supplementary material for: Dynamical refinement with multipolar electron scattering factors
Source: IUCrJ. 2024 Mar 21;11(Pt 3):309–24. doi: 10.1107/S2052252524001763 (PMC11067749; doi:10.1107/S2052252524001763)
Supplement: Supplementary file 2 [file m-11-00309-IAMsup2.hkl]

#
# h,k,l, Fc-squared, Fo-squared, sigma(Fo-squared) and status flag
#
data_IAM
_shelx_title                             '   '
_shelx_refln_list_code                   4
_shelx_F_calc_maximum                    266.27
_exptl_crystal_F_000                     192.856
_reflns_d_resolution_high                0.5575

loop_
 _symmetry_equiv_pos_as_xyz
 'x, y, z'
 '-x, -y, z'
 '-x, y, -z+1/2'
 'x, -y, -z+1/2'
 '-x, -y, -z'
 'x, y, -z'
 'x, -y, z+1/2'
 '-x, y, z+1/2'
 'x+1/2, y+1/2, z+1/2'
 '-x+1/2, -y+1/2, z+1/2'
 '-x+1/2, y+1/2, -z'
 'x+1/2, -y+1/2, -z'
 '-x+1/2, -y+1/2, -z+1/2'
 'x+1/2, y+1/2, -z+1/2'
 'x+1/2, -y+1/2, z'
 '-x+1/2, y+1/2, z'

_cell_length_a                           13.1931
_cell_length_b                           13.214
_cell_length_c                           6.213
_cell_angle_alpha                        90
_cell_angle_beta                         90
_cell_angle_gamma                        90

_shelx_F_squared_multiplier              1.000

loop_
 _refln_index_h
 _refln_index_k
 _refln_index_l
 _refln_intensity_calc
 _refln_intensity_meas
 _refln_intensity_sigma
 _refln_scale_group_code
 _refln_observed_status
 -23   1   2    66.30    40.40    38.90   1%1 <
 -23   3   2    21.03    -6.80    30.00   1%1 <
 -22   0   2   524.60   555.30    58.60   1%1 o
 -22   2   2    48.24    42.80    39.30   1%1 <
 -21  -3   2    14.44    19.00    34.00   1%1 <
 -21  -1   2   183.90   134.10    44.80   1%1 <
 -20  -4   2    21.49    19.80    34.60   1%1 <
 -20  -2   2    38.67    17.30    33.60   1%1 <
 -19  -5   2    19.13    19.00    34.70   1%1 <
 -18  -8   2   404.95   257.40    49.50   1%1 o
 -18  -6   2    18.58     3.90    31.00   1%1 <
 -18  13   1    46.07    30.20    37.30   1%1 <
 -18  15   1    22.63    51.90    40.20   1%1 <
 -17  -9   2   201.05   150.70    44.80   1%1 o
 -17  10   1  2200.20  1934.60    75.20   1%1 o
 -17  12   1   122.81    58.70    40.80   1%1 <
 -17  14   1    80.80    72.20    42.20   1%1 <
 -16 -10   2   310.27   273.60    51.40   1%1 o
 -16   9   1   715.03   633.00    59.00   1%1 o
 -16  11   1   225.59   238.90    49.00   1%1 o
 -15 -13   2    11.81    -2.10    29.80   1%1 <
 -15 -11   2   433.66   430.50    56.30   1%1 o
 -15   6   1    39.93    63.00    41.70   1%1 <
 -15   8   1   240.94   182.80    46.90   1%1 o
 -14 -14   2    11.03    31.50    37.00   1%1 <
 -14   5   1    54.82    79.40    42.50   1%1 <
 -13 -15   2    50.41    51.00    39.70   1%1 <
 -13   2   1   594.01   584.40    60.20   1%1 o
 -13   4   1   113.91   125.90    45.60   1%1 <
 -12 -18   2    19.41    32.70    37.70   1%1 <
 -12 -16   2    44.82    25.10    35.70   1%1 <
 -12   1   1  1382.70  1471.20    72.70   1%1 o
 -11 -19   2   448.31   400.00    55.00   1%1 o
 -11 -17   2    32.17    30.80    36.70   1%1 <
 -10 -20   2   129.11   114.20    42.60   1%1 <
 -10 -18   2    13.39    34.40    37.70   1%1 <
 -10  -3   1   202.12   300.60    55.30   1%1 o
 -10  20   0   266.62   232.40    49.20   1%1 o
  -9 -21   2    38.33    37.90    38.70   1%1 <
  -9  -4   1    77.13   154.20    49.70   1%1 o
  -9  17   0    11.45     0.90    29.80   1%1 <
  -9  19   0   149.01   164.10    45.50   1%1 o
  -9  21   0    18.58     5.30    31.90   1%1 <
  -8  16   0   140.34   110.20    43.50   1%1 <
  -8  18   0    88.68    84.80    42.00   1%1 <
  -7  -8   1  5843.10  5892.50   110.40   1%1 o
  -7  13   0   242.72   305.90    53.40   1%1 o
  -7  15   0    19.29    15.90    33.80   1%1 <
  -6  -9   1 19485.00 20324.20   175.80   1%1 o
  -6  12   0   188.83   109.00    44.70   1%1 <
  -5 -10   1 28904.00 33695.40   214.80   1%1 o
  -5   9   0  4542.40  4470.60   101.20   1%1 o
  -4 -13   1   129.99   161.60    47.20   1%1 o
  -4   8   0 12376.00 11211.10   135.80   1%1 o
  -3 -14   1    29.25    49.50    40.30   1%1 <
  -3   5   0  9827.30  9620.90   138.70   1%1 o
  -2 -15   1    59.12    69.40    41.60   1%1 <
  -1 -16   1   118.20   144.50    43.80   1%1 o
   1 -18   1   419.71   418.10    55.50   1%1 o
   1  22  -1     4.94    38.50    38.70   1%1 <
   2 -21   1    24.76    22.50    35.70   1%1 <
   2 -19   1    33.27    49.70    40.70   1%1 <
   2  19  -1   115.40   125.10    43.10   1%1 <
   2  21  -1    22.18     1.20    30.60   1%1 <
   2  23  -1    50.64    45.70    40.70   1%1 <
   3 -22   1    81.43    73.10    41.80   1%1 <
   3 -20   1    38.01    52.10    40.60   1%1 <
   3  -5   0 12392.00 10168.80   141.80   1%1 o
   3  18  -1   170.89   130.70    44.70   1%1 <
   3  20  -1   257.30   240.90    50.50   1%1 o
   4 -23   1    10.41    34.60    37.50   1%1 <
   4 -21   1    12.13    51.10    40.20   1%1 <
   4  -6   0   158.28   231.00    60.70   1%1 o
   4  15  -1    25.41    67.80    41.40   1%1 <
   4  17  -1     8.43    41.20    39.60   1%1 <
   5 -22   1    45.69    41.30    39.60   1%1 <
   5  -7   0  2325.60  2427.40    87.00   1%1 o
   5  14  -1   317.31   289.30    51.30   1%1 o
   5  16  -1   166.06   120.20    44.80   1%1 <
   6  11  -1   117.64   228.40    52.80   1%1 o
   6  13  -1   123.30   200.40    49.20   1%1 o
   7 -11   0  3823.70  4339.20    95.50   1%1 o
   7  10  -1  5800.80  6601.50   109.40   1%1 o
   8 -12   0   184.72    92.20    44.30   1%1 <
   8   9  -1  1301.40  1132.60    70.00   1%1 o
   9 -13   0   695.05   812.20    64.70   1%1 o
   9   6  -1   129.06   251.30    53.20   1%1 o
  10 -14   0   447.16   271.00    51.70   1%1 o
  10   5  -1   196.65   112.60    45.10   1%1 <
  11 -15   0   306.84   242.50    50.20   1%1 o
  11   4  -1    58.47    65.00    43.40   1%1 <
  12 -16   0    73.00    37.70    39.00   1%1 <
  12   1  -1  1329.60  1404.80    72.20   1%1 o
  12   3  -1   793.52   903.50    65.60   1%1 o
  13 -17   0    13.51    21.40    36.00   1%1 <
  14 -18   0    54.51    65.10    40.90   1%1 <
  14  -1  -1    69.82    59.60    41.10   1%1 <
  15  -2  -1    30.48    15.90    34.80   1%1 <
  16  -3  -1   383.54   344.90    53.70   1%1 o
  17  -6  -1    89.32   162.90    45.50   1%1 o
  17  -4  -1   397.56   282.20    50.50   1%1 o
  18  -7  -1    19.39    32.60    37.60   1%1 <
  18  -5  -1    22.52    29.30    37.00   1%1 <
  18  14  -2     9.23     1.90    30.70   1%1 <
  19  -8  -1   385.11   363.40    54.30   1%1 o
  19  -6  -1    37.32    -4.90    30.00   1%1 <
  19  13  -2    50.12    51.00    41.60   1%1 <
  20  -9  -1    41.10    58.90    40.40   1%1 <
  20  -7  -1    19.86    -4.60    29.90   1%1 <
  20  12  -2     6.32     3.70    31.60   1%1 <
  21 -10  -1     4.92     2.70    30.30   1%1 <
  21  -8  -1    34.72    38.80    39.20   1%1 <
  21   9  -2     5.48    -0.80    30.50   1%1 <
 -23  -1   2    38.84    26.60    36.80   2%1 <
 -23   1   2    82.18    60.30    40.50   2%1 <
 -22  -4   2    11.79     9.70    32.40   2%1 <
 -22  -2   2    36.34    19.30    34.20   2%1 <
 -21  -5   2    86.14    55.30    40.70   2%1 <
 -21  -3   2    20.87    25.50    35.90   2%1 <
 -20  -8   2    12.93     7.30    32.30   2%1 <
 -20  -6   2    10.04    10.80    32.90   2%1 <
 -19  -9   2     3.05    14.40    33.70   2%1 <
 -19  -7   2    10.32    17.70    34.60   2%1 <
 -19  14   1    16.15    40.30    39.20   2%1 <
 -18 -10   2    80.50    45.50    39.90   2%1 <
 -18  11   1    48.98    17.20    34.50   2%1 <
 -18  13   1    34.74    42.50    39.30   2%1 <
 -18  15   1    32.85    40.20    38.80   2%1 <
 -17 -13   2    44.18    45.70    39.80   2%1 <
 -17 -11   2   101.44    91.60    42.30   2%1 <
 -17   8   1   118.94    92.70    43.10   2%1 <
 -17  10   1  1636.70  1657.00    72.50   2%1 o
 -17  12   1   164.98   102.90    42.40   2%1 <
 -16 -14   2    19.40    28.40    36.40   2%1 <
 -16 -12   2    23.01    19.80    34.50   2%1 <
 -16   7   1    54.44    27.30    36.70   2%1 <
 -16   9   1   783.39   688.50    61.40   2%1 o
 -15 -15   2     6.86    -6.60    29.80   2%1 <
 -15   4   1    56.72    50.50    40.50   2%1 <
 -15   6   1    10.92    47.40    39.50   2%1 <
 -14 -18   2    99.26    63.50    41.90   2%1 <
 -14 -16   2    26.14    23.40    35.70   2%1 <
 -14   3   1   552.93   532.70    58.70   2%1 o
 -13 -19   2   619.89   861.30    63.40   2%1 o
 -13 -17   2    32.65    43.40    38.50   2%1 <
 -13   2   1   531.84   626.40    62.00   2%1 o
 -12 -20   2   193.88   197.20    47.30   2%1 o
 -12 -18   2    15.22    23.40    35.90   2%1 <
 -12  -1   1  1346.30  1401.10    72.00   2%1 o
 -11  -2   1  1296.90  1210.30    69.80   2%1 o
 -10  -5   1   181.43   139.50    47.70   2%1 <
 -10  20   0   327.05   307.40    52.90   2%1 o
  -9  -6   1   120.08   202.60    51.60   2%1 o
  -9  17   0    14.48     3.50    31.10   2%1 <
  -9  19   0   287.89   216.50    48.40   2%1 o
  -9  21   0    20.29     9.40    32.70   2%1 <
  -8  -7   1   125.44   114.60    48.30   2%1 <
  -8  16   0   128.94   107.40    43.50   2%1 <
  -8  18   0    20.90    35.40    38.40   2%1 <
  -8  20   0    26.88    42.90    39.00   2%1 <
  -7 -10   1  7933.50  8678.20   122.90   2%1 o
  -7  13   0   650.21   706.20    61.60   2%1 o
  -7  15   0    12.73    25.60    36.40   2%1 <
  -7  17   0    58.58    54.50    41.10   2%1 <
  -6 -11   1   100.50   146.40    49.90   2%1 <
  -6  12   0   179.16   142.90    46.80   2%1 o
  -5 -12   1   853.19   781.60    64.30   2%1 o
  -5   9   0  5663.40  5868.20   110.40   2%1 o
  -5  11   0  2897.50  3037.90    89.30   2%1 o
  -4 -13   1   164.40   173.00    47.60   2%1 o
  -4   8   0 11656.00 11851.50   139.50   2%1 o
  -3 -16   1   131.79    88.00    42.60   2%1 <
  -3 -14   1    72.38   114.60    43.70   2%1 <
  -3   5   0 12488.00 10883.40   147.30   2%1 o
  -2 -17   1    14.28    15.40    34.60   2%1 <
  -2   4   0  9114.00  8933.90   145.90   2%1 o
  -1 -18   1   504.73   418.30    55.70   2%1 o
   1 -20   1   492.16   499.20    58.30   2%1 o
   2 -21   1    43.16     7.20    32.30   2%1 <
   2  23  -1    44.88    30.20    38.00   2%1 <
   3 -22   1    36.12    56.20    40.60   2%1 <
   3  -5   0 11896.00 10339.70   143.00   2%1 o
   3  20  -1    22.17    20.90    36.20   2%1 <
   3  22  -1    49.36    61.20    42.20   2%1 <
   4 -23   1    32.49    36.80    38.40   2%1 <
   4  -6   0   258.85   276.00    63.10   2%1 o
   4  19  -1     8.64    14.80    34.30   2%1 <
   4  21  -1    30.52    30.20    38.70   2%1 <
   4  23  -1     3.68    13.30    34.20   2%1 <
   5  -7   0  2324.50  2262.40    85.70   2%1 o
   5  16  -1   119.92   103.40    44.70   2%1 <
   5  18  -1   314.39   268.40    51.90   2%1 o
   5  20  -1    75.73    29.10    38.30   2%1 <
   6  15  -1   351.02   343.50    54.70   2%1 o
   6  17  -1  1764.40  2271.50    79.80   2%1 o
   7 -11   0  4041.40  4293.50    96.20   2%1 o
   7  12  -1   152.18   114.80    44.40   2%1 <
   7  14  -1   506.81   355.90    55.90   2%1 o
   8 -12   0   105.69   108.90    45.30   2%1 <
   8  11  -1    70.89    56.90    44.00   2%1 <
   8  13  -1   298.12   275.00    53.00   2%1 o
   9 -13   0   710.20   762.30    63.60   2%1 o
   9   8  -1   785.59   858.30    66.00   2%1 o
   9  10  -1   352.06   352.80    57.30   2%1 o
  10 -14   0   317.06   258.10    50.50   2%1 o
  10   7  -1  5301.40  5768.80   105.20   2%1 o
  11 -15   0   311.19   262.80    49.60   2%1 o
  11   6  -1   111.42    14.90    36.00   2%1 <
  12 -16   0    26.07     5.80    32.50   2%1 <
  12   3  -1   711.08   884.10    65.40   2%1 o
  12   5  -1   425.73   349.80    56.40   2%1 o
  13 -17   0    12.36    19.40    35.00   2%1 <
  13   2  -1   438.23   518.60    59.40   2%1 o
  14 -18   0    76.08    73.00    41.60   2%1 <
  14   1  -1    57.07   121.50    45.80   2%1 <
  16  -3  -1   547.88   537.60    58.00   2%1 o
  16  -1  -1   106.02    79.70    43.00   2%1 <
  17  -4  -1   495.80   468.80    56.80   2%1 o
  17  -2  -1   681.63   703.20    62.70   2%1 o
  18  -5  -1    13.00    10.50    32.80   2%1 <
  18  -3  -1    45.82    58.60    42.20   2%1 <
  19  -6  -1    33.24    10.50    33.00   2%1 <
  19  -4  -1    14.86    17.10    35.10   2%1 <
  20  -7  -1     4.86     5.70    32.10   2%1 <
  20  -5  -1    49.78    33.40    39.10   2%1 <
  21  -8  -1    26.93     7.90    32.80   2%1 <
  21  -6  -1    38.62    45.00    40.80   2%1 <
  22  -7  -1    85.94    59.60    42.50   2%1 <
 -23  -3   2     6.28    15.40    33.60   3%1 <
 -22  -6   2     9.02    23.00    35.70   3%1 <
 -21  -9   2     8.43    20.00    34.70   3%1 <
 -21  -7   2    81.00    23.30    35.70   3%1 <
 -20 -10   2    29.78     7.40    31.90   3%1 <
 -19 -11   2    18.41    19.30    35.10   3%1 <
 -19  12   1    25.77     2.40    30.50   3%1 <
 -19  14   1    33.59    22.60    35.60   3%1 <
 -18 -14   2    21.58    26.70    36.20   3%1 <
 -18 -12   2   118.48    78.10    41.70   3%1 <
 -18   9   1   135.88   150.40    45.10   3%1 o
 -18  11   1    28.24    16.90    34.80   3%1 <
 -18  13   1    95.99    45.50    40.40   3%1 <
 -17 -15   2   100.49    44.20    39.50   3%1 <
 -17   6   1   212.00   162.80    45.60   3%1 o
 -17   8   1   135.63    85.70    42.50   3%1 <
 -17  10   1  2220.00  2494.10    79.10   3%1 o
 -16 -16   2    45.03    39.50    38.50   3%1 <
 -16   5   1   525.92   482.50    57.30   3%1 o
 -16   7   1    30.47    31.50    37.30   3%1 <
 -15 -17   2    12.96    22.10    35.50   3%1 <
 -15   2   1    22.89    30.50    38.20   3%1 <
 -15   4   1   105.33    64.00    41.60   3%1 <
 -14 -18   2   114.48    83.20    42.40   3%1 <
 -14   1   1   243.40   148.20    45.70   3%1 o
 -13  -2   1   690.00   727.80    63.30   3%1 o
 -12  -3   1   483.48   651.40    61.80   3%1 o
 -11  -4   1   180.09   157.00    48.10   3%1 o
 -10  -7   1  6047.20  6859.60   110.90   3%1 o
  -9  -8   1   778.02   855.00    67.50   3%1 o
  -9  19   0   295.45   366.80    53.20   3%1 o
  -9  21   0    27.91    22.30    36.20   3%1 <
  -8  -9   1  1694.00  1503.30    76.10   3%1 o
  -8  16   0   158.94   116.80    43.60   3%1 <
  -8  18   0    14.42    28.70    36.60   3%1 <
  -8  20   0     5.57    23.30    35.40   3%1 <
  -8  22   0    84.20    68.60    41.80   3%1 <
  -7 -12   1   276.29   119.60    45.00   3%1 <
  -7  13   0  1132.50  1208.70    68.40   3%1 o
  -7  15   0    10.84    20.20    35.40   3%1 <
  -7  17   0    63.28    44.30    39.40   3%1 <
  -7  19   0    19.25    42.50    39.00   3%1 <
  -6 -13   1   171.86   216.30    48.90   3%1 o
  -6  12   0   274.98   184.00    49.30   3%1 o
  -6  14   0   183.35   244.50    50.10   3%1 o
  -5 -14   1   554.56   576.20    59.30   3%1 o
  -5   9   0  6546.30  6834.20   118.30   3%1 o
  -5  11   0  2422.50  2430.10    86.00   3%1 o
  -4 -15   1    79.96    72.50    42.30   3%1 <
  -4   8   0 11209.00 11744.50   140.50   3%1 o
  -3 -18   1   213.47   239.30    49.80   3%1 o
  -3 -16   1    84.10   154.10    44.90   3%1 o
  -3   5   0 15872.00 13144.80   156.30   3%1 o
  -2 -19   1    12.66    36.50    38.50   3%1 <
  -2 -17   1    36.80    35.20    38.70   3%1 <
  -2   4   0  8041.80  7422.20   142.90   3%1 o
  -1 -20   1   582.97   490.10    57.10   3%1 o
  -1 -18   1   805.23   585.80    59.50   3%1 o
   1 -22   1     2.42     8.10    32.20   3%1 <
   2 -23   1    41.65    14.50    33.90   3%1 <
   3  -5   0 12167.00 11038.10   147.30   3%1 o
   4  -6   0   217.76   260.80    62.60   3%1 o
   4  23  -1    13.69    23.80    36.60   3%1 <
   5  -7   0  2982.50  2833.40    91.00   3%1 o
   5  20  -1   207.22   115.80    44.50   3%1 <
   5  22  -1    27.33    38.70    39.20   3%1 <
   6 -10   0   828.83   696.60    70.50   3%1 o
   6  17  -1  1656.90  1957.50    76.70   3%1 o
   6  19  -1    14.25     8.70    33.50   3%1 <
   6  21  -1    18.20    16.90    34.60   3%1 <
   7 -11   0  3923.20  4874.80   100.30   3%1 o
   7  16  -1   383.32   280.10    53.80   3%1 o
   7  18  -1    50.04    54.20    41.70   3%1 <
   7  20  -1    19.92    19.30    35.50   3%1 <
   8 -12   0    89.63   105.40    44.90   3%1 <
   8  13  -1   276.97   267.30    53.30   3%1 o
   8  15  -1    23.06    58.40    43.00   3%1 <
   8  17  -1     4.84    33.10    38.80   3%1 <
   9 -13   0   954.23  1087.30    67.00   3%1 o
   9  12  -1  3003.00  3311.80    88.00   3%1 o
   9  14  -1    30.37    52.80    42.10   3%1 <
  10 -14   0   299.36   260.30    50.50   3%1 o
  10   9  -1    23.15    39.90    42.10   3%1 <
  10  11  -1   121.50   131.10    47.30   3%1 <
  10  13  -1   566.85   622.50    62.80   3%1 o
  11 -15   0   365.27   389.70    55.20   3%1 o
  11   8  -1   127.96   245.30    52.40   3%1 o
  11  10  -1     7.25    12.90    35.20   3%1 <
  12 -16   0    29.97    28.30    37.70   3%1 <
  12   7  -1   638.78   756.70    65.60   3%1 o
  13 -17   0    14.67    22.00    35.90   3%1 <
  13   4  -1    72.66   141.60    47.80   3%1 <
  13   6  -1   687.75   768.40    64.60   3%1 o
  14 -18   0    61.08    51.20    41.00   3%1 <
  14   3  -1   788.66   661.00    62.70   3%1 o
  14   5  -1    68.82    47.40    42.30   3%1 <
  15   2  -1    11.11    36.60    40.60   3%1 <
  16  -1  -1   169.01    59.90    42.20   3%1 <
  16   1  -1   113.94    58.20    42.80   3%1 <
  17  -2  -1  1045.20  1022.50    66.10   3%1 o
  18  -3  -1    16.04    56.30    42.10   3%1 <
  18  -1  -1   128.89    83.80    44.10   3%1 <
  19  -4  -1    18.29     9.60    33.50   3%1 <
  19  -2  -1    93.40    88.50    44.20   3%1 <
  20  -5  -1    16.79    29.60    38.20   3%1 <
  20  -3  -1    12.67    34.90    40.00   3%1 <
  21  -6  -1    27.07    18.30    35.80   3%1 <
  21  -4  -1     5.80    31.00    38.60   3%1 <
  22  -7  -1    65.54    39.00    40.20   3%1 <
  22  -5  -1   130.90    66.50    42.90   3%1 <
 -20  11   1    45.81    31.40    37.40   4%1 <
 -19   8   1   624.71   484.30    56.60   4%1 o
 -19  10   1    40.49    37.70    38.60   4%1 <
 -19  12   1    27.57     0.00    30.00   4%1 <
 -19  14   1    25.68     5.30    32.00   4%1 <
 -18   7   1    11.77    38.10    38.20   4%1 <
 -18   9   1   181.30   206.80    47.60   4%1 o
 -18  11   1    47.56    50.00    39.70   4%1 <
 -17   4   1   703.15   518.70    57.40   4%1 o
 -17   6   1   133.54   110.30    43.60   4%1 <
 -17   8   1   114.44   100.20    42.80   4%1 <
 -16   1   1   150.18    56.60    41.30   4%1 <
 -16   3   1   373.11   412.20    56.40   4%1 o
 -16   5   1   676.64   794.80    61.50   4%1 o
 -15   2   1    46.99    54.10    41.20   4%1 <
 -14  -3   1   751.25   659.40    61.90   4%1 o
 -14  -1   1   122.06    80.30    43.10   4%1 <
 -13  -4   1   181.43   164.50    47.20   4%1 o
 -13  -2   1   700.36   911.70    65.20   4%1 o
 -12  -5   1   435.20   491.90    59.40   4%1 o
 -11  -8   1   138.66   177.20    49.70   4%1 o
 -11  -6   1   224.58    42.60    42.20   4%1 <
 -10  -9   1    15.23    38.40    40.60   4%1 <
  -9 -10   1   314.88   398.60    57.60   4%1 o
  -9  21   0    26.66    36.40    38.30   4%1 <
  -8 -13   1   294.68   252.90    50.80   4%1 o
  -8 -11   1    72.80    54.60    42.90   4%1 <
  -8  18   0    14.49    -3.80    30.10   4%1 <
  -8  20   0     7.29    15.20    33.50   4%1 <
  -8  22   0    88.67    30.10    37.80   4%1 <
  -7 -14   1   487.16   352.60    54.70   4%1 o
  -7  15   0     8.74    29.20    37.50   4%1 <
  -7  17   0    73.10    46.20    40.00   4%1 <
  -7  19   0    22.13    23.10    35.90   4%1 <
  -7  21   0   138.68   103.40    42.60   4%1 <
  -6 -15   1   319.88   271.10    51.50   4%1 o
  -6  12   0   306.28   236.50    51.60   4%1 o
  -6  14   0    97.04   113.00    45.00   4%1 <
  -6  16   0    93.64    54.90    41.30   4%1 <
  -5 -16   1   134.74   135.90    46.00   4%1 <
  -5  11   0  2084.20  2047.50    84.80   4%1 o
  -5  13   0   111.74   118.70    45.60   4%1 <
  -4 -19   1    13.74    21.70    35.40   4%1 <
  -4 -17   1     7.03    20.30    35.60   4%1 <
  -4   8   0 11806.00 12102.50   142.10   4%1 o
  -4  10   0 17605.00 21452.80   178.20   4%1 o
  -3 -20   1    47.50   -14.10    30.10   4%1 <
  -3 -18   1   153.84   186.40    47.30   4%1 o
  -3   7   0   601.83   744.90    75.90   4%1 o
  -2 -21   1    78.46    34.00    38.30   4%1 <
  -2 -19   1    22.99    41.60    39.40   4%1 <
  -2   4   0  7392.50  6851.30   140.40   4%1 o
  -1 -22   1    21.66    10.90    33.20   4%1 <
  -1 -20   1   559.74   535.40    57.80   4%1 o
   1 -22   1    25.18    37.00    38.50   4%1 <
   2 -23   1    28.94    23.30    36.00   4%1 <
   3  -5   0 12581.00 10856.90   147.50   4%1 o
   4  -6   0   346.85   352.00    68.90   4%1 o
   5  -7   0  3272.50  2886.40    91.90   4%1 o
   6 -10   0   833.85   742.40    71.20   4%1 o
   7 -11   0  3838.40  4456.40    97.20   4%1 o
   7  20  -1    24.73    40.00    39.50   4%1 <
   7  22  -1     7.60    13.20    34.00   4%1 <
   8 -12   0    42.56    88.60    45.30   4%1 <
   8  19  -1    25.86    39.70    39.50   4%1 <
   8  21  -1    21.46    14.80    34.20   4%1 <
   9 -13   0   712.65   853.00    64.50   4%1 o
   9  16  -1    39.87    57.60    41.80   4%1 <
   9  18  -1   196.12   198.80    48.50   4%1 o
   9  20  -1   209.51   167.50    46.70   4%1 o
  10 -14   0   348.26   271.90    51.80   4%1 o
  10  13  -1   642.26   579.30    60.20   4%1 o
  10  15  -1    11.05    27.70    38.10   4%1 <
  10  17  -1    41.10    23.60    36.40   4%1 <
  10  19  -1     7.98    11.60    34.00   4%1 <
  10  21  -1    45.50    16.00    34.90   4%1 <
  11 -15   0   454.62   364.60    54.90   4%1 o
  11  12  -1   178.22   250.20    51.30   4%1 o
  11  14  -1   134.59    24.90    37.40   4%1 <
  11  16  -1    53.65    67.60    42.40   4%1 <
  11  18  -1   150.51   130.60    45.80   4%1 <
  12 -18   0   140.42   108.50    44.10   4%1 <
  12 -16   0    68.09    85.80    42.50   4%1 <
  12   9  -1    27.62    32.60    39.30   4%1 <
  12  11  -1   368.07   329.60    55.20   4%1 o
  12  13  -1   492.11   282.30    52.70   4%1 o
  12  15  -1    34.99    44.70    40.50   4%1 <
  13 -19   0    26.38    39.20    39.80   4%1 <
  13 -17   0    26.96    32.80    38.40   4%1 <
  13   8  -1   237.07   238.90    52.40   4%1 o
  13  10  -1   166.59   136.10    46.50   4%1 <
  13  12  -1   909.07   925.20    65.80   4%1 o
  14 -18   0   126.57   121.00    44.40   4%1 <
  14   7  -1   118.35   178.10    48.50   4%1 o
  14   9  -1   816.68   879.70    66.10   4%1 o
  15   4  -1    88.25    94.60    44.40   4%1 <
  15   6  -1    11.94    13.90    35.00   4%1 <
  15   8  -1    54.98    36.50    39.90   4%1 <
  16   3  -1   423.84   470.60    59.10   4%1 o
  16   5  -1   523.83   595.10    62.50   4%1 o
  17   2  -1   763.22   800.80    65.20   4%1 o
  17   4  -1   730.28   509.90    59.70   4%1 o
  18  -1  -1   171.90   187.90    48.30   4%1 o
  18   1  -1    87.83   126.10    45.40   4%1 <
  18   3  -1    13.43    27.10    38.30   4%1 <
  19  -2  -1   283.20   233.30    50.20   4%1 o
  19   2  -1   179.86   187.70    49.20   4%1 o
  20  -3  -1    27.80    63.00    43.40   4%1 <
  20  -1  -1    35.76    53.40    41.80   4%1 <
  20   1  -1    47.78    41.70    39.90   4%1 <
  21  -4  -1     4.37    16.90    35.90   4%1 <
  21  -2  -1    42.49    32.10    38.90   4%1 <
  22  -5  -1    75.13    48.30    41.60   4%1 <
  22  -3  -1   127.76    93.50    44.40   4%1 <
  22  -1  -1   276.15   184.30    47.70   4%1 o
  23  -4  -1    29.92    23.00    36.90   4%1 <
  23  -2  -1   307.14   177.10    49.40   4%1 o
 -21  10   1     5.60     4.70    31.30   5%1 <
 -20   7   1    28.72    26.50    36.00   5%1 <
 -20   9   1    23.42    11.60    33.30   5%1 <
 -20  11   1    80.61    19.70    34.80   5%1 <
 -19   6   1    65.32    39.70    38.70   5%1 <
 -19   8   1   496.30   414.90    54.70   5%1 o
 -19  10   1    15.80    15.50    33.60   5%1 <
 -19  12   1    52.12    20.60    35.00   5%1 <
 -18   3   1     7.17    19.90    35.20   5%1 <
 -18   5   1     9.79    32.50    37.50   5%1 <
 -18   7   1    14.36    18.60    34.40   5%1 <
 -17   2   1   796.38   754.00    62.00   5%1 o
 -17   4   1   576.33   452.70    56.30   5%1 o
 -16  -1   1   197.00    57.10    41.20   5%1 <
 -16   1   1    89.31    48.20    40.00   5%1 <
 -15  -4   1   108.11    85.20    43.20   5%1 <
 -15  -2   1    43.78    37.90    39.40   5%1 <
 -14  -5   1    72.63    52.10    40.70   5%1 <
 -14  -3   1   772.45   731.60    63.50   5%1 o
 -13  -8   1   331.44   240.30    49.60   5%1 o
 -13  -6   1   698.57   801.90    62.40   5%1 o
 -12  -9   1    42.47    29.30    37.20   5%1 <
 -12  -7   1  1359.20  1098.90    67.40   5%1 o
 -11 -10   1     3.20    14.90    34.20   5%1 <
 -10 -13   1   471.44   458.30    56.90   5%1 o
 -10 -11   1   263.02   208.30    48.10   5%1 o
  -9 -14   1    51.50    77.50    42.30   5%1 <
  -9 -12   1  3642.50  3990.50    91.90   5%1 o
  -8 -15   1    22.52    44.60    39.70   5%1 <
  -8  18   0    17.31     1.80    30.50   5%1 <
  -8  20   0     8.96    22.00    35.50   5%1 <
  -8  22   0    84.93    46.80    40.30   5%1 <
  -7 -16   1   337.86   263.60    50.30   5%1 o
  -7  15   0    28.70    48.50    41.00   5%1 <
  -7  17   0   169.13   146.70    45.20   5%1 o
  -7  19   0    21.43     2.30    30.30   5%1 <
  -7  21   0   138.02    50.50    40.40   5%1 <
  -6 -19   1    23.21    12.30    32.90   5%1 <
  -6 -17   1  1363.00  1450.30    69.90   5%1 o
  -6  12   0   345.14   219.20    51.10   5%1 o
  -6  14   0    55.26    54.30    41.10   5%1 <
  -6  16   0    83.46    27.10    37.00   5%1 <
  -6  18   0     5.70     8.00    33.00   5%1 <
  -6  20   0    14.34    26.60    36.30   5%1 <
  -6  22   0    38.28    27.90    36.30   5%1 <
  -5 -20   1    64.45    28.10    36.90   5%1 <
  -5 -18   1   302.06   210.90    49.00   5%1 o
  -5  11   0  2267.80  2121.80    85.00   5%1 o
  -5  13   0    81.61    78.10    44.40   5%1 <
  -5  15   0   133.82    88.60    43.20   5%1 <
  -4 -21   1     8.35    29.50    36.80   5%1 <
  -4 -19   1     6.93    21.30    35.50   5%1 <
  -4   8   0 12699.00 12991.80   147.20   5%1 o
  -4  10   0 13878.00 14687.10   155.20   5%1 o
  -3 -22   1    46.67    39.30    38.50   5%1 <
  -3 -20   1    38.83    -2.60    30.20   5%1 <
  -3   7   0   635.33   787.90    78.30   5%1 o
  -2 -23   1    55.18    33.90    37.60   5%1 <
  -2 -21   1    41.47     9.20    33.00   5%1 <
  -2   4   0  6494.50  6424.70   138.90   5%1 o
  -1 -22   1     3.39     4.80    31.90   5%1 <
   2  -4   0 10116.00  9998.80   154.40   5%1 o
   3  -5   0 12441.00 10700.30   149.00   5%1 o
   4  -6   0   260.13   291.40    67.90   5%1 o
   5  -9   0  9234.10  9775.00   132.60   5%1 o
   5  -7   0  3215.60  3028.10    95.90   5%1 o
   6 -10   0   783.19   641.20    71.80   5%1 o
   7 -11   0  3744.60  4447.10    98.20   5%1 o
   8 -12   0    30.32    70.90    44.70   5%1 <
   9 -13   0   728.24   815.20    64.20   5%1 o
  10 -14   0   336.35   256.50    51.60   5%1 o
  10  21  -1    46.83    17.40    34.70   5%1 <
  11 -15   0   411.05   311.90    53.20   5%1 o
  11  18  -1   121.01   116.10    43.60   5%1 <
  11  20  -1    49.78    38.80    39.50   5%1 <
  12 -18   0   141.07   143.80    46.30   5%1 o
  12 -16   0    48.28    75.90    42.20   5%1 <
  12  15  -1    65.80    45.70    41.10   5%1 <
  12  17  -1   160.94    65.80    43.10   5%1 <
  12  19  -1   139.11    81.50    43.10   5%1 <
  13 -19   0    24.33    29.70    37.70   5%1 <
  13 -17   0   125.95    42.70    39.70   5%1 <
  13  12  -1   805.71  1069.10    68.20   5%1 o
  13  14  -1    13.69    41.70    40.50   5%1 <
  13  16  -1    15.02    19.40    35.50   5%1 <
  13  18  -1   149.88    98.90    44.50   5%1 <
  14 -18   0   106.38    69.90    41.60   5%1 <
  14 -16   0    14.41     3.20    31.30   5%1 <
  14  11  -1    37.39    44.60    42.00   5%1 <
  14  13  -1    56.71    56.10    42.90   5%1 <
  14  15  -1   143.64    81.70    43.10   5%1 <
  14  17  -1    31.26     7.70    33.60   5%1 <
  14  19  -1     2.21    31.10    38.20   5%1 <
  15 -17   0    29.70    10.10    33.10   5%1 <
  15  10  -1   121.02   152.30    47.80   5%1 o
  15  12  -1    25.02    50.90    41.50   5%1 <
  15  14  -1    16.05    38.20    40.10   5%1 <
  15  16  -1     7.24    20.80    36.00   5%1 <
  16   7  -1    39.21    28.50    38.90   5%1 <
  16   9  -1   869.92   835.20    65.70   5%1 o
  16  11  -1   239.98   283.30    52.80   5%1 o
  16  13  -1    40.10    73.50    42.80   5%1 <
  17   6  -1   176.48   188.30    49.50   5%1 o
  17   8  -1    93.34   107.70    44.90   5%1 <
  17  10  -1  1956.40  2015.70    77.20   5%1 o
  17  12  -1   215.43   159.80    47.50   5%1 o
  18   3  -1    12.64    38.60    40.40   5%1 <
  18   5  -1     8.37    34.00    39.70   5%1 <
  18   7  -1     6.56    19.00    35.90   5%1 <
  18   9  -1   221.90   251.80    51.10   5%1 o
  19   2  -1   190.33   200.10    48.30   5%1 o
  19   4  -1    21.13    19.00    35.70   5%1 <
  19   6  -1    58.40    99.90    43.20   5%1 <
  19   8  -1   633.33   554.50    59.00   5%1 o
  20   1  -1   115.56    55.80    41.70   5%1 <
  20   3  -1    31.45    27.40    37.80   5%1 <
  20   5  -1    58.22    53.40    41.80   5%1 <
  21   2  -1   171.18   116.20    44.70   5%1 <
  21   4  -1     9.48     5.60    32.20   5%1 <
  22  -1  -1   207.26   164.10    47.30   5%1 o
  22   1  -1   164.29   167.20    46.80   5%1 o
  22   3  -1   184.30    97.80    44.30   5%1 <
  23  -2  -1   153.63    90.50    44.60   5%1 <
  23   2  -1   157.90   103.10    44.50   5%1 <
 -21   6   1    26.76    33.80    37.10   6%1 <
 -21   8   1    36.42     5.10    31.50   6%1 <
 -21  10   1     5.55     7.30    31.60   6%1 <
 -20   3   1    28.62    -7.80    30.20   6%1 <
 -20   5   1    26.73   -12.30    29.80   6%1 <
 -20   7   1     8.95    20.60    35.00   6%1 <
 -20   9   1    40.54    10.70    32.90   6%1 <
 -20  11   1    56.40    45.70    40.20   6%1 <
 -19   2   1   231.58   123.90    43.80   6%1 <
 -19   4   1    13.39    24.20    35.80   6%1 <
 -19   6   1    41.43    28.80    36.70   6%1 <
 -18  -1   1   132.19   112.30    43.50   6%1 <
 -18   1   1    71.47   101.00    43.00   6%1 <
 -18   3   1     7.36    23.40    36.30   6%1 <
 -17  -4   1   518.96   438.00    55.50   6%1 o
 -17  -2   1   770.99   834.80    63.50   6%1 o
 -16  -7   1    27.57    26.80    36.80   6%1 <
 -16  -5   1   526.93   559.70    58.10   6%1 o
 -16  -3   1   429.66   471.20    57.00   6%1 o
 -15  -8   1   140.11    49.90    39.60   6%1 <
 -15  -6   1    20.59    16.40    34.40   6%1 <
 -14  -9   1   729.98   723.30    61.10   6%1 o
 -14  -7   1   208.44   175.40    46.70   6%1 o
 -13 -12   1   892.53   852.40    63.40   6%1 o
 -13 -10   1   186.76   156.70    46.00   6%1 o
 -12 -13   1   347.03   311.70    51.80   6%1 o
 -12 -11   1   370.39   316.50    52.30   6%1 o
 -11 -14   1    56.67    11.80    33.10   6%1 <
 -11 -12   1   298.19   209.40    48.30   6%1 o
 -10 -17   1    43.06    51.20    39.80   6%1 <
 -10 -15   1    21.39    25.00    36.00   6%1 <
  -9 -18   1   183.06   134.90    43.00   6%1 o
  -9 -16   1    23.06    18.70    33.90   6%1 <
  -8 -19   1    26.16    15.90    33.70   6%1 <
  -8 -17   1    16.88     6.30    31.50   6%1 <
  -8  20   0     5.21    14.00    33.80   6%1 <
  -8  22   0   116.17    58.10    41.60   6%1 <
  -7 -20   1    24.45    24.60    35.40   6%1 <
  -7 -18   1    57.63    32.90    37.30   6%1 <
  -7  17   0   166.01   150.00    45.00   6%1 o
  -7  19   0    22.34    26.00    36.50   6%1 <
  -7  21   0   157.97    82.80    42.20   6%1 <
  -6 -21   1    23.98     6.60    31.80   6%1 <
  -6 -19   1    21.40    -1.10    29.70   6%1 <
  -6  14   0   120.29   163.90    47.00   6%1 o
  -6  16   0    86.52    46.20    39.90   6%1 <
  -6  18   0     8.33    12.10    34.40   6%1 <
  -6  20   0    16.01     9.50    32.50   6%1 <
  -6  22   0    40.69    39.30    38.90   6%1 <
  -5 -22   1    31.72    15.70    33.70   6%1 <
  -5 -20   1    33.14    44.00    39.50   6%1 <
  -5  11   0  2242.10  2308.20    86.00   6%1 o
  -5  13   0   105.77    80.50    44.00   6%1 <
  -5  15   0   109.70    53.20    41.20   6%1 <
  -5  17   0    32.76    28.30    37.00   6%1 <
  -5  19   0    11.13    15.00    33.90   6%1 <
  -5  21   0   100.12    46.50    39.80   6%1 <
  -5  23   0    18.14    36.40    38.10   6%1 <
  -4 -23   1     2.76     7.80    32.20   6%1 <
  -4 -21   1    11.50    20.20    34.50   6%1 <
  -4   8   0 13899.00 14544.30   153.60   6%1 o
  -4  10   0 12276.00 12582.80   145.80   6%1 o
  -4  12   0   202.46   124.20    47.20   6%1 <
  -3 -22   1    76.82    56.10    41.30   6%1 <
  -3   7   0   759.87   798.10    78.60   6%1 o
  -2 -23   1    61.71    36.20    38.40   6%1 <
  -2   4   0  6152.80  5841.90   137.30   6%1 o
   2  -4   0  7190.60  6827.40   140.80   6%1 o
   3  -5   0 11679.00 10227.80   146.10   6%1 o
   4  -6   0   339.47   368.20    70.00   6%1 o
   5  -9   0  9422.20  9808.90   135.40   6%1 o
   5  -7   0  2688.20  2741.00    94.30   6%1 o
   6 -10   0   630.73   458.00    68.30   6%1 o
   6  -8   0  2289.70  2919.50    93.80   6%1 o
   7 -11   0  3594.90  4205.00    96.70   6%1 o
   7  -9   0  5031.50  4947.60   103.80   6%1 o
   8 -12   0    63.28    97.60    46.40   6%1 <
   8 -10   0  2880.90  2330.80    82.70   6%1 o
   9 -13   0   578.85   597.90    61.40   6%1 o
   9 -11   0  2020.10  2290.70    80.80   6%1 o
  10 -14   0   510.00   370.00    55.60   6%1 o
  10 -12   0   372.46   742.20    63.50   6%1 o
  11 -15   0   267.19   228.80    49.40   6%1 o
  11 -13   0   188.45   141.80    46.80   6%1 o
  12 -18   0    37.38     8.70    32.90   6%1 <
  12 -16   0    87.16    81.90    43.20   6%1 <
  12 -14   0   210.01   168.80    46.90   6%1 o
  13 -19   0    30.06    31.30    38.00   6%1 <
  13 -17   0   133.38    82.70    42.70   6%1 <
  13 -15   0    11.38    16.90    34.20   6%1 <
  14 -18   0   170.27   139.40    45.30   6%1 o
  14 -16   0    15.77    43.00    39.20   6%1 <
  15 -17   0    14.56    17.90    35.10   6%1 <
  15  18  -1    25.43     9.80    33.70   6%1 <
  16  15  -1    18.00     6.70    32.90   6%1 <
  16  17  -1    73.78    59.50    41.90   6%1 <
  17  12  -1   225.94   149.20    47.00   6%1 o
  17  14  -1   115.49    97.10    44.50   6%1 <
  17  16  -1    25.02    18.60    35.50   6%1 <
  18  11  -1    57.21    56.80    42.20   6%1 <
  18  13  -1    41.62    41.50    40.90   6%1 <
  18  15  -1    37.18    15.80    35.00   6%1 <
  19   8  -1   563.14   616.30    60.80   6%1 o
  19  10  -1    39.69    47.90    41.00   6%1 <
  19  12  -1    26.28    10.10    33.60   6%1 <
  19  14  -1    23.16    -7.10    30.60   6%1 <
  20   7  -1    40.53    29.50    38.10   6%1 <
  20   9  -1    40.33    39.80    40.50   6%1 <
  20  11  -1    52.25    38.30    39.90   6%1 <
  21   6  -1    35.21    22.50    36.70   6%1 <
  21   8  -1    31.85    13.10    34.70   6%1 <
  21  10  -1     2.07    -7.80    30.60   6%1 <
  22   5  -1   106.13    64.40    42.30   6%1 <
  22   7  -1   102.04    80.50    43.50   6%1 <
  23   2  -1   235.32   156.50    45.80   6%1 o
  23   4  -1     5.71    11.70    34.10   6%1 <
 -22   3   1   150.64   111.40    43.50   7%1 <
 -22   5   1   136.08    49.40    39.70   7%1 <
 -22   7   1    90.08    23.30    35.30   7%1 <
 -21   2   1    61.37    32.20    37.30   7%1 <
 -21   4   1    17.50   -10.20    29.80   7%1 <
 -21   6   1    17.00    33.70    37.00   7%1 <
 -21   8   1    93.44    19.20    34.80   7%1 <
 -20  -3   1    10.67    22.40    34.80   7%1 <
 -20  -1   1    27.91    29.00    36.80   7%1 <
 -20   1   1     7.96     8.70    31.60   7%1 <
 -20   3   1    21.37    54.60    40.00   7%1 <
 -19  -6   1    63.60    31.80    37.80   7%1 <
 -19  -4   1    33.17    14.20    33.60   7%1 <
 -19  -2   1   163.89   101.00    42.30   7%1 <
 -18  -7   1    37.28    36.70    38.30   7%1 <
 -18  -5   1     5.97    39.90    39.10   7%1 <
 -18  -3   1    16.28    19.40    34.20   7%1 <
 -17 -10   1  2543.00  2166.80    78.00   7%1 o
 -17  -8   1    73.11    71.80    41.90   7%1 <
 -17  -6   1   126.82   132.40    43.30   7%1 o
 -16 -11   1   261.23   224.60    48.00   7%1 o
 -16  -9   1   756.12   684.20    60.70   7%1 o
 -16  -7   1    21.62    15.00    33.90   7%1 <
 -15 -12   1    38.52    37.30    38.10   7%1 <
 -15 -10   1   113.64   120.60    43.30   7%1 <
 -14 -15   1     5.66    33.90    37.90   7%1 <
 -14 -13   1    37.37    37.80    38.40   7%1 <
 -14 -11   1    97.38    47.60    40.30   7%1 <
 -13 -16   1    30.06     2.20    30.30   7%1 <
 -13 -14   1    20.22    12.30    33.00   7%1 <
 -12 -17   1   165.61    76.70    42.00   7%1 <
 -12 -15   1    45.39    24.00    35.20   7%1 <
 -11 -20   1    90.19    39.70    38.60   7%1 <
 -11 -18   1   114.70    67.30    41.10   7%1 <
 -11 -16   1    71.56    33.10    37.00   7%1 <
 -10 -21   1    36.73    12.40    33.20   7%1 <
 -10 -19   1     7.75    11.20    32.70   7%1 <
 -10 -17   1    49.75    39.30    38.60   7%1 <
  -9 -20   1   194.79    84.80    42.90   7%1 <
  -9 -18   1   265.02   259.00    49.50   7%1 o
  -8 -21   1    24.16    22.30    35.20   7%1 <
  -7 -22   1    17.06    20.10    35.30   7%1 <
  -7  19   0    19.07    23.30    36.20   7%1 <
  -7  21   0   169.15   131.60    44.30   7%1 <
  -6  14   0   167.40   215.80    49.20   7%1 o
  -6  16   0    64.62    21.40    35.50   7%1 <
  -6  18   0     6.17    -3.40    30.30   7%1 <
  -6  20   0    33.28    27.80    36.70   7%1 <
  -6  22   0    11.35    37.00    38.70   7%1 <
  -5  11   0  2604.50  2753.60    88.10   7%1 o
  -5  13   0    79.68    58.80    42.60   7%1 <
  -5  15   0   105.90    66.30    42.50   7%1 <
  -5  17   0    28.43    25.40    36.70   7%1 <
  -5  19   0    27.34     8.30    32.00   7%1 <
  -5  21   0    48.83    31.80    37.50   7%1 <
  -5  23   0    19.59    23.90    36.20   7%1 <
  -4   8   0 15821.00 17810.30   165.40   7%1 o
  -4  10   0 12226.00 12769.60   145.90   7%1 o
  -4  12   0   173.48   124.60    48.90   7%1 <
  -4  14   0    41.97    48.80    41.50   7%1 <
  -4  16   0   549.93   514.80    58.40   7%1 o
  -4  18   0   111.29   100.40    43.10   7%1 <
  -4  20   0   131.10    64.40    41.20   7%1 <
  -4  22   0   298.01   193.70    46.70   7%1 o
  -3   7   0   823.28   873.90    80.10   7%1 o
  -3   9   0  3081.40  2852.70    95.00   7%1 o
  -3  11   0   211.32   152.00    51.90   7%1 <
  -2   4   0  5625.40  5555.70   137.30   7%1 o
  -2   6   0  5591.80  5964.80   124.70   7%1 o
   2  -4   0  5678.30  5251.70   132.90   7%1 o
   3  -5   0 11565.00 10359.70   145.70   7%1 o
   4  -8   0 16205.00 16001.80   158.40   7%1 o
   4  -6   0   378.93   456.80    72.50   7%1 o
   5  -9   0  8879.80  8359.70   127.70   7%1 o
   5  -7   0  2149.20  2383.90    90.50   7%1 o
   6 -10   0   610.40   473.10    67.90   7%1 o
   6  -8   0  2681.80  3153.80    95.10   7%1 o
   7 -11   0  3308.30  3821.80    95.60   7%1 o
   7  -9   0  2999.40  3070.80    92.40   7%1 o
   8 -12   0   221.71   240.40    52.50   7%1 o
   8 -10   0  2869.70  2679.30    86.70   7%1 o
   9 -13   0   441.54   451.10    58.90   7%1 o
   9 -11   0  2499.10  2512.80    83.00   7%1 o
  10 -16   0    57.98    36.80    39.00   7%1 <
  10 -14   0   606.92   498.80    57.90   7%1 o
  10 -12   0   214.28   324.10    54.30   7%1 o
  11 -17   0    65.58    58.60    41.90   7%1 <
  11 -15   0   197.04   156.50    46.20   7%1 o
  11 -13   0   211.26   155.60    46.90   7%1 o
  12 -18   0    36.96    41.50    39.90   7%1 <
  12 -16   0    68.11    61.60    41.30   7%1 <
  12 -14   0   181.18   181.20    48.00   7%1 o
  13 -19   0    56.51    17.80    35.00   7%1 <
  13 -17   0   131.45    73.70    42.20   7%1 <
  13 -15   0    12.94     7.90    33.40   7%1 <
  14 -18   0   101.93    65.00    41.50   7%1 <
  14 -16   0    16.56    32.10    37.70   7%1 <
  15 -17   0    10.32    29.10    37.30   7%1 <
  16 -16   0    99.04    39.20    38.90   7%1 <
 -23  -4   1     3.62    -3.70    29.80   8%1 <
 -23  -2   1   173.69    65.40    42.00   8%1 <
 -23   2   1   120.96    76.40    41.80   8%1 <
 -23   4   1     9.61     8.70    32.10   8%1 <
 -22  -5   1   100.94    59.40    40.70   8%1 <
 -22  -3   1   135.56    57.00    40.20   8%1 <
 -22  -1   1   175.24   102.70    43.80   8%1 <
 -22   1   1   223.97   135.80    44.50   8%1 o
 -22   3   1   162.19    96.60    42.60   8%1 <
 -22   5   1   158.16    52.70    39.40   8%1 <
 -21  -8   1    52.30    -8.50    30.40   8%1 <
 -21  -6   1    19.21    15.50    33.70   8%1 <
 -21  -4   1    19.48    26.90    36.20   8%1 <
 -21  -2   1   104.63    17.90    34.20   8%1 <
 -20 -11   1    85.93    48.50    40.10   8%1 <
 -20  -9   1    39.57    11.60    33.00   8%1 <
 -20  -7   1    13.35     5.40    31.60   8%1 <
 -20  -5   1    18.81     9.50    32.60   8%1 <
 -20  -3   1    20.37    24.60    36.10   8%1 <
 -19 -12   1    23.76     5.50    31.90   8%1 <
 -19 -10   1    18.86    18.70    34.70   8%1 <
 -19  -8   1   434.37   409.20    54.80   8%1 o
 -19  -6   1    73.42    47.30    39.80   8%1 <
 -18 -13   1    38.43    61.60    41.50   8%1 <
 -18 -11   1    49.67    -2.10    30.10   8%1 <
 -18  -9   1   256.88   193.10    47.50   8%1 o
 -17 -16   1    24.40    41.40    39.30   8%1 <
 -17 -14   1    67.58    83.70    42.50   8%1 <
 -17 -12   1   155.62   142.30    44.60   8%1 o
 -16 -17   1    54.41    36.00    38.00   8%1 <
 -16 -15   1    10.36     8.20    32.10   8%1 <
 -16 -13   1    13.26    16.90    33.60   8%1 <
 -15 -18   1    29.19    27.50    36.90   8%1 <
 -15 -16   1     2.89    -0.80    29.90   8%1 <
 -15 -14   1     5.67    11.20    32.50   8%1 <
 -14 -19   1     5.48    33.70    37.60   8%1 <
 -14 -17   1    41.14    24.30    35.50   8%1 <
 -13 -18   1    72.78    91.40    42.60   8%1 <
 -12 -19   1    41.64    12.70    33.10   8%1 <
 -11 -20   1    51.55    41.50    39.00   8%1 <
 -10 -21   1    20.11     5.70    31.70   8%1 <
  -6  20   0    42.54    39.10    38.70   8%1 <
  -6  22   0    21.17     9.30    32.70   8%1 <
  -5  13   0    56.19    80.60    44.50   8%1 <
  -5  15   0    91.87    89.10    42.80   8%1 <
  -5  17   0   390.53   405.90    55.90   8%1 o
  -5  19   0   184.63   194.50    48.30   8%1 o
  -5  21   0    87.46    75.30    42.20   8%1 <
  -5  23   0    70.56    52.20    40.40   8%1 <
  -4  10   0 12771.00 13800.00   148.90   8%1 o
  -4  12   0   189.67   225.40    53.40   8%1 o
  -4  14   0    79.37    71.40    42.60   8%1 <
  -4  16   0   604.15   555.20    59.30   8%1 o
  -4  18   0   158.31   104.10    43.30   8%1 <
  -4  20   0    55.71    24.00    36.30   8%1 <
  -4  22   0   277.00   211.70    48.10   8%1 o
  -3   7   0   788.55   895.70    80.20   8%1 o
  -3   9   0  2709.90  2494.40    92.80   8%1 o
  -3  11   0   255.00   197.70    53.80   8%1 o
  -3  13   0   647.27   739.60    65.70   8%1 o
  -3  15   0   300.59   226.00    49.30   8%1 o
  -3  17   0    92.34    60.50    41.80   8%1 <
  -3  19   0   374.16   227.10    48.90   8%1 o
  -3  21   0    36.76    28.60    37.20   8%1 <
  -3  23   0    59.86    41.00    38.80   8%1 <
  -2   4   0  6512.60  6806.90   141.10   8%1 o
  -2   6   0  5015.70  5508.50   121.50   8%1 o
  -2   8   0   328.37   413.20    68.80   8%1 o
  -2  10   0   304.33   388.50    62.80   8%1 o
  -2  14   0   260.49   235.70    51.00   8%1 o
  -2  16   0   128.46    98.60    44.30   8%1 <
  -2  18   0   248.82   173.60    46.50   8%1 o
  -2  20   0   120.25   103.40    43.60   8%1 <
  -2  22   0    22.09     8.60    32.00   8%1 <
  -1   3   0  7432.20  4193.40   152.20   8%1 o
  -1  23   0    19.80     9.70    32.30   8%1 <
   2  -4   0  5621.40  5853.20   135.20   8%1 o
   3  -7   0   970.91   978.40    81.00   8%1 o
   3  -5   0 11575.00 11255.70   150.60   8%1 o
   4  -8   0 12010.00 12238.60   145.00   8%1 o
   4  -6   0   483.29   586.60    75.60   8%1 o
   5  -9   0  7907.60  7832.20   126.80   8%1 o
   5  -7   0  2143.70  2333.60    92.60   8%1 o
   6 -10   0   675.22   589.10    72.10   8%1 o
   6  -8   0  3810.00  4200.70   102.40   8%1 o
   7 -13   0   574.91   621.70    61.20   8%1 o
   7 -11   0  3102.60  3365.60    91.80   8%1 o
   7  -9   0  1771.30  1975.80    84.10   8%1 o
   8 -14   0   249.71   154.90    47.50   8%1 o
   8 -12   0   394.07   614.30    63.50   8%1 o
   8 -10   0  2051.40  2192.80    83.30   8%1 o
   9 -15   0    39.01    31.50    38.70   8%1 <
   9 -13   0   657.19   814.90    64.80   8%1 o
   9 -11   0  1877.10  1840.70    77.00   8%1 o
  10 -16   0    29.59    51.20    41.30   8%1 <
  10 -14   0   482.27   448.70    58.00   8%1 o
  10 -12   0   264.78   331.30    54.80   8%1 o
  11 -17   0    38.35    22.30    36.20   8%1 <
  11 -15   0   129.58   104.80    44.20   8%1 <
  11 -13   0   216.68   116.40    44.80   8%1 <
  12 -18   0    29.76     8.90    33.30   8%1 <
  12 -16   0    87.32    72.80    42.40   8%1 <
  12 -14   0   172.48   162.50    47.20   8%1 o
  13 -19   0    55.93    57.00    42.10   8%1 <
  13 -17   0    79.02    43.60    39.60   8%1 <
  13 -15   0     9.26     7.00    32.50   8%1 <
  14 -18   0    96.83    57.50    41.40   8%1 <
  14 -16   0    15.03     2.40    31.20   8%1 <
  14 -14   0    70.43    65.80    41.80   8%1 <
  15 -17   0    10.99    15.10    34.30   8%1 <
  15 -15   0    14.83    28.90    37.60   8%1 <
  16 -16   0    76.34    31.50    37.70   8%1 <
 -23  -4   1     3.21    15.80    33.70   9%1 <
 -22  -7   1   119.95    80.30    42.40   9%1 <
 -21 -10   1    14.38     1.80    30.40   9%1 <
 -20 -11   1    96.71    49.80    40.30   9%1 <
  -4  14   0   367.96   291.90    53.60   9%1 o
  -4  16   0   356.25   458.50    57.10   9%1 o
  -4  18   0   130.49   148.50    45.90   9%1 o
  -4  20   0    83.53    81.40    42.10   9%1 <
  -3   9   0  3374.50  3554.10   100.80   9%1 o
  -3  11   0   358.88   398.30    64.90   9%1 o
  -3  13   0   905.29   947.60    68.20   9%1 o
  -3  15   0   570.10   474.80    58.40   9%1 o
  -3  17   0   100.26    85.70    42.20   9%1 <
  -3  19   0   138.87   144.10    45.90   9%1 o
  -3  21   0    46.03    58.50    40.90   9%1 <
  -3  23   0    65.78    67.00    41.20   9%1 <
  -2   6   0  4419.00  5039.40   121.70   9%1 o
  -2   8   0   371.95   427.40    74.20   9%1 o
  -2  10   0   188.84   304.80    64.10   9%1 o
  -2  12   0   203.84   285.80    57.30   9%1 o
  -2  14   0   119.23   134.70    47.70   9%1 <
  -2  16   0   179.33   151.40    45.80   9%1 o
  -2  18   0   185.13   103.00    43.40   9%1 <
  -2  20   0    67.97    45.00    39.70   9%1 <
  -2  22   0    29.25    34.30    38.10   9%1 <
  -1   3   0  6141.10  4142.60   150.60   9%1 o
  -1   5   0  3321.30  3221.10   120.30   9%1 o
  -1   7   0 11904.00 12518.90   154.60   9%1 o
  -1   9   0  7290.80  5412.70   114.20   9%1 o
  -1  11   0  2214.70  1796.80    84.40   9%1 o
  -1  13   0  1604.30  1103.90    72.90   9%1 o
  -1  15   0   180.68   278.00    53.50   9%1 o
  -1  17   0   118.13   125.30    45.90   9%1 <
  -1  19   0   539.00   493.50    57.50   9%1 o
  -1  21   0    27.71    -5.90    30.50   9%1 <
  -1  23   0    13.78    -1.40    30.00   9%1 <
   0  16   0   211.23   255.00    51.60   9%1 o
   0  18   0    96.32   110.00    45.10   9%1 <
   0  20   0   478.34   506.00    58.70   9%1 o
   0  22   0    28.18    -5.60    30.20   9%1 <
   1  -3   0  6391.10  4658.80   153.50   9%1 o
   1  19   0   668.73   666.50    60.80   9%1 o
   1  21   0    24.80    38.40    39.70   9%1 <
   1  23   0    12.03     6.40    32.20   9%1 <
   2  -6   0  7356.40  8423.30   137.40   9%1 o
   2  -4   0  5379.90  5547.90   134.50   9%1 o
   2  20   0   147.72   186.60    48.30   9%1 o
   2  22   0    33.77    50.50    41.10   9%1 <
   3  -7   0   583.74   849.50    81.90   9%1 o
   3  -5   0 11275.00 11300.60   150.30   9%1 o
   3  23   0    54.53    60.10    43.20   9%1 <
   4  -8   0  8609.20  9830.80   134.80   9%1 o
   4  -6   0   508.45   752.90    80.60   9%1 o
   5 -11   0  3570.80  3766.70    98.20   9%1 o
   5  -9   0  6909.00  7104.70   123.30   9%1 o
   5  -7   0  2307.60  2534.60    93.60   9%1 o
   6 -12   0   191.20   190.20    51.40   9%1 o
   6 -10   0  1298.70  1452.70    81.00   9%1 o
   6  -8   0  3072.90  3222.70    96.40   9%1 o
   7 -13   0   477.99   569.00    60.40   9%1 o
   7 -11   0  2047.00  2658.40    86.40   9%1 o
   7  -9   0  1780.50  1968.40    83.70   9%1 o
   8 -14   0   192.41   184.70    48.30   9%1 o
   8 -12   0   641.27   812.80    67.90   9%1 o
   8 -10   0  1510.40  1675.70    77.10   9%1 o
   9 -15   0    35.47    46.90    41.10   9%1 <
   9 -13   0   612.77   611.70    62.70   9%1 o
   9 -11   0  1088.40  1141.40    69.90   9%1 o
  10 -16   0    27.43    43.40    40.30   9%1 <
  10 -14   0   404.47   422.40    57.20   9%1 o
  10 -12   0   128.14   217.00    50.80   9%1 o
  11 -17   0    53.00    63.00    42.00   9%1 <
  11 -15   0    78.49    96.30    44.30   9%1 <
  11 -13   0   180.11   134.60    45.50   9%1 <
  12 -18   0    17.50     1.70    31.00   9%1 <
  12 -16   0    49.59    77.80    43.00   9%1 <
  12 -14   0   125.13   171.10    46.80   9%1 o
  13 -19   0    28.70    24.10    36.60   9%1 <
  13 -17   0    37.67    20.40    35.20   9%1 <
  13 -15   0    23.67    10.20    33.70   9%1 <
  13 -13   0   190.55   165.80    46.50   9%1 o
  14 -18   0    59.70    38.20    39.30   9%1 <
  14 -16   0    65.97    60.30    41.10   9%1 <
  14 -14   0    57.81    40.20    40.00   9%1 <
  15 -17   0    35.58    25.60    36.40   9%1 <
  15 -15   0    46.11    20.10    35.30   9%1 <
  16 -16   0   126.50    69.20    42.20   9%1 <
  16 -14   0    22.94    14.50    34.60   9%1 <
  17 -15   0   122.42    96.80    42.80   9%1 <
  -2   8   0   768.32   892.50    83.20  10%1 o
  -2  10   0   562.43   647.70    71.30  10%1 o
  -2  12   0   641.13  1147.10    72.10  10%1 o
  -2  14   0   227.53   226.60    51.70  10%1 o
  -1   3   0  6013.40  3966.10   155.90  10%1 o
  -1   5   0  6108.00  5250.10   139.30  10%1 o
  -1   7   0  8197.30  8140.90   141.40  10%1 o
  -1   9   0  4145.30  3353.70   102.00  10%1 o
  -1  11   0  1021.70  1157.30    75.90  10%1 o
  -1  13   0   696.49   621.90    65.20  10%1 o
  -1  15   0   310.51   321.50    56.20  10%1 o
  -1  17   0   179.28   204.70    48.20  10%1 o
  -1  19   0   649.89   595.20    61.00  10%1 o
   0   4   0 20862.00 24657.30   211.80  10%1 o
   0   6   0 63562.00 45960.70   258.40  10%1 o
   0   8   0  5977.40  7773.40   133.90  10%1 o
   0  10   0  5873.00  5640.00   112.60  10%1 o
   0  12   0  1560.40  2070.20    83.20  10%1 o
   0  14   0  2817.80  3209.00    89.40  10%1 o
   0  16   0   139.20   202.60    50.50  10%1 o
   0  18   0    24.95    70.30    42.20  10%1 <
   0  20   0   468.81   464.40    56.70  10%1 o
   1  -5   0  8797.10  8790.20   146.40  10%1 o
   1  -3   0  5397.60  3894.60   152.90  10%1 o
   1   9   0  4405.70  3907.00   103.70  10%1 o
   1  11   0   959.78  1230.40    76.50  10%1 o
   1  13   0   577.63   621.80    63.70  10%1 o
   1  15   0   243.33   268.40    53.10  10%1 o
   1  17   0   133.76   151.10    46.40  10%1 o
   1  19   0   402.15   387.60    55.70  10%1 o
   1  21   0    37.64    66.90    41.40  10%1 <
   1  23   0     6.36    19.20    35.40  10%1 <
   2  -8   0   837.91   970.00    80.50  10%1 o
   2  -6   0  4280.20  5006.10   122.80  10%1 o
   2  -4   0  5876.50  6529.50   140.90  10%1 o
   2  12   0   768.72   918.00    71.00  10%1 o
   2  14   0   163.24   172.90    49.50  10%1 o
   2  16   0   171.71   123.20    46.50  10%1 <
   2  18   0   213.13   197.20    47.50  10%1 o
   2  20   0    75.32   119.20    44.50  10%1 <
   2  22   0    41.98    34.30    39.70  10%1 <
   3  -9   0  3481.90  3306.90    97.70  10%1 o
   3  -7   0   895.51  1219.90    85.70  10%1 o
   3  -5   0  9348.50  8960.20   142.20  10%1 o
   3  13   0   741.37  1027.30    69.30  10%1 o
   3  15   0   279.80   373.40    56.80  10%1 o
   3  17   0   194.81   138.10    45.80  10%1 o
   3  19   0   238.50   228.50    50.60  10%1 o
   3  21   0    47.40    36.40    39.40  10%1 <
   3  23   0    48.12    59.40    42.90  10%1 <
   4 -12   0  2046.30  1688.90    77.00  10%1 o
   4 -10   0  6327.50  7814.40   122.70  10%1 o
   4  -8   0  5700.80  6682.00   119.60  10%1 o
   4  -6   0  1324.70  1790.00    91.70  10%1 o
   4  16   0   347.55   539.30    59.50  10%1 o
   4  18   0   181.88   188.10    48.60  10%1 o
   4  20   0    54.38   128.60    45.80  10%1 <
   4  22   0   305.10   301.20    53.50  10%1 o
   5 -13   0  1467.70   923.90    67.10  10%1 o
   5 -11   0  2523.30  2730.50    89.90  10%1 o
   5  -9   0  5319.20  5709.00   112.40  10%1 o
   5  -7   0  2532.60  2766.10    94.30  10%1 o
   5  17   0   250.24   366.50    56.70  10%1 o
   5  19   0    68.38    90.40    44.80  10%1 <
   5  21   0   106.21    22.90    37.50  10%1 <
   5  23   0    32.44    34.70    39.00  10%1 <
   6 -14   0   139.65   271.10    53.00  10%1 o
   6 -12   0   222.29   467.10    60.70  10%1 o
   6 -10   0   789.23   933.40    73.40  10%1 o
   6  -8   0  2054.90  2074.80    87.00  10%1 o
   6  18   0    40.43    79.30    44.20  10%1 <
   6  20   0    55.00    44.00    40.70  10%1 <
   6  22   0    46.83    44.50    40.50  10%1 <
   7 -15   0   145.62   275.70    51.90  10%1 o
   7 -13   0   488.90   473.80    59.60  10%1 o
   7 -11   0  1946.30  2458.90    84.30  10%1 o
   7  -9   0  1376.70  1528.30    78.00  10%1 o
   7  19   0    93.40    92.90    44.40  10%1 <
   7  21   0    50.38    27.90    38.10  10%1 <
   8 -16   0   261.49   252.40    50.20  10%1 o
   8 -14   0   203.22   146.20    47.10  10%1 o
   8 -12   0   193.73   384.20    58.00  10%1 o
   8 -10   0  1562.60  1658.50    76.10  10%1 o
   8  20   0    57.23    52.00    41.10  10%1 <
   8  22   0    29.88    40.10    39.70  10%1 <
   9 -17   0   128.80   162.60    47.40  10%1 o
   9 -15   0    90.54   135.90    44.80  10%1 o
   9 -13   0   949.65   961.40    66.80  10%1 o
   9 -11   0  1060.70   938.00    68.20  10%1 o
   9  21   0    46.53    44.80    40.60  10%1 <
  10 -18   0   147.65    85.80    43.30  10%1 <
  10 -16   0    53.86    87.00    43.10  10%1 <
  10 -14   0   497.36   341.10    55.00  10%1 o
  10 -12   0    74.85   126.70    46.00  10%1 <
  10  20   0   201.12   137.90    46.30  10%1 <
  11 -19   0   448.51   321.40    53.80  10%1 o
  11 -17   0   152.29   108.90    43.70  10%1 <
  11 -15   0   296.12   195.70    49.30  10%1 o
  11 -13   0   873.67   612.40    62.30  10%1 o
  11 -11   0   370.67   333.60    54.60  10%1 o
  11  21   0   258.31   121.60    45.80  10%1 <
  12 -20   0    92.71    59.60    41.10  10%1 <
  12 -18   0   108.02    84.20    43.30  10%1 <
  12 -16   0   167.61    94.40    43.90  10%1 <
  12 -14   0   136.21   167.70    46.90  10%1 o
  12 -12   0   249.49   223.90    50.00  10%1 o
  13 -19   0    32.97    31.80    38.20  10%1 <
  13 -17   0    66.46    30.30    38.60  10%1 <
  13 -15   0    30.12    18.30    35.80  10%1 <
  13 -13   0    75.69   130.70    45.80  10%1 <
  14 -18   0    73.76    34.00    38.30  10%1 <
  14 -16   0    58.83    60.70    41.40  10%1 <
  14 -14   0   284.54   166.40    46.60  10%1 o
  14 -12   0   329.67   254.90    49.50  10%1 o
  15 -17   0    70.91    69.90    42.20  10%1 <
  15 -15   0    38.14    31.30    37.40  10%1 <
  15 -13   0    57.67    55.50    40.80  10%1 <
  16 -16   0   107.19    91.30    43.60  10%1 <
  16 -14   0   124.97    74.30    42.60  10%1 <
  17 -15   0   145.46    79.40    42.60  10%1 <
  17 -13   0    62.89    63.10    41.10  10%1 <
  18 -14   0    33.44    43.80    39.80  10%1 <
  19 -13   0    29.80     5.80    31.90  10%1 <
   0  -8   0  7007.20  8930.80   137.70  11%1 o
   0  -6   0 54837.00 42231.20   247.90  11%1 o
   0  -4   0 10907.00 15975.60   182.30  11%1 o
   0  -2   0 89797.00 66526.00   320.30  11%1 o
   0   2   0 85787.00 67128.00   322.70  11%1 o
   0   4   0  9817.50 16849.80   184.80  11%1 o
   0   6   0 50135.00 39242.70   239.00  11%1 o
   0   8   0  6152.40  7520.00   130.20  11%1 o
   0  10   0  4893.30  5380.20   108.70  11%1 o
   1 -11   0  1179.70  1318.60    77.80  11%1 o
   1  -9   0  2065.60  1610.70    86.80  11%1 o
   1  -7   0  5382.50  6631.70   132.60  11%1 o
   1  -5   0  4739.90  4334.30   127.40  11%1 o
   1  -3   0  4270.60  3687.80   148.80  11%1 o
   1   3   0  4615.50  3627.60   146.10  11%1 o
   1   5   0  4840.40  4512.50   129.00  11%1 o
   1   7   0  5001.80  6556.80   130.60  11%1 o
   1   9   0  1866.40  1710.60    88.30  11%1 o
   1  11   0   854.64  1292.10    79.50  11%1 o
   1  13   0   616.84   610.40    64.70  11%1 o
   2 -12   0   554.32   986.60    71.10  11%1 o
   2 -10   0   425.10   880.50    74.70  11%1 o
   2  -8   0  1622.90  1316.60    85.50  11%1 o
   2  -6   0  4089.50  3925.60   118.80  11%1 o
   2  -4   0  4042.20  5036.50   130.90  11%1 o
   2   6   0  4158.90  4019.20   117.20  11%1 o
   2   8   0  1518.60  1282.20    85.30  11%1 o
   2  10   0   579.27   882.20    73.60  11%1 o
   2  12   0   677.74   711.40    67.10  11%1 o
   2  14   0   131.72   249.70    52.00  11%1 o
   3 -13   0  1297.70  1177.80    70.30  11%1 o
   3 -11   0   730.55   880.80    70.90  11%1 o
   3  -9   0  2290.70  2547.80    92.10  11%1 o
   3  -7   0  1722.30  1742.70    92.50  11%1 o
   3  -5   0  7466.70  6022.60   127.10  11%1 o
   3   7   0  1839.50  2190.60    94.60  11%1 o
   3   9   0  2692.60  2526.50    92.10  11%1 o
   3  11   0   459.81   731.90    68.40  11%1 o
   3  13   0   756.61   843.10    66.70  11%1 o
   3  15   0   276.63   453.10    58.70  11%1 o
   4 -14   0   419.49   629.50    61.90  11%1 o
   4 -12   0  1131.60  1103.40    71.70  11%1 o
   4 -10   0  2584.40  4354.00   102.20  11%1 o
   4  -8   0  3882.20  4664.70   105.90  11%1 o
   4  -6   0  3873.30  3213.60   101.80  11%1 o
   4   8   0  4139.20  4270.50   104.90  11%1 o
   4  10   0  2549.00  3971.20    99.60  11%1 o
   4  12   0   903.35   944.20    68.80  11%1 o
   4  14   0   398.01   592.60    61.00  11%1 o
   4  16   0  1428.40  1547.00    71.70  11%1 o
   5 -15   0   534.61   456.80    59.00  11%1 o
   5 -13   0   584.36   491.00    60.00  11%1 o
   5 -11   0  1530.70  1278.70    75.80  11%1 o
   5  -9   0  2703.90  3110.70    95.50  11%1 o
   5  -7   0  1890.80  1956.10    86.80  11%1 o
   5   9   0  3215.30  3534.10    97.90  11%1 o
   5  11   0  1422.90  1173.60    74.40  11%1 o
   5  13   0   600.29   441.50    59.10  11%1 o
   5  15   0   533.50   427.80    58.00  11%1 o
   5  17   0   480.10   512.60    59.00  11%1 o
   6 -16   0   223.43   234.60    51.40  11%1 o
   6 -14   0   160.83   223.70    50.90  11%1 o
   6 -12   0   499.53   370.50    58.70  11%1 o
   6 -10   0   563.27  1022.30    74.60  11%1 o
   6  -8   0  1399.50  1523.40    79.40  11%1 o
   6  10   0   443.55   892.70    73.60  11%1 o
   6  12   0   717.81   440.10    60.20  11%1 o
   6  14   0   187.28   224.40    50.80  11%1 o
   6  16   0   143.97   205.20    50.00  11%1 o
   6  18   0   131.21    69.20    43.60  11%1 <
   7 -17   0   109.20   192.10    48.60  11%1 o
   7 -15   0   150.10   183.70    49.20  11%1 o
   7 -13   0   698.56   650.00    63.30  11%1 o
   7 -11   0  1756.90  2177.70    82.00  11%1 o
   7  -9   0   822.52  1156.00    74.40  11%1 o
   7   9   0   978.68  1357.30    77.10  11%1 o
   7  11   0  2202.90  2368.00    83.00  11%1 o
   7  13   0   605.39   665.30    63.40  11%1 o
   7  15   0   168.74   195.70    49.70  11%1 o
   7  17   0   108.63   150.10    47.70  11%1 o
   7  19   0   158.66   163.80    47.50  11%1 o
   8 -18   0   314.22   171.90    47.50  11%1 o
   8 -16   0   140.48   168.00    47.90  11%1 o
   8 -14   0   358.19   339.00    55.20  11%1 o
   8 -12   0   552.33   554.10    62.20  11%1 o
   8 -10   0  2072.30  1292.70    73.70  11%1 o
   8  10   0  2193.00  1561.10    75.30  11%1 o
   8  12   0   581.98   430.50    60.30  11%1 o
   8  14   0   265.07   368.70    57.30  11%1 o
   8  16   0   132.13   196.30    50.00  11%1 o
   8  18   0   275.15   169.00    48.50  11%1 o
   8  20   0   132.94   113.50    45.80  11%1 <
   9 -19   0    69.00    57.20    41.70  11%1 <
   9 -17   0    97.68   107.40    44.70  11%1 <
   9 -15   0    41.50    76.40    43.20  11%1 <
   9 -13   0   258.06   403.80    57.90  11%1 o
   9 -11   0   454.74   667.20    63.70  11%1 o
   9  -9   0   491.01   420.70    59.70  11%1 o
   9  11   0   621.17   821.30    67.10  11%1 o
   9  13   0   273.78   424.40    60.10  11%1 o
   9  15   0    52.11    98.20    45.70  11%1 <
   9  17   0    66.85    43.50    41.40  11%1 <
   9  19   0    87.35   103.90    44.30  11%1 <
   9  21   0    22.07    14.50    34.80  11%1 <
  10 -20   0   180.90   131.00    44.50  11%1 <
  10 -18   0    82.74    70.10    42.70  11%1 <
  10 -16   0    82.82    55.50    41.20  11%1 <
  10 -14   0   442.72   284.20    52.50  11%1 o
  10 -12   0   320.86   297.50    54.00  11%1 o
  10 -10   0   728.52   736.10    64.40  11%1 o
  10  10   0   965.68   955.10    69.00  11%1 o
  10  12   0   226.87   316.20    56.50  11%1 o
  10  14   0   399.78   372.40    57.00  11%1 o
  10  16   0    65.21   103.50    45.60  11%1 <
  10  18   0    70.94    44.20    41.10  11%1 <
  10  20   0    87.79   162.50    47.00  11%1 o
  11 -19   0   250.26   207.00    49.00  11%1 o
  11 -17   0   111.47   118.70    45.20  11%1 <
  11 -15   0   108.87   100.70    43.90  11%1 <
  11 -13   0   349.23   411.10    57.30  11%1 o
  11 -11   0   453.69   485.70    59.70  11%1 o
  11  -9   0   505.98   553.10    60.90  11%1 o
  11  11   0   303.78   386.00    58.90  11%1 o
  11  13   0   518.38   469.10    59.70  11%1 o
  11  15   0   124.98   105.90    46.40  11%1 <
  11  17   0   121.87    93.60    44.10  11%1 <
  11  19   0   303.84   296.90    53.50  11%1 o
  11  21   0   110.77    72.40    42.20  11%1 <
  12 -20   0    50.99    56.80    41.70  11%1 <
  12 -18   0    41.85    49.00    40.00  11%1 <
  12 -16   0   102.45    56.90    42.40  11%1 <
  12 -14   0   649.46   459.00    58.60  11%1 o
  12 -12   0   542.40   444.80    57.90  11%1 o
  12 -10   0   279.39   478.40    59.60  11%1 o
  12  10   0   526.14   671.40    65.60  11%1 o
  12  12   0   429.87   395.10    58.20  11%1 o
  12  14   0   497.19   626.00    63.20  11%1 o
  12  16   0    76.32   121.60    46.40  11%1 <
  12  18   0    31.54    21.50    36.20  11%1 <
  12  20   0    58.13    72.90    43.50  11%1 <
  13 -19   0    47.31    46.50    40.40  11%1 <
  13 -17   0    39.59     8.60    33.30  11%1 <
  13 -15   0   118.95    79.40    43.00  11%1 <
  13 -13   0    87.87   101.60    43.50  11%1 <
  13 -11   0   334.38   217.00    50.40  11%1 o
  13  -9   0  1085.10   718.20    62.90  11%1 o
  13  11   0   529.40   381.50    58.00  11%1 o
  13  13   0    73.55   115.20    46.00  11%1 <
  13  15   0    93.22   114.90    46.00  11%1 <
  13  17   0    19.48     7.00    33.20  11%1 <
  13  19   0    24.20    48.80    41.30  11%1 <
  14 -18   0    53.74    26.40    36.80  11%1 <
  14 -16   0    34.79    48.80    40.80  11%1 <
  14 -14   0    53.77    61.80    42.70  11%1 <
  14 -12   0   197.48   215.90    49.10  11%1 o
  14 -10   0   170.57   152.50    46.20  11%1 o
  14  10   0   209.03   194.40    50.30  11%1 o
  14  12   0   169.56   269.90    53.20  11%1 o
  14  14   0    55.78   110.20    43.70  11%1 <
  14  16   0    25.85    42.20    40.70  11%1 <
  14  18   0    55.64    42.10    40.60  11%1 <
  15 -17   0    30.53    39.70    39.50  11%1 <
  15 -15   0    74.72    18.90    35.30  11%1 <
  15 -13   0   128.34   106.20    44.00  11%1 <
  15 -11   0   173.22   190.70    48.40  11%1 o
  15  -9   0   181.82   282.90    52.40  11%1 o
  15  11   0   216.65   301.60    54.80  11%1 o
  15  13   0    54.38    96.80    45.20  11%1 <
  15  15   0   110.90    99.90    44.50  11%1 <
  15  17   0    35.24    28.80    38.80  11%1 <
  16 -16   0    91.16    61.30    41.60  11%1 <
  16 -14   0    89.98    49.30    40.90  11%1 <
  16 -12   0   115.58   135.80    45.20  11%1 o
  16 -10   0   430.81   362.10    55.70  11%1 o
  16  10   0   306.79   377.40    57.60  11%1 o
  16  12   0    73.82   132.00    47.00  11%1 <
  16  14   0   116.42   110.60    44.50  11%1 <
  16  16   0   103.11    86.10    43.60  11%1 <
  17 -15   0   169.62    98.70    42.70  11%1 <
  17 -13   0    32.81    59.60    41.20  11%1 <
  17 -11   0    52.20    82.50    42.80  11%1 <
  17  -9   0   114.39   148.20    47.30  11%1 o
  17   9   0   156.29   197.60    51.30  11%1 o
  17  11   0   146.23   124.10    46.90  11%1 <
  17  13   0    52.78    84.30    44.10  11%1 <
  17  15   0    39.71    89.10    43.30  11%1 <
  18 -14   0    10.41    22.20    36.10  11%1 <
  18 -12   0    50.90    48.10    40.70  11%1 <
  18 -10   0    66.24    32.70    38.50  11%1 <
  18  -8   0   350.39   208.40    48.30  11%1 o
  18  10   0    66.84    67.20    43.40  11%1 <
  18  12   0    55.81    48.80    42.00  11%1 <
  18  14   0    21.74    39.50    40.00  11%1 <
  19 -13   0    26.27    28.30    37.80  11%1 <
  19 -11   0    29.94     7.30    32.70  11%1 <
  19  -9   0    38.95    57.80    42.10  11%1 <
  19  -7   0   145.52   144.40    45.60  11%1 o
  19   9   0    24.51    65.80    43.20  11%1 <
  19  11   0    17.77    56.60    42.80  11%1 <
  19  13   0    48.17    35.30    39.40  11%1 <
  20 -12   0    19.11    24.80    36.40  11%1 <
  20 -10   0    19.55    16.70    34.80  11%1 <
  20  -8   0    42.66    43.20    39.80  11%1 <
  20  -6   0    89.08    97.30    44.40  11%1 <
  20   8   0    41.22    84.10    44.30  11%1 <
  20  10   0    45.22    81.80    43.90  11%1 <
  20  12   0    15.18    21.60    36.40  11%1 <
  21 -11   0    41.68    20.90    35.80  11%1 <
  21  -9   0     8.60    15.20    34.30  11%1 <
  21  -7   0    38.60    48.00    41.40  11%1 <
  21  -5   0   125.77    88.30    44.90  11%1 <
  21   5   0    50.52    88.70    44.00  11%1 <
  21   7   0    32.21    41.00    40.90  11%1 <
  21   9   0    22.36    40.30    40.20  11%1 <
  21  11   0    26.43    40.90    39.90  11%1 <
  22  -8   0    38.57    10.30    34.20  11%1 <
  22  -6   0    90.77   129.70    46.70  11%1 <
  22  -4   0    53.24    35.10    40.10  11%1 <
  22  -2   0    29.86    96.40    44.90  11%1 <
  22   2   0    75.39    69.10    43.70  11%1 <
  22   4   0    23.24    38.40    40.10  11%1 <
  22   6   0    38.22    66.20    42.70  11%1 <
  22   8   0    51.72    22.90    37.30  11%1 <
  23  -5   0    28.48    46.40    41.30  11%1 <
  23  -3   0    48.90    79.70    43.90  11%1 <
  23  -1   0    35.11    45.10    41.20  11%1 <
  23   1   0    25.02   -22.40    31.20  11%1 <
  23   3   0    35.14    16.70    35.50  11%1 <
  23   5   0    19.80    24.30    37.40  11%1 <
  -4 -12   0  2606.40  1953.30    81.60  12%1 o
  -4 -10   0  2579.60  3070.80    94.60  12%1 o
  -4  -8   0  2650.60  4005.90   102.90  12%1 o
  -4  -6   0  1967.00  3356.50   102.40  12%1 o
  -3 -15   0   242.90   337.90    54.60  12%1 o
  -3 -13   0   678.67  1071.20    70.40  12%1 o
  -3 -11   0   876.34  1501.10    79.40  12%1 o
  -3  -9   0  1627.40  2082.30    88.00  12%1 o
  -3  -7   0  1743.10  1975.40    92.10  12%1 o
  -3  -5   0  5062.50  4914.50   120.50  12%1 o
  -3  -3   0 12117.00 12235.60   164.60  12%1 o
  -2 -16   0   128.59   193.20    48.50  12%1 o
  -2 -14   0   156.75   334.60    56.50  12%1 o
  -2 -12   0   622.01   919.50    70.90  12%1 o
  -2 -10   0  1576.50  1283.40    78.10  12%1 o
  -2  -8   0  3906.50  2121.60    92.20  12%1 o
  -2  -6   0  3074.80  3577.80   111.70  12%1 o
  -2  -4   0  5412.90  4439.80   127.80  12%1 o
  -2  -2   0 13855.00 14219.60   185.00  12%1 o
  -1 -17   0    91.12   129.10    45.80  12%1 <
  -1 -15   0   214.43   378.70    56.70  12%1 o
  -1 -13   0   300.90   566.40    64.60  12%1 o
  -1 -11   0  1388.40  1436.40    79.70  12%1 o
  -1  -9   0  1345.50  1496.40    84.80  12%1 o
  -1  -7   0  3872.10  4983.70   117.10  12%1 o
  -1  -5   0  5213.90  5415.20   130.30  12%1 o
  -1  -3   0  6864.80  4645.40   146.50  12%1 o
  -1  -1   0 42867.00 35260.40   282.40  12%1 o
   0 -18   0   373.30   311.80    54.10  12%1 o
   0 -16   0    95.21   253.80    52.30  12%1 o
   0 -14   0  1197.10  1761.60    78.40  12%1 o
   0 -12   0  1903.10  2304.60    84.80  12%1 o
   0 -10   0  3591.30  3900.40    98.50  12%1 o
   0  -8   0  4287.30  5163.30   114.80  12%1 o
   0  -6   0 26941.00 23352.10   193.40  12%1 o
   0  -4   0 15592.00 15049.00   175.30  12%1 o
   0  -2   0 54911.00 44849.60   274.00  12%1 o
   1 -19   0   558.83   508.40    58.50  12%1 o
   1 -17   0    54.13    92.90    44.10  12%1 <
   1 -15   0   238.01   327.40    56.80  12%1 o
   1 -13   0   306.89   575.20    64.70  12%1 o
   1 -11   0   874.39  1229.40    76.70  12%1 o
   1  -9   0  2688.30  1673.60    85.40  12%1 o
   1  -7   0  3035.30  5004.10   118.10  12%1 o
   1  -5   0  6081.70  5265.40   127.90  12%1 o
   1   1   0 37693.00 32357.50   275.50  12%1 o
   1   3   0  6658.00  4837.70   149.10  12%1 o
   2 -20   0   102.47   136.80    45.90  12%1 <
   2 -18   0   141.32   130.40    45.60  12%1 <
   2 -16   0   169.69   199.10    49.10  12%1 o
   2 -14   0   448.74   294.90    55.40  12%1 o
   2 -12   0   317.64   691.00    67.20  12%1 o
   2 -10   0   530.01  1249.00    79.30  12%1 o
   2  -8   0  1368.50  2476.60    93.70  12%1 o
   2  -6   0  3249.10  3203.70   110.60  12%1 o
   2   2   0 12700.00 12545.20   180.90  12%1 o
   2   4   0  3292.90  4254.80   126.10  12%1 o
   3 -21   0    98.31    70.70    42.80  12%1 <
   3 -19   0   155.73   164.00    48.20  12%1 o
   3 -17   0   158.14   210.00    50.40  12%1 o
   3 -15   0   218.73   222.60    49.90  12%1 o
   3 -13   0  1324.80  1205.00    72.20  12%1 o
   3 -11   0  1019.30  1617.40    80.40  12%1 o
   3  -9   0  2473.90  2229.70    88.70  12%1 o
   3  -7   0  4143.20  3134.80   101.40  12%1 o
   3   1   0  9067.80  8579.50   161.00  12%1 o
   3   3   0 12868.00 10882.80   158.70  12%1 o
   3   5   0  5400.10  4876.30   119.60  12%1 o
   4 -20   0    52.59    71.10    43.00  12%1 <
   4 -18   0   103.41   122.90    44.40  12%1 <
   4 -16   0   613.88   494.50    58.30  12%1 o
   4 -14   0   672.17   597.10    63.40  12%1 o
   4 -12   0  3295.10  1571.90    77.80  12%1 o
   4 -10   0  2836.40  3001.40    93.00  12%1 o
   4  -8   0  4156.60  3985.90   102.30  12%1 o
   4   2   0 27006.00 23098.90   196.80  12%1 o
   4   4   0  3985.90  4044.50   119.40  12%1 o
   4   6   0  4193.80  3478.80   105.20  12%1 o
   5 -21   0    84.25    56.00    41.80  12%1 <
   5 -19   0    46.33    80.80    43.70  12%1 <
   5 -17   0   346.14   216.90    50.30  12%1 o
   5 -15   0   222.76   458.40    59.40  12%1 o
   5 -13   0   485.42   537.90    62.00  12%1 o
   5 -11   0  1880.00  1618.00    80.10  12%1 o
   5  -9   0  1414.70  2086.40    87.80  12%1 o
   5  -7   0  2065.50  2336.80    91.00  12%1 o
   5   1   0  3571.10  4528.10   124.70  12%1 o
   5   3   0  9609.70 10422.90   150.10  12%1 o
   5   5   0  1964.30  2385.60    98.70  12%1 o
   5   7   0  1708.40  2642.80    94.80  12%1 o
   6 -22   0    59.78    44.10    40.00  12%1 <
   6 -20   0    58.45    34.80    38.60  12%1 <
   6 -18   0    93.21    89.90    43.50  12%1 <
   6 -16   0   161.29   207.00    49.30  12%1 o
   6 -14   0   235.59   371.80    57.70  12%1 o
   6 -12   0   413.13   530.90    62.30  12%1 o
   6 -10   0   536.22   995.70    73.40  12%1 o
   6  -8   0  2499.60  1936.50    85.90  12%1 o
   6   2   0  3622.00  3861.20   114.20  12%1 o
   6   4   0  2380.20  3694.40   108.30  12%1 o
   6   6   0  1278.90  1253.60    83.80  12%1 o
   6   8   0  1455.70  1518.60    81.20  12%1 o
   7 -21   0   135.40   191.00    47.00  12%1 o
   7 -19   0   113.75    83.90    43.20  12%1 <
   7 -17   0    89.23   197.00    48.80  12%1 o
   7 -15   0   361.96   331.20    55.10  12%1 o
   7 -13   0  1103.30   934.50    67.50  12%1 o
   7 -11   0   831.19  1306.10    74.70  12%1 o
   7  -9   0  1226.40  1709.00    81.70  12%1 o
   7  -7   0  3465.60  2939.10    92.10  12%1 o
   7   1   0  3398.80  3266.50   104.30  12%1 o
   7   3   0  8212.40  8898.20   134.30  12%1 o
   7   5   0  6568.00  4770.50   109.60  12%1 o
   7   7   0  1064.50  1773.00    84.10  12%1 o
   7   9   0  1474.50  1902.00    81.70  12%1 o
   8 -22   0    74.76    70.80    42.20  12%1 <
   8 -20   0    84.64    28.50    37.60  12%1 <
   8 -18   0   180.69   107.90    45.20  12%1 <
   8 -16   0   170.23   180.20    49.60  12%1 o
   8 -14   0   404.20   335.30    55.30  12%1 o
   8 -12   0   480.94   561.40    63.60  12%1 o
   8 -10   0  1479.30  1460.00    76.40  12%1 o
   8  -8   0  2036.80  2064.30    82.20  12%1 o
   8  -6   0  3247.70  2014.40    84.40  12%1 o
   8   0   0  7220.50  7443.60   126.00  12%1 o
   8   2   0  4123.60  4855.90   111.30  12%1 o
   8   4   0  2967.00  2457.20    94.40  12%1 o
   8   6   0  1573.70  1885.60    85.10  12%1 o
   8   8   0   514.89   972.70    73.30  12%1 o
   9 -21   0    53.76    50.80    41.10  12%1 <
   9 -19   0    40.79    83.90    44.10  12%1 <
   9 -17   0   230.78   244.50    51.40  12%1 o
   9 -15   0   704.18   378.60    56.80  12%1 o
   9 -13   0  1405.50  1071.90    68.70  12%1 o
   9 -11   0   900.85   807.70    66.10  12%1 o
   9  -9   0   523.23   733.60    66.40  12%1 o
   9  -7   0  1182.50  1206.90    75.30  12%1 o
   9  -5   0  1356.70  2122.10    86.50  12%1 o
   9  -3   0  1626.10  2044.80    87.70  12%1 o
   9  -1   0  4277.60  2550.40    95.20  12%1 o
   9   1   0  2946.50  2035.20    91.80  12%1 o
   9   3   0  1600.50  2232.20    91.60  12%1 o
   9   5   0  1150.80  1641.40    82.30  12%1 o
   9   7   0   380.10   838.50    72.90  12%1 o
   9   9   0   450.90   562.00    64.60  12%1 o
  10 -20   0   129.70   139.30    45.10  12%1 o
  10 -18   0    64.80    82.90    43.50  12%1 <
  10 -16   0    97.90    83.30    44.20  12%1 <
  10 -14   0   228.06   284.30    52.80  12%1 o
  10 -12   0   261.92   324.00    56.10  12%1 o
  10 -10   0   472.12   507.30    61.30  12%1 o
  10  -8   0   505.60   756.00    67.30  12%1 o
  10  -6   0   632.75   758.00    70.80  12%1 o
  10  -4   0  1893.00  1740.90    82.40  12%1 o
  10  -2   0  1110.80  1847.40    85.80  12%1 o
  10   0   0  5277.20  6786.00   120.40  12%1 o
  10   2   0  1426.10  1488.20    84.10  12%1 o
  10   4   0  1027.30  1353.60    80.30  12%1 o
  10   6   0   872.98  1513.40    79.50  12%1 o
  10   8   0   877.08  1113.20    73.20  12%1 o
  10  10   0   708.60   729.00    66.80  12%1 o
  11 -21   0    19.73    25.50    37.30  12%1 <
  11 -19   0   318.23   193.30    48.00  12%1 o
  11 -17   0   125.23    92.80    44.10  12%1 <
  11 -15   0    77.10   131.10    45.40  12%1 <
  11 -13   0   337.04   348.30    55.80  12%1 o
  11 -11   0   643.05   776.00    65.20  12%1 o
  11  -9   0   812.23   728.60    64.80  12%1 o
  11  -7   0  1239.70  1445.80    74.90  12%1 o
  11  -5   0  1415.40  2264.60    84.00  12%1 o
  11  -3   0  1029.80  1489.70    79.00  12%1 o
  11  -1   0  3094.80  4367.50   104.70  12%1 o
  11   1   0  4582.00  4092.90   104.70  12%1 o
  11   3   0   455.52  1403.80    79.50  12%1 o
  11   5   0  2031.90  2512.20    86.60  12%1 o
  11   7   0  2141.90  2216.00    84.60  12%1 o
  11   9   0   920.61   677.20    67.30  12%1 o
  12 -20   0    59.95    37.60    39.70  12%1 <
  12 -18   0    53.09    61.00    41.80  12%1 <
  12 -16   0    91.50   110.40    43.70  12%1 <
  12 -14   0   152.51   181.30    48.20  12%1 o
  12 -12   0   430.72   428.30    57.70  12%1 o
  12 -10   0   424.07   493.70    60.70  12%1 o
  12  -8   0   875.00   792.80    65.80  12%1 o
  12  -6   0   870.01  1285.80    72.60  12%1 o
  12  -4   0  1204.00  1067.90    72.40  12%1 o
  12  -2   0  2693.80  2957.70    90.50  12%1 o
  12   0   0 10753.00 11331.30   137.80  12%1 o
  12   2   0  5620.10  3313.90    94.30  12%1 o
  12   4   0  1097.20  1122.50    73.20  12%1 o
  12   6   0   903.92  1385.00    77.00  12%1 o
  12   8   0  1032.10  1323.60    76.60  12%1 o
  12  10   0   844.68   833.70    66.90  12%1 o
  13 -19   0    87.22    50.50    40.70  12%1 <
  13 -17   0    61.02    34.20    39.10  12%1 <
  13 -15   0    51.06    87.00    43.70  12%1 <
  13 -13   0    46.19   137.90    45.90  12%1 o
  13 -11   0   321.36   274.00    53.20  12%1 o
  13  -9   0   502.41   493.50    59.30  12%1 o
  13  -7   0   269.07   483.80    60.10  12%1 o
  13  -5   0   433.02   606.50    63.60  12%1 o
  13  -3   0  1077.30  1310.00    75.10  12%1 o
  13  -1   0  1017.70  1096.30    74.40  12%1 o
  13   1   0   746.91   937.70    73.20  12%1 o
  13   3   0   486.56   755.00    69.50  12%1 o
  13   5   0   290.71   569.40    66.60  12%1 o
  13   7   0   344.77   684.90    67.30  12%1 o
  13   9   0   514.01   605.40    65.10  12%1 o
  14 -18   0    73.51    45.90    40.50  12%1 <
  14 -16   0    62.19    50.60    41.10  12%1 <
  14 -14   0    75.77    73.30    43.40  12%1 <
  14 -12   0   112.64   145.40    47.00  12%1 o
  14 -10   0    66.78   136.50    46.50  12%1 <
  14  -8   0   174.32   266.20    52.00  12%1 o
  14  -6   0   368.79   418.60    58.20  12%1 o
  14  -4   0   229.45   518.60    61.10  12%1 o
  14  -2   0  1177.00  1050.90    71.10  12%1 o
  14   0   0   284.24   652.20    66.30  12%1 o
  14   2   0   911.60  1108.90    71.80  12%1 o
  14   4   0   158.11   388.20    61.00  12%1 o
  14   6   0   206.05   455.20    63.00  12%1 o
  14   8   0   102.61   313.00    56.80  12%1 o
  14  10   0   211.75   206.60    51.10  12%1 o
  15 -17   0   106.54    84.60    43.00  12%1 <
  15 -15   0   109.78    89.00    43.80  12%1 <
  15 -13   0   208.76   186.80    47.70  12%1 o
  15 -11   0   146.26   294.00    53.60  12%1 o
  15  -9   0   325.66   337.10    55.20  12%1 o
  15  -7   0   298.68   378.90    57.00  12%1 o
  15  -5   0   632.81   628.30    63.70  12%1 o
  15  -3   0   503.06   700.00    65.20  12%1 o
  15  -1   0  1336.00  1214.70    72.30  12%1 o
  15   1   0  1110.80  1263.50    73.90  12%1 o
  15   3   0   906.83  1193.40    73.40  12%1 o
  15   5   0   321.72   413.50    61.20  12%1 o
  15   7   0   168.12   358.10    58.30  12%1 o
  15   9   0   293.40   210.80    50.50  12%1 o
  16 -16   0    30.09    28.00    37.20  12%1 <
  16 -14   0    78.93    59.40    41.80  12%1 <
  16 -12   0   195.15   207.20    48.30  12%1 o
  16 -10   0   140.87   330.70    54.50  12%1 o
  16  -8   0   344.40   409.00    57.30  12%1 o
  16  -6   0   267.51   416.80    57.60  12%1 o
  16  -4   0   441.74   501.20    58.90  12%1 o
  16  -2   0   495.39   919.30    67.10  12%1 o
  16   0   0  1853.60  1005.50    70.30  12%1 o
  16   2   0   561.21  1043.70    71.50  12%1 o
  16   4   0   328.97   406.80    60.50  12%1 o
  16   6   0   100.91   209.50    52.20  12%1 o
  16   8   0   117.99   273.20    53.90  12%1 o
  17 -15   0    63.15    46.20    40.90  12%1 <
  17 -13   0    99.08   101.80    44.00  12%1 <
  17 -11   0   241.47   219.70    49.30  12%1 o
  17  -9   0   350.23   292.00    53.40  12%1 o
  17  -7   0   309.33   252.60    51.70  12%1 o
  17  -5   0   293.52   262.80    53.00  12%1 o
  17  -3   0   174.62   420.80    57.20  12%1 o
  17  -1   0   189.73   263.20    54.40  12%1 o
  17   1   0   144.79   208.50    52.10  12%1 o
  17   3   0   614.61   795.80    66.60  12%1 o
  17   5   0   283.33   337.90    55.60  12%1 o
  17   7   0   222.44   241.50    52.40  12%1 o
  17   9   0   242.94   206.90    50.20  12%1 o
  18 -14   0    69.47    61.30    42.20  12%1 <
  18 -12   0   154.69    94.70    43.30  12%1 <
  18 -10   0    98.91   131.60    45.30  12%1 <
  18  -8   0   189.79   156.70    47.50  12%1 o
  18  -6   0    76.14   108.40    44.90  12%1 <
  18  -4   0   167.29   213.20    50.00  12%1 o
  18  -2   0    98.57   249.40    53.00  12%1 o
  18   0   0   204.53   361.40    57.40  12%1 o
  18   2   0   167.87   233.00    53.90  12%1 o
  18   4   0   155.34   353.90    56.80  12%1 o
  18   6   0   157.51   165.00    49.40  12%1 o
  18   8   0   274.07   229.30    51.70  12%1 o
  19 -13   0   142.29   209.80    48.50  12%1 o
  19 -11   0   138.70   270.40    52.50  12%1 o
  19  -9   0    86.85   143.00    46.20  12%1 o
  19  -7   0    45.10   104.30    44.20  12%1 <
  19  -5   0   124.25   155.70    47.40  12%1 o
  19  -3   0   177.99   264.80    52.80  12%1 o
  19  -1   0    36.70   165.10    50.20  12%1 o
  19   1   0    97.92   280.40    53.70  12%1 o
  19   3   0   131.92   187.80    49.60  12%1 o
  19   5   0   163.12   300.50    54.90  12%1 o
  19   7   0   137.25   103.20    45.60  12%1 <
  20 -12   0    45.22    80.60    43.30  12%1 <
  20 -10   0    37.60    75.10    43.20  12%1 <
  20  -8   0    70.64    76.10    42.80  12%1 <
  20  -6   0   105.88    78.90    43.70  12%1 <
  20  -4   0    54.61   121.30    46.60  12%1 <
  20  -2   0    41.80    97.20    45.90  12%1 <
  20   0   0   183.47   222.00    51.90  12%1 o
  20   2   0   135.63   191.80    50.40  12%1 o
  20   4   0    67.33   134.50    45.60  12%1 <
  20   6   0    68.99   136.00    44.80  12%1 o
  21 -11   0    67.22    54.80    41.20  12%1 <
  21  -9   0    38.82    61.40    41.90  12%1 <
  21  -7   0    24.97    41.10    41.00  12%1 <
  21  -5   0    49.35    88.10    45.30  12%1 <
  21  -3   0    49.17    93.20    44.70  12%1 <
  21  -1   0    74.40    85.30    44.20  12%1 <
  21   1   0   119.22   154.00    47.80  12%1 o
  21   3   0   175.87   148.80    46.40  12%1 o
  21   5   0   114.40   115.00    45.50  12%1 <
  21   7   0   109.27    75.70    43.70  12%1 <
  22  -8   0    43.90    51.90    42.10  12%1 <
  22  -6   0    72.04    91.60    45.50  12%1 <
  22  -4   0    31.35    75.00    43.90  12%1 <
  22  -2   0    56.00   109.50    45.20  12%1 <
  22   0   0   123.04   203.70    50.00  12%1 o
  22   2   0   154.01   109.40    45.20  12%1 <
  22   4   0    38.18    63.20    43.10  12%1 <
  22   6   0    44.08    22.40    36.90  12%1 <
  23  -5   0    16.12    34.50    40.00  12%1 <
  23  -3   0    28.36    35.80    39.80  12%1 <
  23  -1   0    53.10    46.60    42.00  12%1 <
  23   1   0    39.55    53.30    41.50  12%1 <
  23   3   0    28.43    68.50    43.30  12%1 <
  23   5   0    22.87    56.90    42.40  12%1 <
 -16 -14   0    83.95    87.50    42.70  13%1 <
 -16 -12   0   235.81   188.40    46.80  13%1 o
 -15 -17   0    54.03    70.10    41.60  13%1 <
 -15 -15   0    60.16    43.40    40.00  13%1 <
 -15 -13   0   107.81    84.50    42.20  13%1 <
 -15 -11   0   227.66   350.20    54.90  13%1 o
 -15  -9   0   176.79   256.00    51.70  13%1 o
 -14 -18   0   108.65    94.70    42.50  13%1 <
 -14 -16   0   153.33    77.00    41.80  13%1 <
 -14 -14   0    99.91   161.80    45.50  13%1 o
 -14 -12   0   135.83   184.10    47.70  13%1 o
 -14 -10   0   213.59   206.20    48.80  13%1 o
 -14  -8   0   288.23   371.10    56.60  13%1 o
 -14  -6   0   468.66   457.60    59.60  13%1 o
 -13 -19   0    47.56    61.50    41.00  13%1 <
 -13 -17   0    68.23    66.70    41.70  13%1 <
 -13 -15   0    68.78    85.50    43.00  13%1 <
 -13 -13   0    82.37   161.90    46.10  13%1 o
 -13 -11   0   255.78   313.90    53.90  13%1 o
 -13  -9   0   400.45   511.10    59.60  13%1 o
 -13  -7   0   674.95   780.60    64.20  13%1 o
 -13  -5   0   341.42   522.00    63.10  13%1 o
 -12 -20   0    22.05    20.30    34.50  13%1 <
 -12 -18   0    56.96    56.90    41.30  13%1 <
 -12 -16   0    75.24   133.20    44.50  13%1 <
 -12 -14   0    89.60   149.90    46.50  13%1 o
 -12 -12   0   196.42   288.10    52.30  13%1 o
 -12 -10   0   664.90   475.40    59.40  13%1 o
 -12  -8   0  1175.20  1195.00    71.40  13%1 o
 -12  -6   0  1723.70  1626.70    78.20  13%1 o
 -12  -4   0  1092.00  1165.10    73.10  13%1 o
 -11 -21   0    20.01    16.30    34.20  13%1 <
 -11 -19   0   433.13   289.60    51.40  13%1 o
 -11 -17   0   120.94   123.90    45.00  13%1 <
 -11 -15   0   315.32   259.70    51.10  13%1 o
 -11 -13   0   454.26   524.50    59.20  13%1 o
 -11 -11   0   494.31   330.90    54.40  13%1 o
 -11  -9   0   157.85   456.00    60.20  13%1 o
 -11  -7   0  2559.70  2155.10    82.10  13%1 o
 -11  -5   0  2897.70  2804.40    90.00  13%1 o
 -11  -3   0  1135.20  1195.70    78.10  13%1 o
 -10 -20   0    75.29    99.10    42.40  13%1 <
 -10 -18   0   111.45    66.70    42.20  13%1 <
 -10 -16   0   150.97   135.60    44.90  13%1 o
 -10 -14   0   329.46   233.30    51.50  13%1 o
 -10 -12   0   308.88   425.80    58.60  13%1 o
 -10 -10   0   538.19   604.30    63.00  13%1 o
 -10  -8   0   875.40  1016.40    71.30  13%1 o
 -10  -6   0   832.65  1510.50    78.20  13%1 o
 -10  -4   0   712.70  1002.10    75.80  13%1 o
 -10  -2   0  2519.40  2136.70    91.70  13%1 o
  -9 -21   0    38.18    21.60    35.60  13%1 <
  -9 -19   0    85.38    61.90    41.60  13%1 <
  -9 -17   0   213.87   199.90    48.00  13%1 o
  -9 -15   0   486.41   375.40    56.40  13%1 o
  -9 -13   0   860.48   613.50    61.40  13%1 o
  -9 -11   0   459.01   888.30    67.50  13%1 o
  -9  -9   0   436.14   513.60    62.50  13%1 o
  -9  -7   0   501.08   779.30    69.40  13%1 o
  -9  -5   0   993.63  1589.40    82.90  13%1 o
  -9  -3   0  2433.80  2220.70    91.50  13%1 o
  -9  -1   0  1641.30  2505.80    97.50  13%1 o
  -8 -22   0    29.67    46.00    39.60  13%1 <
  -8 -20   0    21.85    48.70    40.20  13%1 <
  -8 -18   0   157.91   151.40    45.40  13%1 o
  -8 -16   0   180.06   202.30    48.30  13%1 o
  -8 -14   0   207.45   259.40    51.80  13%1 o
  -8 -12   0   366.16   456.00    61.00  13%1 o
  -8 -10   0   428.45   845.00    68.40  13%1 o
  -8  -8   0   736.84  1021.00    72.90  13%1 o
  -8  -6   0  1755.70  1674.60    84.80  13%1 o
  -8  -4   0  2004.30  2449.90    92.90  13%1 o
  -8  -2   0  5521.00  6566.30   121.60  13%1 o
  -7 -21   0    83.83    56.60    41.80  13%1 <
  -7 -19   0    58.50    49.50    40.50  13%1 <
  -7 -17   0   120.35   164.10    47.40  13%1 o
  -7 -15   0   333.39   398.80    57.00  13%1 o
  -7 -13   0  1078.80   911.70    68.00  13%1 o
  -7 -11   0  1220.00  1528.90    76.60  13%1 o
  -7  -9   0  1869.10  1376.30    77.70  13%1 o
  -7  -7   0  1815.70  1746.30    83.80  13%1 o
  -7  -5   0  7250.50  4608.10   107.80  13%1 o
  -7  -3   0  8711.00  9846.20   138.90  13%1 o
  -7  -1   0  3882.50  3011.70   107.30  13%1 o
  -6 -22   0    31.30    17.10    34.70  13%1 <
  -6 -20   0    70.24    53.30    41.00  13%1 <
  -6 -18   0   113.12    72.30    42.60  13%1 <
  -6 -16   0   357.40   142.70    46.70  13%1 o
  -6 -14   0   467.23   423.80    58.70  13%1 o
  -6 -12   0   469.18   470.80    61.50  13%1 o
  -6 -10   0  1474.40   975.60    73.40  13%1 o
  -6  -8   0  1313.30  2031.80    86.00  13%1 o
  -6  -6   0  1977.20  1400.60    83.70  13%1 o
  -6  -4   0  2912.70  3971.00   111.90  13%1 o
  -6  -2   0  3379.60  3709.40   114.50  13%1 o
  -6   0   0  2851.50  2424.70   108.00  13%1 o
  -5 -23   0    11.77    50.10    40.10  13%1 <
  -5 -21   0    35.78    62.70    41.20  13%1 <
  -5 -19   0    38.33    61.80    41.00  13%1 <
  -5 -17   0   133.41   109.80    45.50  13%1 <
  -5 -15   0   263.02   268.20    53.00  13%1 o
  -5 -13   0   590.80   653.50    63.50  13%1 o
  -5 -11   0  2424.20  1660.00    79.60  13%1 o
  -5  -9   0  1683.80  2229.90    88.80  13%1 o
  -5  -7   0  2555.20  2651.10    94.50  13%1 o
  -5  -5   0  3377.40  2799.60   103.20  13%1 o
  -5  -3   0 10874.00 10645.20   150.20  13%1 o
  -5  -1   0  3858.80  4010.40   123.00  13%1 o
  -4 -22   0    96.50    49.90    40.10  13%1 <
  -4 -20   0    31.65    56.40    41.10  13%1 <
  -4 -18   0    39.49   105.10    45.30  13%1 <
  -4 -16   0   430.80   379.00    55.50  13%1 o
  -4 -14   0   331.31   472.70    60.20  13%1 o
  -4 -12   0  1424.70  1278.90    73.80  13%1 o
  -4 -10   0  1710.60  3047.50    93.30  13%1 o
  -4  -8   0  5060.30  4245.60   106.40  13%1 o
  -4  -6   0  4552.50  4040.00   107.40  13%1 o
  -4  -4   0  5042.30  4438.60   121.80  13%1 o
  -4  -2   0 26570.00 27125.90   210.50  13%1 o
  -4   0   0 10644.00  9862.50   157.70  13%1 o
  -3 -23   0    29.37    35.40    38.50  13%1 <
  -3 -21   0    99.87    55.10    41.50  13%1 <
  -3 -19   0   149.63   121.30    44.80  13%1 <
  -3 -17   0   406.11   316.60    54.00  13%1 o
  -3 -15   0   194.73   254.00    52.10  13%1 o
  -3 -13   0   764.97   753.70    66.70  13%1 o
  -3 -11   0  1133.50  1511.30    78.50  13%1 o
  -3  -9   0  3976.30  3075.50    97.20  13%1 o
  -3  -3   0 14275.00 10954.30   159.30  13%1 o
  -3  -1   0 11509.00 10350.70   167.70  13%1 o
  -2 -22   0    63.60    37.10    39.40  13%1 <
  -2 -20   0   115.58    84.00    43.60  13%1 <
  -2 -18   0   128.77   112.90    44.80  13%1 <
  -2 -16   0   181.48   204.80    49.70  13%1 o
  -2 -14   0   232.68   336.20    56.20  13%1 o
  -2 -12   0   729.87  1132.20    73.60  13%1 o
  -2 -10   0  1606.50  2063.90    86.60  13%1 o
  -2   0   0  8595.90 10612.20   187.90  13%1 o
  -1 -23   0    42.03     7.40    32.50  13%1 <
  -1 -21   0    44.19    17.00    35.30  13%1 <
  -1 -19   0   641.59   298.00    53.10  13%1 o
  -1 -17   0   111.37   136.00    45.20  13%1 o
  -1 -15   0   455.99   382.30    57.50  13%1 o
  -1 -13   0   642.21   774.00    67.90  13%1 o
  -1 -11   0  2076.60  1937.30    83.40  13%1 o
   0 -22   0    70.00    19.60    35.30  13%1 <
   0 -20   0   134.82   162.10    46.80  13%1 o
   0 -18   0   428.72   301.30    53.10  13%1 o
   0 -16   0   767.93   512.60    59.10  13%1 o
   0 -14   0   552.48   875.50    67.50  13%1 o
   0 -12   0  1469.30  1679.50    80.10  13%1 o
   1 -23   0    22.45     7.10    32.40  13%1 <
   1 -21   0    19.30    19.00    35.20  13%1 <
   1 -19   0   228.67   211.70    49.30  13%1 o
   1 -17   0   226.64   154.60    46.60  13%1 o
   1 -15   0   459.62   395.90    58.30  13%1 o
   1 -13   0   785.18   769.30    67.10  13%1 o
   1 -11   0  1660.90  2050.20    83.70  13%1 o
   2 -22   0    24.05    14.80    34.20  13%1 <
   2 -20   0    80.83    70.70    42.50  13%1 <
   2 -18   0   210.55   121.80    44.80  13%1 <
   2 -16   0   147.45   197.30    49.20  13%1 o
   2 -14   0   308.11   380.60    58.90  13%1 o
   2 -12   0   582.80   854.30    70.30  13%1 o
   2   0   0  9345.60 11273.70   189.80  13%1 o
   3 -23   0    22.26    30.60    37.40  13%1 <
   3 -21   0    75.96    49.50    41.00  13%1 <
   3 -19   0   162.90   116.70    45.30  13%1 <
   3 -17   0   176.55   152.70    47.70  13%1 o
   3 -15   0   135.66   269.20    53.00  13%1 o
   3 -13   0   461.33   768.50    65.50  13%1 o
   3 -11   0  2150.20  1734.30    81.30  13%1 o
   3  -1   0 10438.00 11360.80   171.50  13%1 o
   3   1   0 12017.00 12142.80   173.80  13%1 o
   4 -22   0    92.13   117.90    44.00  13%1 <
   4 -20   0    47.28    69.70    42.80  13%1 <
   4 -18   0   194.88   123.90    46.30  13%1 <
   4 -16   0   412.57   305.80    54.00  13%1 o
   4 -14   0   480.84   424.40    58.80  13%1 o
   4 -12   0   431.95  1075.80    71.60  13%1 o
   4 -10   0  1389.70  2886.90    93.00  13%1 o
   4  -2   0 27016.00 26876.90   208.50  13%1 o
   4   0   0 13930.00  9783.20   158.40  13%1 o
   5 -23   0    77.62    53.60    41.30  13%1 <
   5 -21   0    78.83   131.00    44.90  13%1 <
   5 -19   0    41.46    66.80    42.30  13%1 <
   5 -17   0    92.51   144.90    47.20  13%1 o
   5 -15   0   314.88   250.40    52.00  13%1 o
   5 -13   0   276.14   438.60    59.90  13%1 o
   5 -11   0  1123.70  1134.30    73.90  13%1 o
   5  -9   0  1755.30  2035.10    87.70  13%1 o
   5  -7   0  2033.80  2507.90    92.60  13%1 o
   5  -5   0  4348.70  3047.20   104.10  13%1 o
   5  -3   0  9571.30 11500.40   152.90  13%1 o
   5  -1   0  5179.70  4595.50   125.00  13%1 o
   5   1   0  5119.30  4803.90   126.80  13%1 o
   6 -22   0    53.60    66.50    42.30  13%1 <
   6 -20   0    41.47    54.50    41.70  13%1 <
   6 -18   0    41.39    48.20    41.00  13%1 <
   6 -16   0    91.22   128.30    45.90  13%1 <
   6 -14   0   165.15   364.90    57.90  13%1 o
   6 -12   0   754.19   700.00    67.00  13%1 o
   6 -10   0   941.31  1194.30    76.30  13%1 o
   6  -8   0  1470.30  1923.60    86.40  13%1 o
   6  -6   0  1940.70  1467.30    85.00  13%1 o
   6  -4   0  3034.20  4429.10   114.20  13%1 o
   6  -2   0  2652.40  3727.20   114.20  13%1 o
   6   0   0  2126.00  2485.90   107.40  13%1 o
   7 -21   0    75.23    91.70    43.70  13%1 <
   7 -19   0   106.07    79.20    43.70  13%1 <
   7 -17   0   105.38   129.60    45.10  13%1 <
   7 -15   0   120.15   266.10    52.80  13%1 o
   7 -13   0  1329.60   835.30    67.30  13%1 o
   7 -11   0  1172.50  1588.60    77.40  13%1 o
   7  -9   0  1573.20  1351.20    78.00  13%1 o
   7  -7   0  1033.60  1896.90    85.80  13%1 o
   7  -5   0  7032.70  5083.50   110.30  13%1 o
   7  -3   0  8585.10  9377.00   136.40  13%1 o
   7  -1   0  2919.90  3231.00   106.80  13%1 o
   7   1   0  4605.60  3735.40   109.80  13%1 o
   8 -22   0    46.95    37.20    39.80  13%1 <
   8 -20   0    44.03    40.10    39.40  13%1 <
   8 -18   0    90.40    89.10    43.50  13%1 <
   8 -16   0   259.19   167.40    47.30  13%1 o
   8 -14   0   529.78   314.00    55.10  13%1 o
   8 -12   0   421.14   507.40    62.50  13%1 o
   8 -10   0   411.96   883.30    69.40  13%1 o
   8  -8   0   588.51  1190.90    75.30  13%1 o
   8  -6   0  1754.20  1861.30    84.80  13%1 o
   8  -4   0  2108.80  2623.60    94.50  13%1 o
   8  -2   0  4288.00  5882.90   118.30  13%1 o
   8   0   0 15046.00  9715.20   137.40  13%1 o
   9 -21   0    40.06    27.50    37.30  13%1 <
   9 -19   0    91.07    60.60    41.50  13%1 <
   9 -17   0   304.81   301.40    52.80  13%1 o
   9 -15   0   763.56   380.80    56.80  13%1 o
   9 -13   0  1391.50   785.70    65.50  13%1 o
   9 -11   0  1182.80   975.70    69.10  13%1 o
   9  -9   0   704.78   670.10    66.60  13%1 o
   9  -7   0   657.55   718.10    69.10  13%1 o
   9  -5   0  1417.70  1869.30    84.40  13%1 o
   9  -3   0  2393.50  2040.50    88.70  13%1 o
   9  -1   0  1446.00  1704.40    88.80  13%1 o
   9   1   0  2699.10  2381.30    94.10  13%1 o
  10 -20   0   120.64    58.10    42.00  13%1 <
  10 -18   0    41.14    76.30    42.90  13%1 <
  10 -16   0   106.42   159.90    48.30  13%1 o
  10 -14   0   392.60   262.80    52.70  13%1 o
  10 -12   0   334.38   473.20    60.80  13%1 o
  10 -10   0   464.54   673.30    64.50  13%1 o
  10  -8   0  1605.50  1251.00    74.10  13%1 o
  10  -6   0  1376.60  1343.00    76.80  13%1 o
  10  -4   0   511.80  1024.00    76.00  13%1 o
  10  -2   0   974.46  1468.00    82.70  13%1 o
  10   0   0  3943.70  6289.40   117.30  13%1 o
  11 -21   0    13.51    25.10    37.10  13%1 <
  11 -19   0   309.63   201.60    48.30  13%1 o
  11 -17   0   117.54    79.10    43.50  13%1 <
  11 -15   0   128.17   168.30    47.90  13%1 o
  11 -13   0   186.30   434.70    58.60  13%1 o
  11 -11   0   179.86   360.50    55.40  13%1 o
  11  -9   0   296.87   352.40    57.10  13%1 o
  11  -7   0  1788.70  2053.30    81.90  13%1 o
  11  -5   0  3269.00  2714.80    87.70  13%1 o
  11  -3   0   972.17  1154.30    77.90  13%1 o
  11  -1   0  5163.80  5244.10   109.80  13%1 o
  12 -20   0    47.08    63.50    41.80  13%1 <
  12 -18   0    91.85    54.60    42.10  13%1 <
  12 -16   0    63.52    97.40    43.60  13%1 <
  12 -14   0   194.16   157.10    46.90  13%1 o
  12 -12   0   182.74   290.90    52.30  13%1 o
  12 -10   0   396.35   528.60    60.50  13%1 o
  12  -8   0  1416.00  1172.10    70.30  13%1 o
  12  -6   0  1049.50  1626.00    76.40  13%1 o
  12  -4   0  1082.60  1247.10    74.60  13%1 o
  12  -2   0  1831.90  2814.10    91.40  13%1 o
  13 -19   0    86.26    24.30    36.80  13%1 <
  13 -17   0    67.25    79.60    42.70  13%1 <
  13 -15   0    82.07   115.50    45.60  13%1 <
  13 -13   0   187.97   164.70    47.20  13%1 o
  13 -11   0   178.00   408.10    56.70  13%1 o
  13  -9   0   531.21   559.10    62.10  13%1 o
  13  -7   0   382.06   669.70    63.90  13%1 o
  13  -5   0   724.76   595.00    64.60  13%1 o
  13  -3   0   711.73  1201.10    74.50  13%1 o
  14 -18   0    66.86    63.60    42.40  13%1 <
  14 -16   0   128.58    62.30    42.00  13%1 <
  14 -14   0    51.58   116.40    44.60  13%1 <
  14 -12   0   109.51   162.50    46.60  13%1 o
  14 -10   0   107.03   155.50    47.00  13%1 o
  14  -8   0   114.52   270.90    53.70  13%1 o
  14  -6   0   376.42   415.60    58.60  13%1 o
  14  -4   0   296.30   379.50    58.30  13%1 o
  14  -2   0  2275.50  2596.10    86.90  13%1 o
  15 -17   0   144.54    75.80    42.80  13%1 <
  15 -15   0    61.66    33.30    38.50  13%1 <
  15 -13   0    82.08    70.50    42.50  13%1 <
  15 -11   0   228.40   242.80    51.30  13%1 o
  15  -9   0   263.86   256.90    52.20  13%1 o
  15  -7   0   417.00   426.80    58.00  13%1 o
  15  -5   0   301.43   477.70    60.70  13%1 o
  16 -16   0    68.29    65.10    42.10  13%1 <
  16 -14   0    57.23    79.80    42.70  13%1 <
  16 -12   0   136.15    95.90    44.20  13%1 <
  16 -10   0   274.48   328.70    54.60  13%1 o
  16  -8   0   114.35   263.60    52.10  13%1 o
  16  -6   0   299.75   343.30    56.20  13%1 o
  17 -15   0    34.80    58.00    41.20  13%1 <
  17 -13   0    55.01    79.00    42.60  13%1 <
  17 -11   0   163.18    71.90    42.80  13%1 <
  17  -9   0   171.47   188.10    48.50  13%1 o
  17  -7   0   675.40   295.50    52.30  13%1 o
  18 -14   0    36.92    44.70    40.10  13%1 <
  18 -12   0    70.78    47.20    40.60  13%1 <
  18 -10   0   251.05   113.40    44.30  13%1 <
 -23  -5   0   113.10    71.80    41.80  14%1 <
 -23  -3   0    20.55    27.80    36.90  14%1 <
 -23  -1   0   451.22   205.60    48.30  14%1 o
 -22  -8   0    76.86    62.60    41.70  14%1 <
 -22  -6   0    25.44    49.90    41.00  14%1 <
 -22  -4   0   100.37    54.40    41.60  14%1 <
 -22  -2   0    70.78    80.60    42.80  14%1 <
 -22   0   0   572.87   479.70    58.20  14%1 o
 -21  -9   0    65.63    36.00    38.50  14%1 <
 -21  -7   0    90.22    76.10    42.70  14%1 <
 -21  -5   0    58.24   107.00    44.10  14%1 <
 -21  -3   0    31.81    25.30    36.90  14%1 <
 -21  -1   0   145.86   144.00    45.20  14%1 o
 -21   1   0   373.95   305.00    52.20  14%1 o
 -20 -12   0    37.42    35.10    38.80  14%1 <
 -20 -10   0    24.13    25.20    36.80  14%1 <
 -20  -8   0    87.17    58.50    41.90  14%1 <
 -20  -6   0   103.37   137.50    45.30  14%1 o
 -20  -4   0   163.47   150.20    46.50  14%1 o
 -20  -2   0    53.69   132.70    45.30  14%1 <
 -20   0   0   547.05   473.90    57.50  14%1 o
 -19 -13   0    35.74    42.40    38.80  14%1 <
 -19 -11   0   161.95    68.40    42.30  14%1 <
 -19  -9   0    92.62    94.40    43.10  14%1 <
 -19  -7   0    63.83    75.70    42.70  14%1 <
 -19  -5   0   166.59   180.60    46.70  14%1 o
 -19  -3   0   497.89   694.00    62.10  14%1 o
 -19  -1   0   155.40   176.40    48.10  14%1 o
 -19   1   0   197.22   314.20    54.70  14%1 o
 -18 -14   0    57.63    47.70    40.20  14%1 <
 -18 -12   0    86.11    94.70    42.60  14%1 <
 -18 -10   0   105.25    85.30    44.30  14%1 <
 -18  -8   0   141.65   152.00    45.60  14%1 o
 -18  -6   0   165.49   146.80    45.60  14%1 o
 -18  -4   0   139.34   195.00    48.90  14%1 o
 -18  -2   0   415.17   530.50    60.30  14%1 o
 -18   0   0   127.32   194.70    50.10  14%1 o
 -18   2   0   318.40   360.30    57.50  14%1 o
 -17 -15   0    30.89    54.60    41.60  14%1 <
 -17 -13   0    36.21    63.90    41.60  14%1 <
 -17 -11   0    78.71   195.30    47.90  14%1 o
 -17  -9   0   194.04   222.00    48.40  14%1 o
 -17  -7   0   245.77   229.00    50.00  14%1 o
 -17  -5   0   164.08   229.00    50.80  14%1 o
 -17  -3   0  1044.40  1187.70    70.50  14%1 o
 -17  -1   0   213.90   234.40    51.90  14%1 o
 -17   1   0   215.46   380.30    57.30  14%1 o
 -16 -16   0    47.22    59.30    41.20  14%1 <
 -16 -14   0    89.51   101.20    43.90  14%1 <
 -16 -12   0   199.21   256.60    50.90  14%1 o
 -16 -10   0   729.20   407.40    56.60  14%1 o
 -16  -8   0   269.08   277.70    52.50  14%1 o
 -16  -6   0   200.57   288.40    52.30  14%1 o
 -16  -4   0   358.40   681.60    65.20  14%1 o
 -16  -2   0  1673.00  2130.90    80.60  14%1 o
 -16   0   0   658.78   961.20    67.70  14%1 o
 -16   2   0  2493.80  2563.80    83.70  14%1 o
 -15 -17   0   126.19    94.50    43.50  14%1 <
 -15  -7   0   583.14   278.10    52.50  14%1 o
 -15  -5   0   481.54   598.90    61.60  14%1 o
 -15  -3   0  4379.20  3159.50    89.20  14%1 o
 -15  -1   0   685.52  1062.20    70.90  14%1 o
 -15   1   0  1605.50  1449.10    75.80  14%1 o
 -15   3   0  4579.30  4132.10    95.50  14%1 o
 -14  -6   0   479.06   525.70    60.50  14%1 o
 -14  -4   0   472.39   455.70    61.00  14%1 o
 -14  -2   0  2127.60  2352.10    84.50  14%1 o
 -14   0   0   599.35   592.30    67.30  14%1 o
 -14   2   0  1593.10  1885.20    81.60  14%1 o
 -13  -5   0   281.66   529.30    63.60  14%1 o
 -13  -3   0  1009.40  1501.70    76.10  14%1 o
 -13  -1   0  1292.40  1526.80    81.70  14%1 o
 -13   1   0   881.93  1422.50    80.70  14%1 o
 -13   3   0   549.94   880.50    70.30  14%1 o
 -12  -4   0  1896.50  1699.00    79.10  14%1 o
 -12  -2   0  3888.00  3748.60    97.20  14%1 o
 -12   0   0 16703.00 16292.70   160.70  14%1 o
 -12   2   0  3507.90  3367.90    96.40  14%1 o
 -11  -3   0  1220.50  1802.00    83.60  14%1 o
 -11  -1   0  4591.90  6176.70   118.30  14%1 o
 -11   1   0  5231.70  6692.90   121.70  14%1 o
 -11   3   0   737.44  1048.90    77.10  14%1 o
 -10  -2   0   978.62   941.70    78.90  14%1 o
 -10   0   0  8935.40 10223.00   138.00  14%1 o
 -10   2   0   999.46   937.40    80.20  14%1 o
  -9  -1   0  1917.00  1345.50    88.90  14%1 o
  -9   1   0  1400.00  1342.10    89.50  14%1 o
  -9   3   0  1343.30  1822.70    91.60  14%1 o
  -8   0   0 10085.00 11575.20   146.90  14%1 o
  -8   2   0  5297.10  6695.80   125.40  14%1 o
  -7   1   0  3760.10  4555.20   117.30  14%1 o
  -7   3   0 12813.00 15441.40   164.50  14%1 o
  -6   0   0  2496.80  1588.00   101.80  14%1 o
  -6   2   0  3142.30  4833.10   128.70  14%1 o
  -5   1   0  4746.10  4192.50   129.50  14%1 o
  -4   0   0 12025.00 13289.20   171.80  14%1 o
  -4   2   0 64090.00 51663.80   271.60  14%1 o
  -3 -23   0    62.86    53.20    40.40  14%1 <
  -3   1   0 14012.00 11663.40   180.40  14%1 o
  -1 -23   0    36.41    32.50    38.50  14%1 <
   0 -22   0    43.96   101.60    43.10  14%1 <
   1 -23   0    27.28    23.60    36.10  14%1 <
   1 -21   0    94.44    74.50    42.80  14%1 <
   2 -22   0    37.02    29.60    38.00  14%1 <
   2 -20   0   113.19   157.00    46.70  14%1 o
   3 -23   0    36.66     4.90    31.90  14%1 <
   3 -21   0    77.91    64.90    41.60  14%1 <
   3 -19   0   214.88   191.90    48.00  14%1 o
   3  -3   0 20024.00 16677.30   185.00  14%1 o
   3  -1   0 15899.00 13480.40   187.60  14%1 o
   4 -22   0   160.35    83.50    42.80  14%1 <
   4 -20   0    75.68    66.60    42.10  14%1 <
   4 -18   0   372.36   253.90    51.20  14%1 o
   4  -4   0  5308.10  4715.90   126.60  14%1 o
   4  -2   0 55041.00 43711.90   254.80  14%1 o
   5 -23   0    16.31    12.20    33.50  14%1 <
   5 -21   0    55.51    74.60    42.50  14%1 <
   5 -19   0    90.89    74.80    43.20  14%1 <
   5 -17   0   486.40   364.40    55.90  14%1 o
   5 -15   0   604.00   775.90    63.30  14%1 o
   5  -7   0  1875.40  1873.00    85.80  14%1 o
   5  -5   0  1481.40  1371.30    91.80  14%1 o
   5  -3   0 22781.00 22311.50   195.40  14%1 o
   6 -22   0    72.37    27.70    37.70  14%1 <
   6 -20   0    40.94    49.90    40.90  14%1 <
   6 -18   0    76.97   114.90    44.80  14%1 <
   6 -16   0   180.65   169.00    47.60  14%1 o
   6 -14   0   165.60   315.90    55.10  14%1 o
   6 -12   0   929.16   849.90    68.20  14%1 o
   6 -10   0   712.53   950.00    74.60  14%1 o
   6  -8   0  1078.70  1396.50    80.50  14%1 o
   6  -6   0   891.64   873.30    78.50  14%1 o
   6  -4   0  2128.60  3754.90   113.60  14%1 o
   6  -2   0  3667.40  4698.90   125.80  14%1 o
   7 -21   0    53.14   100.10    44.00  14%1 <
   7 -19   0   108.66    93.00    43.80  14%1 <
   7 -17   0   171.19   165.10    47.30  14%1 o
   7 -15   0   244.74   254.00    51.80  14%1 o
   7 -13   0  1008.50   929.80    67.90  14%1 o
   7 -11   0  2516.70  2311.30    83.00  14%1 o
   7  -9   0  1881.70  1278.10    76.20  14%1 o
   7  -7   0   619.18  1002.80    76.00  14%1 o
   7  -5   0  5922.10  4759.30   111.30  14%1 o
   7  -3   0 11960.00 13508.20   155.90  14%1 o
   8 -22   0    33.08    49.00    40.60  14%1 <
   8 -20   0    71.38    65.80    42.00  14%1 <
   8 -18   0   175.08    90.20    43.30  14%1 <
   8 -16   0   129.21   108.50    45.40  14%1 <
   8 -14   0   359.53   415.00    58.20  14%1 o
   8 -12   0   845.37   704.00    67.00  14%1 o
   8 -10   0  2410.10  1546.10    77.30  14%1 o
   8  -8   0   602.23   493.70    64.70  14%1 o
   8  -6   0  1629.10  1529.10    81.90  14%1 o
   8  -4   0  3103.90  2945.70    99.60  14%1 o
   9 -21   0    13.28    29.90    37.90  14%1 <
   9 -19   0    93.71    56.10    41.60  14%1 <
   9 -17   0    73.96    58.20    41.70  14%1 <
   9 -15   0    49.25    87.60    44.10  14%1 <
   9 -13   0   437.75   568.30    62.00  14%1 o
   9 -11   0   553.98   710.70    65.70  14%1 o
   9  -9   0   178.56   241.80    53.80  14%1 o
   9  -7   0   274.50   692.90    67.80  14%1 o
   9  -5   0  2057.30  2435.10    89.40  14%1 o
  10 -20   0    86.50    92.20    43.10  14%1 <
  10 -18   0    69.47    60.80    41.50  14%1 <
  10 -16   0    95.64    75.70    43.60  14%1 <
  10 -14   0   222.27   189.30    49.70  14%1 o
  10 -12   0   120.01   220.70    51.50  14%1 o
  10 -10   0   423.66   312.00    55.70  14%1 o
  10  -8   0  1203.70  1239.00    73.40  14%1 o
  10  -6   0   595.34   921.90    72.90  14%1 o
  11 -21   0   116.10    58.50    41.80  14%1 <
  11 -19   0   294.49   152.60    45.30  14%1 o
  11 -17   0   102.56    68.20    42.50  14%1 <
  11 -15   0   233.61   170.80    47.30  14%1 o
  11 -13   0   347.93   343.70    54.60  14%1 o
  11 -11   0   450.62   484.40    59.20  14%1 o
  11  -9   0   449.55   357.20    56.60  14%1 o
  11  -7   0  2264.50  2537.00    85.90  14%1 o
  12 -20   0    52.66    51.90    40.60  14%1 <
  12 -18   0    24.81    31.20    38.20  14%1 <
  12 -16   0    61.24    40.50    39.90  14%1 <
  12 -14   0   130.61   176.20    48.50  14%1 o
  12 -12   0   235.37   336.50    54.70  14%1 o
  12 -10   0   118.16   186.40    49.10  14%1 o
  12  -8   0  1594.60  1452.70    74.50  14%1 o
  13 -19   0    49.66    32.40    38.40  14%1 <
  13 -17   0    35.17     9.90    33.30  14%1 <
  13 -15   0   187.62   145.30    46.10  14%1 o
  13 -13   0   295.52   262.30    51.50  14%1 o
  13 -11   0   112.21    88.20    43.70  14%1 <
  13  -9   0   531.91   589.70    62.10  14%1 o
  14 -18   0   112.24    56.90    41.60  14%1 <
  14 -16   0   216.32   145.20    45.70  14%1 o
  14 -14   0    99.98    78.10    43.00  14%1 <
  14 -12   0   155.45   157.70    47.00  14%1 o
  15 -17   0    77.18    92.00    42.70  14%1 <
  15 -15   0   145.76    83.50    42.70  14%1 <
  15 -13   0   145.45   203.90    48.10  14%1 o
 -23  -3   0    49.92    56.40    41.20  15%1 <
 -23  -1   0   135.60   149.00    45.80  15%1 o
 -23   1   0   151.20   127.70    44.30  15%1 <
 -23   3   0    31.69    63.70    41.30  15%1 <
 -23   5   0   115.23    90.30    42.70  15%1 <
 -22  -2   0    55.58    95.80    43.70  15%1 <
 -22   0   0   266.31   365.70    54.80  15%1 o
 -22   2   0    76.34    71.60    41.60  15%1 <
 -22   4   0   105.43    82.00    42.30  15%1 <
 -22   6   0    38.87    61.70    41.60  15%1 <
 -21  -1   0   318.88   307.90    52.20  15%1 o
 -21   1   0   225.71   259.70    51.30  15%1 o
 -21   3   0    20.46    33.10    37.90  15%1 <
 -21   5   0   265.75   160.50    46.50  15%1 o
 -21   7   0    97.91    95.00    43.50  15%1 <
 -20   0   0  2207.50  1944.40    75.00  15%1 o
 -20   2   0    75.02   115.60    43.30  15%1 <
 -20   4   0   149.38   125.10    44.90  15%1 <
 -20   6   0   350.42   254.80    50.10  15%1 o
 -19   1   0   206.93   304.60    53.40  15%1 o
 -19   3   0   357.94   458.40    57.60  15%1 o
 -19   5   0    79.45   116.50    45.40  15%1 <
 -19   7   0    88.55    87.70    43.20  15%1 <
 -18   0   0   144.60   261.10    52.40  15%1 o
 -18   2   0  1015.90  1005.70    67.50  15%1 o
 -18   4   0   890.38   700.80    62.40  15%1 o
 -18   6   0   160.55   125.90    44.40  15%1 <
 -17   1   0   108.01   191.40    49.90  15%1 o
 -17   3   0   755.96   737.00    64.20  15%1 o
 -17   5   0   264.14   252.90    51.30  15%1 o
 -17   7   0   362.14   204.00    48.10  15%1 o
 -16   2   0  3998.70  3197.50    88.50  15%1 o
 -16   4   0  1035.60   897.90    65.80  15%1 o
 -16   6   0    67.75   109.10    44.70  15%1 <
 -15   1   0   370.67   778.90    66.50  15%1 o
 -15   3   0  1888.40  2234.00    81.20  15%1 o
 -15   5   0   117.21   170.70    47.80  15%1 o
 -14   2   0  1911.30  1943.80    79.20  15%1 o
 -14   4   0   208.90   335.20    56.40  15%1 o
 -14   6   0   164.44   240.80    51.80  15%1 o
 -13   3   0   407.61   643.20    66.60  15%1 o
 -13   5   0   227.49   369.40    59.70  15%1 o
 -12   2   0  2185.00  2645.80    90.80  15%1 o
 -12   4   0  2136.30  2455.00    84.60  15%1 o
 -12   6   0  4879.30  4868.00   101.60  15%1 o
 -11   3   0   728.34  1006.20    74.90  15%1 o
 -11   5   0  2781.70  3304.80    92.40  15%1 o
 -10   2   0   775.79  1138.70    79.80  15%1 o
 -10   4   0   432.62   787.40    73.90  15%1 o
  -9   3   0  1015.20  1249.80    83.00  15%1 o
  -9   5   0   683.63  1212.70    79.40  15%1 o
  -8   2   0  8902.80 10569.20   141.70  15%1 o
  -8   4   0  2592.70  2661.60    98.70  15%1 o
  -7   3   0 14324.00 16742.60   169.20  15%1 o
  -6   2   0  4946.10  5734.30   133.00  15%1 o
  -6   4   0  3160.50  3808.20   114.80  15%1 o
  -5   3   0 32201.00 28132.60   214.40  15%1 o
  -4   2   0 54242.00 54941.80   280.40  15%1 o
  -3   1   0 21278.00 18794.10   206.10  15%1 o
   1  -1   0 93012.00 70898.40   358.50  15%1 o
   2  -2   0 33441.00 35132.90   253.50  15%1 o
   3  -3   0 21682.00 18409.50   195.90  15%1 o
   4  -4   0  4849.40  4457.90   129.50  15%1 o
   5  -5   0   832.56  1246.10    91.20  15%1 o
   5  -3   0 37656.00 36258.60   236.80  15%1 o
   6  -8   0  1971.70  2222.90    88.20  15%1 o
   6  -6   0   444.28   496.00    72.70  15%1 o
   6  -4   0  3171.70  3778.50   115.60  15%1 o
   7 -21   0   108.54    74.90    42.70  15%1 <
   7 -11   0  3306.90  3353.90    90.90  15%1 o
   7  -9   0  1002.60  1167.90    76.30  15%1 o
   7  -7   0   736.93   847.70    72.80  15%1 o
   7  -5   0  3778.00  4710.20   108.60  15%1 o
   8 -22   0    45.28    24.90    36.60  15%1 <
   8 -20   0    37.40    13.70    34.40  15%1 <
   8 -18   0   111.26    74.10    42.30  15%1 <
   8 -16   0   267.05   147.40    46.20  15%1 o
   8 -14   0   208.72   176.40    48.40  15%1 o
   8 -12   0   237.61   382.20    58.20  15%1 o
   8 -10   0  1065.30  1166.20    72.20  15%1 o
   8  -8   0   123.25   234.30    56.00  15%1 o
   8  -6   0  2285.40  2174.10    87.00  15%1 o
   9 -21   0    26.63     8.70    33.00  15%1 <
   9 -19   0   158.70   112.40    44.70  15%1 <
   9 -17   0   149.62    98.30    44.40  15%1 <
   9 -15   0    99.42    70.40    42.90  15%1 <
   9 -13   0   930.78   908.30    65.50  15%1 o
   9 -11   0   680.20   746.60    65.30  15%1 o
   9  -9   0    64.03    98.40    47.20  15%1 <
   9  -7   0   349.67   822.30    68.70  15%1 o
  10 -20   0   204.02   117.80    44.60  15%1 <
  10 -18   0   119.84    78.70    43.00  15%1 <
  10 -16   0    51.64    66.30    42.70  15%1 <
  10 -14   0   458.49   345.90    54.50  15%1 o
  10 -12   0   101.97   129.70    46.80  15%1 <
  10 -10   0   412.36   268.60    54.10  15%1 o
  10  -8   0   577.43   799.30    66.60  15%1 o
  11 -21   0    74.86    15.20    34.60  15%1 <
  11 -19   0   293.77   174.80    47.40  15%1 o
  11 -17   0   110.45    38.70    39.50  15%1 <
  11 -15   0   150.93   118.50    45.30  15%1 <
  11 -13   0   205.16   224.30    50.80  15%1 o
  11 -11   0   393.59   370.60    55.80  15%1 o
  11  -9   0   343.03   245.00    50.90  15%1 o
  12 -20   0   109.84    72.00    42.20  15%1 <
  12 -18   0    96.94    36.60    39.30  15%1 <
  12 -16   0   120.82    78.20    43.00  15%1 <
  12 -14   0   492.78   515.70    59.30  15%1 o
  12 -12   0   284.42   225.90    51.10  15%1 o
  12 -10   0   276.05   275.10    52.10  15%1 o
  13 -19   0    33.95    35.20    38.60  15%1 <
  13 -17   0    40.31    23.30    35.80  15%1 <
  13 -15   0    87.92    67.80    42.80  15%1 <
  13 -13   0   144.25   164.70    46.60  15%1 o
  14 -18   0    66.65    69.80    42.20  15%1 <
  14 -16   0    49.21    65.30    42.20  15%1 <
  14 -14   0    90.76    61.20    41.30  15%1 <
  15 -17   0    44.11    64.00    41.20  15%1 <
 -23   5   0   230.46   151.50    45.50  16%1 o
 -22   6   0   114.56   117.40    44.00  16%1 <
 -22   8   0    96.20    37.90    39.50  16%1 <
 -21   5   0   478.51   463.30    57.00  16%1 o
 -21   7   0    64.48    34.10    38.40  16%1 <
 -21   9   0    28.81     9.70    32.60  16%1 <
 -20   6   0   119.67    91.10    43.20  16%1 <
 -20   8   0    13.68    37.90    39.10  16%1 <
 -20  10   0    51.81    29.90    37.10  16%1 <
 -19   5   0   706.08   519.50    58.30  16%1 o
 -19   7   0    13.28    35.00    38.60  16%1 <
 -19   9   0    13.55    37.90    39.40  16%1 <
 -18   6   0    33.86    29.50    37.50  16%1 <
 -18   8   0   216.89   130.90    46.00  16%1 <
 -18  10   0   136.95   108.20    44.10  16%1 <
 -17   5   0   295.60   425.60    56.80  16%1 o
 -17   7   0   264.03   227.20    50.00  16%1 o
 -17   9   0   207.07   147.70    46.60  16%1 o
 -16   6   0    55.58    54.10    41.80  16%1 <
 -16   8   0    96.42    96.30    44.10  16%1 <
 -15   5   0    56.46   127.40    45.90  16%1 <
 -15   7   0    67.69    62.60    43.40  16%1 <
 -15   9   0   604.40   648.80    61.60  16%1 o
 -14   6   0    60.47   107.60    45.50  16%1 <
 -14   8   0   493.79   497.50    59.20  16%1 o
 -13   5   0   528.19   645.90    63.90  16%1 o
 -13   7   0   392.36   614.50    62.80  16%1 o
 -12   6   0  5183.80  5544.10   105.30  16%1 o
 -12   8   0  1495.30  1581.00    75.00  16%1 o
 -11   5   0  2921.20  3956.20    98.80  16%1 o
 -11   7   0  1149.80  1663.60    78.80  16%1 o
 -10   4   0  1285.40  1689.30    80.90  16%1 o
 -10   6   0   638.06   852.70    72.50  16%1 o
  -9   5   0  1026.50  1522.30    81.00  16%1 o
  -8   4   0  1597.40  2142.70    95.40  16%1 o
  -8   6   0  1406.50  1764.60    83.50  16%1 o
  -7   5   0  1925.50  2160.20    93.90  16%1 o
  -6   4   0  2224.10  3245.60   115.50  16%1 o
  -5   3   0 36802.00 35995.00   241.10  16%1 o
  -1   1   0 96771.00 67159.10   361.00  16%1 o
   1  -1   0 72595.00 64562.90   357.50  16%1 o
   2  -2   0 31802.00 35922.20   256.60  16%1 o
   3  -3   0 22358.00 20444.60   198.10  16%1 o
   4  -4   0  3879.00  4173.20   122.40  16%1 o
   5  -5   0  1009.20  1424.90    88.30  16%1 o
   6  -8   0  2927.60  2992.80    92.30  16%1 o
   6  -6   0   303.36   386.30    65.70  16%1 o
   7 -11   0  2921.90  3450.00    91.40  16%1 o
   7  -9   0  1182.40  1573.30    79.00  16%1 o
   7  -7   0   884.59   892.10    71.50  16%1 o
   7  22   1    15.77     6.30    32.50  16%1 <
   8 -14   0   223.11   170.10    48.40  16%1 o
   8 -12   0   561.10   864.60    65.70  16%1 o
   8 -10   0  1523.40  1563.60    75.30  16%1 o
   8  -8   0   195.67   332.00    58.20  16%1 o
   9 -21   0    58.31    31.30    38.20  16%1 <
   9 -19   0   123.79    68.40    42.10  16%1 <
   9 -17   0   123.28    84.40    42.70  16%1 <
   9 -15   0    33.00    47.30    40.90  16%1 <
   9 -13   0   702.52   571.80    60.90  16%1 o
   9 -11   0   898.17   884.50    66.10  16%1 o
   9  -9   0    62.81    60.50    43.90  16%1 <
  10 -20   0   132.79    86.60    43.00  16%1 <
  10 -18   0   117.94   104.60    44.30  16%1 <
  10 -16   0    21.43    17.70    35.50  16%1 <
  10 -14   0   468.81   434.40    56.90  16%1 o
  10 -12   0   116.22   188.70    48.70  16%1 o
  10 -10   0   282.45   194.80    49.20  16%1 o
  10  21   1    56.32     4.00    32.10  16%1 <
  11 -21   0    44.06    34.60    38.30  16%1 <
  11 -19   0   444.89   286.20    52.90  16%1 o
  11 -17   0    38.13    30.80    37.40  16%1 <
  11 -15   0    68.49   100.60    44.30  16%1 <
  11 -13   0   218.23   110.20    45.70  16%1 <
  11 -11   0   149.65   129.10    45.90  16%1 <
  11  20   1    37.28    33.90    39.60  16%1 <
  12 -20   0    42.53    61.10    42.00  16%1 <
  12 -18   0     9.10   -10.30    30.50  16%1 <
  12 -16   0    67.95    44.70    39.70  16%1 <
  12 -14   0   141.22   123.80    44.80  16%1 <
  12 -12   0    50.27   125.50    45.80  16%1 <
  12  19   1    24.14    19.10    35.90  16%1 <
  13 -19   0    20.64    25.50    36.10  16%1 <
  13 -17   0    44.22    14.60    34.20  16%1 <
  13 -15   0    17.55   -17.60    30.50  16%1 <
  13  18   1    73.73    62.30    41.80  16%1 <
  14 -18   0    59.24    34.50    38.30  16%1 <
  14 -16   0    28.21    19.10    35.00  16%1 <
  14  19   1    12.99     7.10    33.00  16%1 <
  15  18   1    30.78    36.50    39.80  16%1 <
  16  17   1    28.82    37.30    39.20  16%1 <
  17  16   1    24.18    -1.50    30.70  16%1 <
  18  15   1    53.24    57.70    41.30  16%1 <
  19  14   1    20.93    32.70    38.30  16%1 <
 -22   8   0   123.59    69.10    41.50  17%1 <
 -21   9   0    10.36     3.90    30.80  17%1 <
 -21  11   0     5.66    25.80    36.00  17%1 <
 -20   8   0    68.45    28.70    37.10  17%1 <
 -20  10   0    42.45    20.70    34.80  17%1 <
 -20  12   0    29.40   -14.10    29.80  17%1 <
 -19   9   0    24.10    19.70    34.90  17%1 <
 -19  11   0    21.29    35.00    37.90  17%1 <
 -18   8   0   253.90   128.60    43.80  17%1 <
 -18  10   0    57.23    54.20    40.30  17%1 <
 -17   9   0   119.81   101.80    44.10  17%1 <
 -17  11   0    65.03    29.80    37.60  17%1 <
 -16   8   0    99.76   107.00    43.70  17%1 <
 -16  10   0   270.92   251.10    50.00  17%1 o
 -15   7   0    56.07    72.70    42.40  17%1 <
 -15   9   0   456.11   459.50    57.10  17%1 o
 -14   8   0   196.29   147.10    46.50  17%1 o
 -14  10   0   968.85   667.60    62.00  17%1 o
 -13   7   0   218.31   325.60    56.00  17%1 o
 -13   9   0   189.25   239.40    51.20  17%1 o
 -12   6   0  8960.80 10667.10   130.30  17%1 o
 -12   8   0  1474.00  1451.70    71.60  17%1 o
 -11   7   0   949.92  1274.70    74.50  17%1 o
 -10   6   0   814.51  1234.10    74.90  17%1 o
 -10   8   0   647.84   661.50    63.90  17%1 o
  -9   5   0  1640.40  2107.20    83.00  17%1 o
  -9   7   0   361.70   378.50    60.80  17%1 o
  -8   6   0   602.90   738.30    70.20  17%1 o
  -7   5   0   786.39   841.10    76.60  17%1 o
  -6   4   0  2813.80  3373.60   112.70  17%1 o
  -3   3   0 28572.00 26825.40   217.80  17%1 o
  -2   2   0 33982.00 36171.40   254.20  17%1 o
  -1   1   0 67769.00 53064.30   338.50  17%1 o
   1  -1   0 59164.00 54154.40   345.20  17%1 o
   2  -2   0 26943.00 32165.40   245.60  17%1 o
   2  23   1    26.47    18.40    35.70  17%1 <
   3  -3   0 19932.00 18346.20   188.00  17%1 o
   3  22   1    33.18    32.20    38.70  17%1 <
   4  -4   0  3758.00  3789.20   115.10  17%1 o
   4  21   1    10.25    33.50    38.80  17%1 <
   4  23   1     5.61    23.50    36.40  17%1 <
   5  -5   0   724.64  1097.30    82.80  17%1 o
   5  22   1    35.34    19.00    35.90  17%1 <
   6  -8   0  2640.00  2636.70    88.70  17%1 o
   6  -6   0   212.97   302.50    60.40  17%1 o
   6  21   1     7.14    -0.10    30.50  17%1 <
   7  -9   0  1248.00  1400.30    75.70  17%1 o
   7  -7   0   860.16  1032.30    71.80  17%1 o
   7  20   1    39.60    15.50    34.80  17%1 <
   7  22   1     4.54     4.20    32.00  17%1 <
   8 -12   0   427.90   681.80    63.20  17%1 o
   8 -10   0  1184.70  1235.40    71.90  17%1 o
   8  -8   0   229.22   306.10    56.20  17%1 o
   8  19   1    19.65    -7.40    31.10  17%1 <
   8  21   1    10.26    16.00    34.60  17%1 <
   9 -15   0    29.23    26.10    36.80  17%1 <
   9 -13   0   477.22   472.10    59.50  17%1 o
   9 -11   0  1281.10  1293.00    71.10  17%1 o
   9  -9   0    50.65    62.80    43.80  17%1 <
   9  18   1   123.30    43.40    40.60  17%1 <
   9  20   1   118.81    59.80    42.50  17%1 <
  10 -18   0    44.12    29.80    37.80  17%1 <
  10 -16   0    21.42    34.80    38.50  17%1 <
  10 -14   0   335.46   246.80    49.90  17%1 o
  10 -12   0   172.87   233.10    51.50  17%1 o
  10 -10   0   260.72   146.60    47.30  17%1 o
  10  17   1    13.85    -6.30    30.80  17%1 <
  10  19   1    33.27    38.90    40.00  17%1 <
  11 -21   0    25.94     4.00    31.60  17%1 <
  11 -19   0   418.68   227.30    50.30  17%1 o
  11 -17   0    27.23    41.40    39.60  17%1 <
  11 -15   0   109.27   103.00    44.60  17%1 <
  11 -13   0   145.34    98.30    43.30  17%1 <
  11  16   1    37.76    42.10    40.50  17%1 <
  11  18   1    60.85    48.40    41.00  17%1 <
  11  20   1    77.29    39.00    40.00  17%1 <
  12 -20   0   102.14    79.80    42.40  17%1 <
  12 -18   0    32.88    31.80    38.00  17%1 <
  12 -16   0    47.68    32.70    38.60  17%1 <
  12 -14   0   117.14   102.80    44.00  17%1 <
  12  17   1    45.11    32.30    38.70  17%1 <
  12  19   1    38.76    28.00    37.90  17%1 <
  13 -19   0    48.68    55.10    41.40  17%1 <
  13 -17   0    61.83    56.50    41.50  17%1 <
  13 -15   0     9.35    13.30    33.80  17%1 <
  13  16   1    33.11    41.40    40.30  17%1 <
  13  18   1    68.04    45.80    41.00  17%1 <
  14 -18   0    58.08    22.90    36.10  17%1 <
  14  15   1     6.47    23.80    37.00  17%1 <
  14  17   1    32.68    16.00    35.00  17%1 <
  15  14   1     2.96    26.90    38.30  17%1 <
  15  16   1    11.19    31.20    38.20  17%1 <
  16  13   1     8.65     1.10    30.90  17%1 <
  16  15   1    16.18     9.40    33.80  17%1 <
  17  12   1    92.25    80.50    43.40  17%1 <
  17  14   1    42.27    24.20    36.60  17%1 <
  18  11   1    42.56    27.60    38.30  17%1 <
  18  13   1    43.38    31.10    38.30  17%1 <
  19   8   1   293.88   333.80    54.60  17%1 o
  19  10   1     9.90    29.00    38.40  17%1 <
  19  12   1    13.56     4.90    32.30  17%1 <
  20   7   1    39.32    27.90    37.70  17%1 <
  20   9   1    11.90     5.00    32.50  17%1 <
  20  11   1    39.33    18.80    36.20  17%1 <
  21   6   1    20.08    15.20    34.80  17%1 <
  21   8   1    33.00     4.10    32.00  17%1 <
  21  10   1     5.78    23.10    36.50  17%1 <
  22   5   1    82.12    26.90    37.80  17%1 <
  22   7   1    46.22    50.50    41.30  17%1 <
  23   4   1     4.57    24.90    37.00  17%1 <
 -21  11   0    15.90    27.50    36.10  18%1 <
 -20  10   0    34.72    40.60    38.70  18%1 <
 -20  12   0    21.55     6.20    31.80  18%1 <
 -19  11   0   100.39    77.20    42.00  18%1 <
 -19  13   0    29.05    39.20    39.10  18%1 <
 -18  10   0    72.60    70.70    41.90  18%1 <
 -18  12   0    32.83    -0.70    30.20  18%1 <
 -17  11   0    20.35    45.00    39.40  18%1 <
 -17  13   0    29.96    24.10    35.80  18%1 <
 -16  10   0   138.97   124.90    44.50  18%1 <
 -16  12   0    57.21    40.90    39.50  18%1 <
 -15   9   0   484.54   375.10    54.60  18%1 o
 -15  11   0   229.04   164.50    47.00  18%1 o
 -14  10   0   459.01   391.90    55.60  18%1 o
 -13   9   0   214.55   222.50    49.00  18%1 o
 -12   8   0  2222.50  2051.90    76.00  18%1 o
 -12  10   0   196.40   188.90    47.40  18%1 o
 -11   7   0  1718.80  1755.70    77.80  18%1 o
 -11   9   0   168.39   160.40    47.70  18%1 o
 -10   8   0   789.34   811.60    65.90  18%1 o
  -9   7   0   201.77   245.40    55.20  18%1 o
  -8   6   0   289.55   502.40    64.40  18%1 o
  -7   5   0   407.08   640.70    72.10  18%1 o
  -5   5   0  1076.60  1452.90    88.20  18%1 o
  -4   4   0  4799.90  5355.70   127.30  18%1 o
  -3   3   0 22822.00 23873.80   206.90  18%1 o
  -2   2   0 28876.00 32073.20   247.10  18%1 o
  -2  23   1    37.22    35.80    38.20  18%1 <
  -1   1   0 61665.00 52106.10   343.70  18%1 o
  -1  22   1    26.89    21.70    35.00  18%1 <
   1  -1   0 63721.00 55942.70   354.00  18%1 o
   1  22   1     3.16   -16.00    30.70  18%1 <
   2  -2   0 27423.00 32856.20   247.70  18%1 o
   2  21   1    19.32    26.00    37.00  18%1 <
   2  23   1    29.31    28.40    37.80  18%1 <
   3  -3   0 20713.00 19125.10   192.20  18%1 o
   3  20   1    45.13     4.00    32.30  18%1 <
   3  22   1    49.04    40.90    40.00  18%1 <
   4  -4   0  4206.10  4319.40   119.30  18%1 o
   4  19   1    14.72    19.00    35.50  18%1 <
   4  21   1     3.27     4.70    32.40  18%1 <
   5  -5   0   848.65  1230.60    84.80  18%1 o
   5  18   1   364.23   278.50    53.20  18%1 o
   5  20   1    15.55    19.10    35.10  18%1 <
   6  -8   0  1682.40  1996.10    82.80  18%1 o
   6  -6   0   258.89   221.00    56.60  18%1 o
   6  19   1     8.24    36.10    39.50  18%1 <
   7  -9   0  1982.30  2293.40    83.10  18%1 o
   7  -7   0  1113.00  1201.80    74.30  18%1 o
   7  18   1    18.75    22.70    36.70  18%1 <
   8 -12   0   150.95   187.00    49.80  18%1 o
   8 -10   0  1607.00  1447.20    74.10  18%1 o
   8  17   1     2.24    18.50    35.50  18%1 <
   9 -15   0    53.14    81.20    42.80  18%1 <
   9 -13   0   372.97   410.70    57.40  18%1 o
   9 -11   0  1322.60  1329.40    71.20  18%1 o
   9  16   1    23.67    13.60    34.80  18%1 <
   9  18   1   152.16    93.20    43.60  18%1 <
  10 -18   0    26.42    19.00    35.40  18%1 <
  10 -16   0    26.50    47.70    40.50  18%1 <
  10 -14   0   421.52   285.10    51.40  18%1 o
  10 -12   0   142.92   269.80    52.60  18%1 o
  10  15   1    10.65    25.50    37.60  18%1 <
  10  17   1    18.38    16.60    35.40  18%1 <
  11 -21   0     9.54    14.30    34.60  18%1 <
  11 -19   0   547.71   349.50    54.10  18%1 o
  11 -17   0    21.56    36.30    39.10  18%1 <
  11 -15   0   153.00   104.70    43.10  18%1 <
  11 -13   0   139.58    82.80    42.90  18%1 <
  11  14   1    40.17    36.50    40.10  18%1 <
  11  16   1    58.79    49.70    41.70  18%1 <
  12 -20   0   111.78    71.30    42.10  18%1 <
  12 -18   0     9.28    -2.00    30.70  18%1 <
  12 -16   0    44.15    53.10    41.20  18%1 <
  12 -14   0   148.58   125.50    44.20  18%1 <
  12  13   1   221.81   185.80    48.80  18%1 o
  12  15   1    52.50    34.10    39.50  18%1 <
  13 -19   0    21.26    19.90    35.20  18%1 <
  13 -17   0   118.07    65.90    42.50  18%1 <
  13  12   1   470.84   534.70    59.80  18%1 o
  13  14   1    13.88    42.10    40.10  18%1 <
  14 -18   0   108.40    43.80    40.00  18%1 <
  14  11   1    39.43    27.10    38.00  18%1 <
  14  13   1    32.96    79.80    43.60  18%1 <
  15  10   1    70.33   103.80    45.20  18%1 <
  15  12   1    25.15    43.70    41.30  18%1 <
  16   9   1   495.98   502.40    59.10  18%1 o
  16  11   1   112.12   159.80    48.10  18%1 o
  17   8   1    74.54    50.30    41.70  18%1 <
  17  10   1  1364.20  1361.70    71.40  18%1 o
  18   7   1    45.91    37.20    40.50  18%1 <
  18   9   1   252.92   265.40    52.10  18%1 o
  19   4   1     4.48    29.60    38.20  18%1 <
  19   6   1    57.00    33.40    39.10  18%1 <
  19   8   1   497.70   380.40    55.90  18%1 o
  20   3   1    25.34    35.20    38.90  18%1 <
  20   5   1    24.47    41.70    40.80  18%1 <
  20   7   1   295.54   169.90    47.20  18%1 o
  21   2   1    37.54    20.50    35.80  18%1 <
  21   4   1     4.30    39.70    39.90  18%1 <
  22  -1   1   197.88   115.30    45.70  18%1 <
  22   1   1   146.13   129.40    46.40  18%1 <
  22   3   1   104.86    66.50    41.90  18%1 <
  23  -2   1   150.55   128.80    45.50  18%1 <
  23   2   1   135.26    54.60    41.20  18%1 <
 -21 -10  -1     4.04     4.90    31.50  19%1 <
 -20 -11  -1    40.88    22.40    35.80  19%1 <
 -20  12   0    15.72     6.80    31.90  19%1 <
 -19 -12  -1    14.21    -0.50    30.10  19%1 <
 -19 -10  -1    17.26    26.70    36.00  19%1 <
 -19  13   0    61.98    48.70    40.30  19%1 <
 -18 -15  -1    35.99    47.70    39.20  19%1 <
 -18 -13  -1    37.87    33.00    38.10  19%1 <
 -18 -11  -1    50.58    15.50    33.60  19%1 <
 -18  12   0    25.48     2.80    30.90  19%1 <
 -18  14   0     8.47     7.30    32.20  19%1 <
 -17 -16  -1    13.56    31.50    37.50  19%1 <
 -17 -14  -1    48.60    51.40    40.00  19%1 <
 -17 -12  -1   113.35    76.30    41.50  19%1 <
 -17  11   0    30.92    11.80    33.60  19%1 <
 -17  13   0    34.89    26.80    36.50  19%1 <
 -16 -17  -1    43.26    26.40    36.60  19%1 <
 -16 -15  -1    31.17     7.20    31.80  19%1 <
 -16 -13  -1    16.06    -3.30    29.80  19%1 <
 -16  10   0   187.80   156.10    46.30  19%1 o
 -16  12   0    52.67    58.90    40.70  19%1 <
 -15 -18  -1    12.28     6.30    31.70  19%1 <
 -15 -16  -1     2.07    -9.50    29.60  19%1 <
 -15 -14  -1     3.28     7.50    31.10  19%1 <
 -15  11   0   292.50   169.40    46.70  19%1 o
 -14 -19  -1     2.61   -16.00    29.90  19%1 <
 -14 -17  -1    21.28    12.20    32.60  19%1 <
 -14 -15  -1     7.94     8.30    31.60  19%1 <
 -14  10   0   161.02   125.20    44.50  19%1 <
 -14  12   0    81.60    28.10    37.30  19%1 <
 -13 -18  -1    97.01    27.50    36.70  19%1 <
 -13 -16  -1    18.92    -1.70    29.90  19%1 <
 -13   9   0   262.51   242.30    50.20  19%1 o
 -13  11   0    69.16    58.20    41.00  19%1 <
 -12 -19  -1    16.91     5.70    31.80  19%1 <
 -12 -17  -1   146.86    54.50    40.40  19%1 <
 -12  10   0   218.21   173.10    46.90  19%1 o
 -11 -20  -1    37.15     9.30    32.40  19%1 <
 -11 -18  -1    83.61    27.90    36.60  19%1 <
 -11   9   0   137.09   172.90    47.40  19%1 o
 -10 -21  -1    16.84     3.20    30.80  19%1 <
 -10   8   0   865.19   804.30    66.40  19%1 o
  -9   7   0   119.04   156.20    49.40  19%1 o
  -8   6   0   104.35   275.10    56.50  19%1 o
  -7   7   0  1179.90  1135.20    72.70  19%1 o
  -6   6   0   279.66   235.20    57.30  19%1 o
  -5   5   0   833.23  1145.50    82.80  19%1 o
  -4   4   0  4252.00  4796.00   123.50  19%1 o
  -4  23   1     9.70    16.40    34.10  19%1 <
  -3   3   0 20418.00 22046.80   200.90  19%1 o
  -3  22   1    72.91    36.00    38.00  19%1 <
  -2   2   0 27318.00 30853.00   244.20  19%1 o
  -2  21   1    56.97    35.60    37.80  19%1 <
  -2  23   1    23.66    10.80    32.90  19%1 <
  -1   1   0 62415.00 49519.20   342.60  19%1 o
  -1  22   1     2.94    15.10    33.50  19%1 <
   1  -1   0 60877.00 57027.50   357.40  19%1 o
   1  20   1   368.28   270.80    50.70  19%1 o
   2  -2   0 28254.00 35030.00   254.20  19%1 o
   2  19   1    34.01    23.00    36.00  19%1 <
   2  21   1    32.46    33.10    38.20  19%1 <
   3  -3   0 21997.00 20044.70   194.70  19%1 o
   3  18   1    75.63    55.50    41.50  19%1 <
   3  20   1    13.90     1.20    30.50  19%1 <
   4  -4   0  4727.20  4671.90   121.60  19%1 o
   4  17   1   119.41    90.10    44.30  19%1 <
   4  19   1     4.92    13.20    34.50  19%1 <
   5  -5   0  1009.80  1385.00    87.90  19%1 o
   5  16   1   109.79    56.80    42.30  19%1 <
   5  18   1   124.06   137.40    46.90  19%1 <
   6  -8   0  1426.40  1908.10    82.60  19%1 o
   6  -6   0   260.83   269.30    59.40  19%1 o
   6  17   1   942.34   910.90    67.40  19%1 o
   7  -9   0  2362.00  2522.30    85.40  19%1 o
   7  16   1   260.64   175.50    49.30  19%1 o
   8 -12   0    45.51    76.00    44.30  19%1 <
   8 -10   0  1290.40  1191.80    71.30  19%1 o
   8  15   1   104.80    91.10    45.40  19%1 <
   9 -13   0   450.43   449.60    57.90  19%1 o
   9 -11   0   956.47   953.90    66.90  19%1 o
   9  14   1    24.56    61.30    43.10  19%1 <
  10 -16   0    37.86    11.70    34.10  19%1 <
  10 -14   0   363.86   271.90    52.40  19%1 o
  10 -12   0   321.14   453.90    58.00  19%1 o
  10  13   1   345.48   309.00    55.30  19%1 o
  11 -19   0   632.79   414.00    57.00  19%1 o
  11 -17   0    74.85    37.50    39.10  19%1 <
  11 -15   0   194.22   127.50    45.40  19%1 <
  11 -13   0   113.76    94.80    43.40  19%1 <
  11  12   1   184.24   173.40    49.50  19%1 o
  12 -20   0   138.66    91.30    44.00  19%1 <
  12 -18   0    46.24    29.20    37.90  19%1 <
  12 -16   0    66.49    39.70    40.00  19%1 <
  12  11   1   294.28   230.20    51.40  19%1 o
  13 -19   0    23.55    31.10    37.70  19%1 <
  13 -17   0   108.74    59.00    41.20  19%1 <
  13  10   1    88.87    97.80    46.00  19%1 <
  14 -18   0   141.31    38.20    39.50  19%1 <
  14   9   1   491.73   498.00    59.20  19%1 o
  15   6   1    48.09    45.70    41.10  19%1 <
  15   8   1    64.01    33.00    39.40  19%1 <
  16   5   1   597.12   562.20    60.90  19%1 o
  16   7   1    43.46    47.30    41.20  19%1 <
  17   4   1   309.28   242.60    51.80  19%1 o
  17   6   1   112.36    70.80    43.10  19%1 <
  18   3   1    24.32     9.70    33.80  19%1 <
  18   5   1     3.04    17.20    35.20  19%1 <
  19   2   1    74.75    53.70    41.10  19%1 <
  19   4   1     8.73    37.40    39.90  19%1 <
  20  -1   1    38.44    19.80    36.50  19%1 <
  20   1   1    11.91    -6.00    30.60  19%1 <
  20   3   1    32.58    27.50    37.70  19%1 <
  21  -2   1    34.57    46.50    40.70  19%1 <
  22  -3   1    95.52    44.00    40.80  19%1 <
  22  -1   1   152.86    95.40    44.30  19%1 <
  23  -4   1    18.97    30.90    38.50  19%1 <
  23  -2   1   116.68    86.90    43.80  19%1 <
 -23  -4  -1     5.51   -12.40    29.90  20%1 <
 -23  -2  -1   143.17    73.20    41.40  20%1 <
 -22  -7  -1   278.97    61.00    41.60  20%1 <
 -22  -5  -1    49.78    37.00    37.70  20%1 <
 -22  -3  -1   148.90    56.40    40.10  20%1 <
 -21  -8  -1    37.33    35.70    38.30  20%1 <
 -21  -6  -1    34.41    17.30    34.20  20%1 <
 -21  -4  -1    17.98    -5.80    29.70  20%1 <
 -20  -9  -1    63.55    45.60    39.30  20%1 <
 -20  -7  -1   185.88    99.50    42.60  20%1 <
 -20  -5  -1    18.94    -5.20    29.80  20%1 <
 -19  -8  -1   393.15   267.20    49.70  20%1 o
 -19  -6  -1    41.33     2.10    29.90  20%1 <
 -19  13   0   144.21    37.30    39.10  20%1 <
 -18  -9  -1   196.59   167.80    45.80  20%1 o
 -18  -7  -1     7.90    30.50    37.00  20%1 <
 -18  14   0    38.87    11.00    33.20  20%1 <
 -17 -10  -1  1062.50  1082.40    65.80  20%1 o
 -17  -8  -1    43.44    45.90    39.30  20%1 <
 -17  13   0    43.22    40.70    39.20  20%1 <
 -16 -11  -1   104.19   116.50    44.60  20%1 <
 -16  -9  -1   690.40   506.50    58.30  20%1 o
 -16  12   0    47.17    51.70    40.50  20%1 <
 -16  14   0    20.59     7.40    32.00  20%1 <
 -15 -12  -1    24.87    49.60    40.00  20%1 <
 -15 -10  -1    74.23    85.70    42.80  20%1 <
 -15  11   0   320.21   216.60    49.40  20%1 o
 -15  13   0     2.85     3.90    30.90  20%1 <
 -14 -13  -1    38.06    27.40    36.50  20%1 <
 -14 -11  -1    36.03    56.80    40.50  20%1 <
 -14  12   0    72.95    74.40    42.10  20%1 <
 -13 -14  -1    10.60    16.40    33.70  20%1 <
 -13 -12  -1   490.83   421.00    56.00  20%1 o
 -13  11   0    49.69    54.30    40.50  20%1 <
 -12 -17  -1    85.88    30.10    36.40  20%1 <
 -12 -15  -1    24.43    15.10    33.70  20%1 <
 -12 -13  -1   239.48   204.80    47.40  20%1 o
 -12  10   0   131.96   125.90    45.80  20%1 <
 -11 -18  -1    91.69    35.10    37.40  20%1 <
 -11 -16  -1    37.61    13.80    33.90  20%1 <
 -11 -14  -1    29.39    45.20    39.50  20%1 <
 -11   9   0   112.92   136.10    45.90  20%1 <
 -10 -19  -1    61.87   -11.10    29.90  20%1 <
 -10 -17  -1     9.26    15.20    34.20  20%1 <
 -10 -15  -1    10.11    22.00    35.10  20%1 <
 -10   8   0   904.75   868.80    66.20  20%1 o
  -9 -20  -1   104.23    47.20    39.20  20%1 <
  -9 -18  -1   128.22    58.40    41.00  20%1 <
  -9 -16  -1    23.26    37.80    38.50  20%1 <
  -9   9   0    44.23    51.60    41.30  20%1 <
  -8 -21  -1    11.45     7.00    31.50  20%1 <
  -8 -19  -1     5.74    16.90    34.20  20%1 <
  -8 -17  -1    16.50    15.60    33.60  20%1 <
  -8   8   0   187.55   341.10    56.50  20%1 o
  -7 -22  -1     4.94    18.70    34.40  20%1 <
  -7 -20  -1    16.35     4.60    31.10  20%1 <
  -7 -18  -1    24.57    19.50    34.20  20%1 <
  -7   7   0   950.75  1007.50    70.80  20%1 o
  -6 -21  -1     9.48    -1.10    30.10  20%1 <
  -6 -19  -1    23.17     0.40    29.60  20%1 <
  -6   6   0   203.32   174.10    54.20  20%1 o
  -5 -22  -1    30.77    35.90    38.60  20%1 <
  -5   5   0   854.51   979.50    80.80  20%1 o
  -5  22   1    18.77    21.90    35.10  20%1 <
  -4 -23  -1     3.44    14.00    33.50  20%1 <
  -4   4   0  3917.70  4685.70   122.50  20%1 o
  -4  21   1    38.67    28.70    36.80  20%1 <
  -4  23   1    11.58    -1.90    30.20  20%1 <
  -3   3   0 19476.00 22098.80   200.60  20%1 o
  -3  20   1    64.19    55.90    39.80  20%1 <
  -3  22   1    43.36     8.70    31.80  20%1 <
  -2   2   0 27662.00 31569.10   247.00  20%1 o
  -2  21   1    55.03    26.40    36.30  20%1 <
  -1   1   0 63005.00 54359.50   350.90  20%1 o
  -1  20   1   359.71   237.80    48.40  20%1 o
   1  -1   0 68143.00 62722.90   365.70  20%1 o
   1  18   1   345.07   221.50    49.50  20%1 o
   2  -2   0 34038.00 40008.70   267.00  20%1 o
   2  17   1    13.27     9.90    32.70  20%1 <
   2  19   1    70.03    82.10    42.20  20%1 <
   3  -3   0 26841.00 23111.60   206.40  20%1 o
   3  16   1    43.84    45.60    39.80  20%1 <
   3  18   1   168.42    72.80    43.50  20%1 <
   4  15   1   136.58   151.40    45.20  20%1 o
   4  17   1    83.00    97.20    43.80  20%1 <
   5  14   1   412.52   342.30    54.10  20%1 o
   5  16   1   139.67    66.60    42.50  20%1 <
   6  -8   0  1677.80  2085.10    83.60  20%1 o
   6  15   1   187.77   251.50    52.30  20%1 o
   7  -9   0  2869.10  2943.00    89.30  20%1 o
   7  14   1   449.71   281.40    53.70  20%1 o
   8 -12   0    25.03    82.80    44.10  20%1 <
   8 -10   0  1179.20  1191.80    72.20  20%1 o
   8  13   1   333.81   253.80    53.50  20%1 o
   9 -13   0   574.77   576.00    60.90  20%1 o
   9 -11   0   473.87   445.40    59.00  20%1 o
   9  12   1  2365.80  2313.60    81.50  20%1 o
  10 -16   0     6.90    31.10    37.90  20%1 <
  10 -14   0   238.53   208.40    48.20  20%1 o
  10 -12   0   472.90   569.60    60.40  20%1 o
  10  11   1    56.90   147.10    46.90  20%1 o
  11 -17   0    25.99    29.80    37.60  20%1 <
  11 -15   0   283.71   205.30    48.30  20%1 o
  11  10   1    12.50    36.50    40.60  20%1 <
  12 -20   0   112.81    56.90    40.90  20%1 <
  12 -18   0    41.90    17.80    35.10  20%1 <
  12 -16   0    39.12    32.90    38.20  20%1 <
  12   7   1   672.26   594.80    62.90  20%1 o
  12   9   1    40.22    45.80    42.30  20%1 <
  13 -19   0    14.13    30.50    37.90  20%1 <
  13 -17   0    81.53    38.80    39.60  20%1 <
  13   6   1   474.72   472.20    60.10  20%1 o
  13   8   1   209.40   133.20    47.00  20%1 <
  14   5   1    77.74    57.80    43.50  20%1 <
  14   7   1   169.71   132.60    47.10  20%1 <
  15   4   1   109.78    78.20    44.20  20%1 <
  15   6   1    20.37    49.90    41.80  20%1 <
  16   3   1   262.44   360.30    56.70  20%1 o
  17   2   1   445.14   423.40    58.20  20%1 o
  18  -1   1    95.51    74.90    43.60  20%1 <
  18   1   1   117.61   113.70    45.20  20%1 <
  19  -2   1    94.78    90.70    44.30  20%1 <
  20  -3   1    22.05    19.00    35.90  20%1 <
  20  -1   1     9.84    24.10    37.00  20%1 <
  21  -6   1    19.26    25.40    37.60  20%1 <
  21  -4   1    13.15    10.60    34.10  20%1 <
  21  -2   1    73.11    38.90    39.40  20%1 <
  22  -7   1    42.81    44.10    41.30  20%1 <
  22  -5   1   111.63    38.50    40.70  20%1 <
 -23  -2  -1   132.20    38.50    38.80  21%1 <
 -22  -3  -1   135.92    34.10    38.00  21%1 <
 -22  -1  -1   135.76    44.80    39.60  21%1 <
 -21  -4  -1     4.85    20.70    34.60  21%1 <
 -21  -2  -1    37.88    -3.40    29.80  21%1 <
 -20  -3  -1    21.70    22.10    35.40  21%1 <
 -20  -1  -1    39.61    16.40    33.70  21%1 <
 -19  -4  -1    18.48     9.50    32.60  21%1 <
 -19  -2  -1   149.19    95.00    41.80  21%1 <
 -18  -5  -1    18.37    12.20    32.80  21%1 <
 -18  -3  -1    45.16    62.50    40.80  21%1 <
 -18  14   0    27.76    10.10    32.80  21%1 <
 -17  -6  -1    64.98    67.80    40.80  21%1 <
 -17  -4  -1   481.74   258.70    49.80  21%1 o
 -17  13   0    48.78    48.70    40.50  21%1 <
 -17  15   0   106.28    29.80    36.90  21%1 <
 -16  -7  -1    33.94    -0.20    30.20  21%1 <
 -16  -5  -1   459.65   329.10    52.90  21%1 o
 -16  12   0    28.89    26.10    36.60  21%1 <
 -16  14   0    16.84     3.00    30.90  21%1 <
 -15  -8  -1    59.09    16.80    34.60  21%1 <
 -15  -6  -1    19.36    23.80    36.00  21%1 <
 -15  13   0     4.55    10.70    33.10  21%1 <
 -14  -9  -1   602.37   535.00    56.90  21%1 o
 -14  -7  -1   218.67   116.80    44.70  21%1 <
 -14  12   0    60.75    42.40    39.50  21%1 <
 -13 -10  -1    95.57    71.90    41.50  21%1 <
 -13  -8  -1   215.46   120.10    42.60  21%1 <
 -13  11   0    61.41    53.50    40.10  21%1 <
 -12 -11  -1   295.31   198.50    48.80  21%1 o
 -12  -9  -1    31.03    19.00    35.00  21%1 <
 -12  10   0    97.48    94.70    43.40  21%1 <
 -11 -12  -1   139.17   100.20    43.90  21%1 <
 -11 -10  -1    30.01    47.20    40.90  21%1 <
 -11   9   0   114.72   136.50    44.80  21%1 o
 -11  11   0   197.91   126.60    44.10  21%1 <
 -10 -13  -1   257.10   296.50    52.10  21%1 o
 -10 -11  -1   177.60   229.20    49.80  21%1 o
 -10  10   0   209.19    63.40    41.70  21%1 <
  -9 -14  -1    34.68    62.50    40.40  21%1 <
  -9 -12  -1  2293.20  1920.70    75.60  21%1 o
  -9   9   0    62.02    19.50    36.40  21%1 <
  -8 -15  -1   110.43    72.70    41.60  21%1 <
  -8 -13  -1   253.14   260.20    50.60  21%1 o
  -8   8   0   210.11   246.90    53.30  21%1 o
  -7 -18  -1    32.15    12.70    32.80  21%1 <
  -7 -16  -1   199.51   111.30    44.30  21%1 <
  -7 -14  -1   378.11   363.10    54.90  21%1 o
  -7   7   0   898.95   808.90    68.50  21%1 o
  -7  22   1     2.36    28.50    36.80  21%1 <
  -6 -19  -1    10.91     4.80    31.00  21%1 <
  -6 -17  -1  1128.50   934.70    64.30  21%1 o
  -6   6   0   179.04   207.70    54.50  21%1 o
  -6  21   1    29.26    17.00    33.70  21%1 <
  -5 -20  -1    19.52    29.60    36.30  21%1 <
  -5 -18  -1   131.00   125.30    44.90  21%1 <
  -5   5   0   865.48  1038.00    81.20  21%1 o
  -5  22   1    23.64    17.10    34.10  21%1 <
  -4 -23  -1     1.61     8.30    31.60  21%1 <
  -4 -21  -1     3.93    10.00    32.40  21%1 <
  -4 -19  -1    10.11    22.00    35.20  21%1 <
  -4   4   0  3192.80  4293.50   119.80  21%1 o
  -4  21   1     3.15    26.00    36.50  21%1 <
  -3 -22  -1    41.05     2.80    30.70  21%1 <
  -3 -20  -1    31.45    15.70    33.90  21%1 <
  -3   3   0 18612.00 21695.60   199.80  21%1 o
  -3  20   1    26.74    23.70    35.60  21%1 <
  -2 -23  -1    16.89     3.00    31.00  21%1 <
  -2 -21  -1    60.14    21.90    35.60  21%1 <
  -2   2   0 28147.00 32373.20   247.00  21%1 o
  -2  19   1    21.94    13.80    34.20  21%1 <
  -1   1   0 67143.00 55397.20   351.00  21%1 o
  -1  18   1   295.56   185.00    47.10  21%1 o
   1  -1   0 80802.00 67993.00   369.80  21%1 o
   1  16   1    36.23    34.60    38.80  21%1 <
   1  18   1   365.32   179.70    47.50  21%1 o
   2  -2   0 40890.00 51062.30   289.50  21%1 o
   2  15   1    48.75    70.20    42.50  21%1 <
   2  17   1    58.66    53.50    40.10  21%1 <
   3  16   1   226.96   139.80    45.10  21%1 o
   4  15   1   100.90    78.60    42.80  21%1 <
   5  14   1   544.86   354.50    55.50  21%1 o
   6  -8   0  1742.00  1920.70    80.60  21%1 o
   6  13   1   191.69   240.30    50.60  21%1 o
   7  -9   0  2811.70  2889.50    87.80  21%1 o
   7  12   1    92.65    83.50    44.80  21%1 <
   8 -10   0  1179.60  1356.70    72.30  21%1 o
   8  11   1   136.22   105.10    46.40  21%1 <
   9 -13   0   658.54   665.20    62.40  21%1 o
   9 -11   0   244.07   321.20    55.00  21%1 o
   9  10   1   188.71   283.10    55.20  21%1 o
  10 -14   0   236.95   159.40    46.90  21%1 o
  10 -12   0   332.88   265.20    52.00  21%1 o
  10   9   1    77.75    90.70    46.30  21%1 <
  11 -17   0    23.72    36.20    39.00  21%1 <
  11 -15   0   359.60   246.80    50.60  21%1 o
  11   8   1   209.45   332.60    57.00  21%1 o
  12 -20   0   134.27    78.80    42.90  21%1 <
  12 -18   0    90.30    47.80    40.20  21%1 <
  12 -16   0    45.05    38.60    39.70  21%1 <
  12   5   1   559.74   437.00    59.80  21%1 o
  13 -19   0    19.31    26.50    37.10  21%1 <
  13 -17   0    23.23    32.90    37.80  21%1 <
  13   4   1   104.11   148.60    47.40  21%1 o
  14 -18   0    90.93    27.60    37.30  21%1 <
  14   3   1   424.78   335.20    55.50  21%1 o
  15   2   1    45.65    28.70    38.60  21%1 <
  16   1   1   113.37    47.50    41.20  21%1 <
  17  -2   1   677.51   657.70    62.90  21%1 o
  18  -3   1    13.32    44.60    40.40  21%1 <
  18  -1   1    86.90    52.80    42.20  21%1 <
  19  -4   1     9.58    -4.90    30.70  21%1 <
  19  -2   1   155.74    92.90    44.60  21%1 <
  20  -7   1    27.72    14.60    34.20  21%1 <
  20  -5   1    25.38    10.70    34.20  21%1 <
  21  -8   1    26.02    19.90    35.50  21%1 <
  21  -6   1    16.95    24.80    37.50  21%1 <
  22  -7   1    58.78    34.80    39.30  21%1 <
 -23   2  -1   131.91    71.90    41.30  22%1 <
 -23   4  -1     1.45    10.80    32.80  22%1 <
 -22   1  -1   133.66    85.70    41.80  22%1 <
 -22   3  -1   138.15    75.90    41.80  22%1 <
 -21   2  -1    40.35    26.00    36.20  22%1 <
 -20  -1  -1     8.49    11.40    32.70  22%1 <
 -20   1  -1    34.89    20.00    34.60  22%1 <
 -19  -2  -1   157.26    62.40    41.30  22%1 <
 -18  -1  -1    84.40    91.80    42.30  22%1 <
 -18  14   0    27.16    33.80    37.50  22%1 <
 -17  -2  -1   478.21   395.50    54.90  22%1 o
 -17  15   0    83.46    21.80    35.50  22%1 <
 -16  -3  -1   429.05   378.20    54.30  22%1 o
 -16  14   0    11.81    -1.20    29.90  22%1 <
 -15  -4  -1    58.94    46.10    40.30  22%1 <
 -15  13   0     3.72     5.50    31.90  22%1 <
 -14  -5  -1   162.29   114.60    44.90  22%1 <
 -14  12   0    46.92    31.50    37.70  22%1 <
 -13  -6  -1   556.67   519.20    58.20  22%1 o
 -13  11   0    29.35    42.70    39.20  22%1 <
 -13  13   0    16.29     6.90    32.10  22%1 <
 -12  -7  -1   494.78   430.00    57.40  22%1 o
 -12  12   0    63.78    90.70    42.80  22%1 <
 -11  -8  -1   106.35   112.80    45.50  22%1 <
 -11  11   0   133.64    68.10    41.80  22%1 <
 -10  -9  -1    52.66     4.70    32.80  22%1 <
 -10  10   0   163.23    45.90    40.80  22%1 <
  -9 -10  -1   272.18   258.10    51.70  22%1 o
  -9   9   0    40.81    13.20    34.80  22%1 <
  -8 -11  -1   176.04    77.70    44.10  22%1 <
  -8   8   0   125.64   212.20    51.30  22%1 o
  -7 -14  -1   385.14   223.00    49.60  22%1 o
  -7 -12  -1   101.26    60.40    42.30  22%1 <
  -7   7   0   827.25   841.10    68.80  22%1 o
  -7  22   1     2.94    12.90    33.30  22%1 <
  -6 -15  -1   283.18   141.00    46.30  22%1 o
  -6 -13  -1   184.97   188.50    47.30  22%1 o
  -6   6   0   221.78   167.80    52.60  22%1 o
  -6  21   1    13.81    27.30    36.70  22%1 <
  -5 -16  -1   129.22    55.60    40.50  22%1 <
  -5 -14  -1   443.10   370.20    54.50  22%1 o
  -5   5   0   796.84  1017.60    81.30  22%1 o
  -5  20   1    32.26    11.20    32.60  22%1 <
  -4 -17  -1    31.45     2.00    30.60  22%1 <
  -4 -15  -1    92.09    85.90    42.50  22%1 <
  -4   4   0  4102.90  4948.90   124.70  22%1 o
  -4  19   1     6.06    11.80    32.70  22%1 <
  -3 -20  -1    50.64     1.00    30.20  22%1 <
  -3 -18  -1   130.09    91.80    43.20  22%1 <
  -3   3   0 21167.00 23738.30   207.30  22%1 o
  -3  18   1   122.31    77.40    42.00  22%1 <
  -3  20   1    21.16    20.30    34.70  22%1 <
  -2 -21  -1    44.30    18.60    35.20  22%1 <
  -2 -19  -1    30.78    33.90    37.80  22%1 <
  -2   2   0 31663.00 36991.70   259.50  22%1 o
  -2  17   1    30.51    30.20    37.50  22%1 <
  -2  19   1    61.44    28.40    36.90  22%1 <
  -1 -22  -1     2.59    16.20    34.40  22%1 <
  -1 -20  -1   427.04   249.60    50.70  22%1 o
  -1   1   0 77791.00 60724.40   358.50  22%1 o
  -1  18   1   383.65   228.30    49.70  22%1 o
   1 -22  -1    25.83    19.60    34.90  22%1 <
   1  16   1    22.66    13.10    33.70  22%1 <
   2  15   1    25.35    41.80    39.70  22%1 <
   3  14   1    25.32    36.70    39.40  22%1 <
   4  13   1    84.86   102.80    44.60  22%1 <
   5  12   1   775.21   634.70    62.50  22%1 o
   6  -8   0  1603.60  1842.80    79.90  22%1 o
   6  11   1   235.06   380.20    58.80  22%1 o
   7  -9   0  2862.60  2995.70    88.60  22%1 o
   7  10   1  3626.40  4541.00    99.60  22%1 o
   8 -10   0  1369.90  1488.70    73.80  22%1 o
   8   9   1  1244.90  1416.30    74.80  22%1 o
   9 -13   0   818.39   791.00    63.00  22%1 o
   9 -11   0   304.52   316.10    54.80  22%1 o
   9   8   1  2999.80  2120.20    81.20  22%1 o
   9  21   2    21.56    34.90    38.90  22%1 <
  10 -14   0   258.71   165.10    46.50  22%1 o
  10 -12   0   171.83   183.80    48.80  22%1 o
  10   7   1  3854.10  4429.30    98.00  22%1 o
  10  20   2   233.54    97.00    44.80  22%1 <
  11 -17   0    16.10     8.10    32.10  22%1 <
  11 -15   0   283.70   190.10    47.40  22%1 o
  11  19   2   336.83   235.10    50.50  22%1 o
  12 -18   0    17.78    32.60    38.50  22%1 <
  12 -16   0    29.46    59.80    41.50  22%1 <
  12   3   1   654.40   710.20    63.80  22%1 o
  12  18   2    35.65    17.90    35.50  22%1 <
  12  20   2   260.70   181.70    47.40  22%1 o
  13 -19   0    20.00    33.10    38.30  22%1 <
  13 -17   0     9.56     6.80    32.10  22%1 <
  13   2   1   597.71   419.70    57.20  22%1 o
  13  17   2    32.85    -0.20    31.10  22%1 <
  13  19   2   376.44   422.30    57.60  22%1 o
  14   1   1   144.59   128.50    44.90  22%1 <
  14  16   2    19.65    28.00    38.20  22%1 <
  14  18   2   137.42   144.10    46.30  22%1 o
  15  15   2    20.67     9.90    33.90  22%1 <
  15  17   2   867.28   629.40    61.90  22%1 o
  16  -1   1   215.03    92.20    43.80  22%1 <
  16  14   2    14.97     6.90    32.90  22%1 <
  16  16   2    48.14   110.00    44.70  22%1 <
  17  -4   1   380.98   219.20    48.80  22%1 o
  17  -2   1   588.74   513.00    58.90  22%1 o
  17  13   2    30.34    28.70    38.00  22%1 <
  17  15   2   135.52    97.60    43.10  22%1 <
  18  -5   1    11.97     8.90    32.50  22%1 <
  18  -3   1    18.04    47.30    41.30  22%1 <
  18  12   2    97.83    55.30    41.20  22%1 <
  18  14   2   397.22   139.20    45.00  22%1 o
  19  -6   1    24.12    20.30    35.40  22%1 <
  19  11   2    31.82    29.30    38.20  22%1 <
  19  13   2    63.46    73.60    43.00  22%1 <
  20  -9   1    31.28     0.70    30.10  22%1 <
  20  -7   1    16.39    15.50    34.60  22%1 <
  20  10   2     6.81    13.20    34.30  22%1 <
  20  12   2    12.53    19.20    35.70  22%1 <
  21 -10   1     3.70     8.20    32.70  22%1 <
  21  -8   1    36.06    10.50    34.00  22%1 <
  21   9   2     9.48    34.40    38.80  22%1 <
 -23   4  -1    12.14    -9.30    29.80  23%1 <
 -22   3  -1   119.24    46.30    39.00  23%1 <
 -22   5  -1   129.49    34.00    37.40  23%1 <
 -21   2  -1    37.34     9.90    32.20  23%1 <
 -21   4  -1     4.99     2.20    29.60  23%1 <
 -20   1  -1    36.05    22.80    35.50  23%1 <
 -20   3  -1     1.80     5.10    31.20  23%1 <
 -19   2  -1   110.60    77.10    41.80  23%1 <
 -18   1  -1    74.01    43.90    39.20  23%1 <
 -17  15   0   118.10    57.30    41.40  23%1 <
 -16  -1  -1    50.76    40.40    39.10  23%1 <
 -16  14   0    16.88    13.90    33.20  23%1 <
 -15  -2  -1    60.16    28.30    37.60  23%1 <
 -15  13   0    11.25    23.50    35.60  23%1 <
 -14  -3  -1   439.87   306.60    53.50  23%1 o
 -14  12   0    52.65    34.90    38.30  23%1 <
 -14  14   0    13.90    25.00    35.80  23%1 <
 -13  -4  -1    55.21   108.80    44.40  23%1 <
 -13  13   0    17.00     7.80    32.30  23%1 <
 -12  -5  -1   390.07   339.80    56.30  23%1 o
 -12  12   0    57.49    81.50    42.50  23%1 <
 -11  -6  -1   139.48   209.00    50.20  23%1 o
 -11  11   0   156.78    91.80    43.90  23%1 <
 -10  -7  -1  3099.80  3487.00    89.80  23%1 o
 -10  10   0   189.51    58.50    41.80  23%1 <
  -9  -8  -1  2255.70  1958.00    77.50  23%1 o
  -9   9   0    42.01    63.90    42.60  23%1 <
  -8  -9  -1  1302.70  1107.40    71.30  23%1 o
  -8   8   0   172.59   296.00    54.90  23%1 o
  -8  21   1     4.24     1.70    30.00  23%1 <
  -7 -10  -1  4014.00  4314.50    97.00  23%1 o
  -7   7   0   930.79   864.30    68.90  23%1 o
  -7  20   1    13.79    17.80    33.90  23%1 <
  -7  22   1     2.85    30.70    36.80  23%1 <
  -6 -11  -1   770.56   362.80    58.80  23%1 o
  -6   6   0   238.16   216.00    56.20  23%1 o
  -6  21   1     8.91     7.40    31.60  23%1 <
  -5 -14  -1   672.66   483.40    57.60  23%1 o
  -5 -12  -1  1100.80   739.50    65.00  23%1 o
  -5   5   0   966.53  1123.30    83.60  23%1 o
  -5  20   1    49.99    -1.10    29.80  23%1 <
  -4 -15  -1    57.20    67.30    41.10  23%1 <
  -4 -13  -1   123.36    78.20    43.30  23%1 <
  -4   4   0  4826.50  5593.60   128.20  23%1 o
  -4  19   1     9.27   -10.60    29.70  23%1 <
  -3 -16  -1   128.68    69.90    41.50  23%1 <
  -3   3   0 24822.00 26300.90   215.60  23%1 o
  -3  18   1   146.84    65.80    40.90  23%1 <
  -2 -19  -1    21.89     8.90    32.90  23%1 <
  -2 -17  -1    25.98    36.90    38.80  23%1 <
  -2   2   0 41992.00 48290.70   285.10  23%1 o
  -2  17   1    16.33    53.40    40.10  23%1 <
  -1 -20  -1   427.12   203.80    48.00  23%1 o
  -1 -18  -1   370.80   148.60    46.00  23%1 o
  -1  16   1   208.16   134.00    44.70  23%1 <
   1 -22  -1     6.76    -1.00    30.10  23%1 <
   1 -20  -1   486.51   309.90    52.00  23%1 o
   1  14   1   220.84   262.80    51.60  23%1 o
   2 -23  -1    40.90   -13.10    30.10  23%1 <
   2  13   1  1951.50  1899.60    78.50  23%1 o
   3  12   1  1982.50  2295.30    84.00  23%1 o
   4  11   1  1920.90  2244.70    87.60  23%1 o
   5  10   1 20460.00 19801.10   175.60  23%1 o
   6  -8   0  1641.80  1896.30    80.80  23%1 o
   6   9   1 14535.00 14418.40   157.30  23%1 o
   6  22   2   276.10   237.60    49.40  23%1 o
   7  -9   0  2958.80  2708.10    87.20  23%1 o
   7   8   1  3933.30  4614.40   106.10  23%1 o
   7  21   2   395.96   166.80    47.00  23%1 o
   8 -10   0  1793.90  1501.00    73.30  23%1 o
   8   7   1  4974.00  3342.70    94.10  23%1 o
   8  20   2    32.99    17.60    35.40  23%1 <
   9 -13   0   767.88   610.60    60.70  23%1 o
   9 -11   0   357.72   353.40    55.10  23%1 o
   9   6   1   514.94   955.40    70.30  23%1 o
   9  19   2   116.80    23.60    37.20  23%1 <
   9  21   2    23.23    43.20    40.60  23%1 <
  10 -14   0   281.88   164.50    46.80  23%1 o
  10 -12   0   141.03   180.50    48.70  23%1 o
  10   5   1   274.38   268.00    54.00  23%1 o
  10  18   2    18.66    28.90    38.10  23%1 <
  10  20   2   116.18    80.20    43.10  23%1 <
  11 -17   0    15.20    22.90    35.90  23%1 <
  11 -15   0   277.57   185.00    47.80  23%1 o
  11   4   1   105.30   117.60    46.50  23%1 <
  11  17   2    19.12    -8.90    30.90  23%1 <
  11  19   2   381.63   219.20    50.20  23%1 o
  12 -18   0    17.65   -16.10    30.60  23%1 <
  12 -16   0    38.60    23.00    36.10  23%1 <
  12   3   1   488.95   629.30    62.30  23%1 o
  12  16   2    68.78    47.30    41.60  23%1 <
  12  18   2    32.17     8.40    32.90  23%1 <
  13 -19   0    19.00    20.80    35.50  23%1 <
  13 -17   0     8.49    17.60    34.90  23%1 <
  13  15   2    57.83     4.30    32.50  23%1 <
  13  17   2    12.36    26.80    37.70  23%1 <
  14  -1   1    82.23    76.20    42.90  23%1 <
  14  14   2     5.63    20.60    36.20  23%1 <
  14  16   2    15.10    14.60    35.10  23%1 <
  15  -2   1    21.37    25.40    36.90  23%1 <
  15  13   2     7.75    35.90    39.00  23%1 <
  15  15   2    14.79    27.40    37.30  23%1 <
  16  -3   1   442.67   323.60    52.70  23%1 o
  16  12   2    22.09    20.30    35.80  23%1 <
  17  -6   1   112.76    42.80    40.00  23%1 <
  17  -4   1   372.52   201.60    48.60  23%1 o
  17  11   2    20.06    17.60    35.80  23%1 <
  18  -7   1    12.25    27.30    37.00  23%1 <
  18  -5   1    27.63    10.20    33.00  23%1 <
  18  10   2    39.11    44.80    40.60  23%1 <
  19  -8   1   308.70   179.30    47.40  23%1 o
  19   9   2    24.05     7.70    33.50  23%1 <
  20 -11   1    67.61    21.00    35.50  23%1 <
  20  -9   1    51.57    60.10    40.80  23%1 <
  20   8   2    15.61    25.10    36.80  23%1 <
  21 -10   1     9.00     8.30    32.10  23%1 <
  21   5   2    86.66    62.20    42.60  23%1 <
  21   7   2    43.17    32.60    38.40  23%1 <
  22   4   2    13.66     4.30    32.20  23%1 <
  22   6   2    38.28    21.50    36.40  23%1 <
  23   3   2    21.25    29.10    37.80  23%1 <
 -22   5  -1    79.47    27.30    36.20  24%1 <
 -22   7  -1    67.40    10.00    32.60  24%1 <
 -21   4  -1    10.01    24.00    34.90  24%1 <
 -21   6  -1    15.08     5.60    31.40  24%1 <
 -20   3  -1    42.53    10.00    32.40  24%1 <
 -20   5  -1    10.29    34.80    37.80  24%1 <
 -19 -13  -2    55.26    32.30    37.30  24%1 <
 -19   4  -1     2.67     4.20    31.30  24%1 <
 -18 -14  -2   387.14   129.70    43.80  24%1 <
 -18   3  -1    16.80    27.80    36.70  24%1 <
 -17 -15  -2    87.78    49.70    40.00  24%1 <
 -17   2  -1   448.20   325.90    53.20  24%1 o
 -17  15   0    99.47    40.20    39.00  24%1 <
 -16 -16  -2    53.89    38.90    39.10  24%1 <
 -16   1  -1   188.86   104.60    43.60  24%1 <
 -16  14   0    17.42    -2.90    30.10  24%1 <
 -16  16   0    45.56    32.40    37.80  24%1 <
 -15 -17  -2   179.70   118.70    43.30  24%1 <
 -15  15   0     1.39    22.40    35.50  24%1 <
 -14 -18  -2   254.51   170.40    46.20  24%1 o
 -14  -1  -1    54.28    54.10    42.00  24%1 <
 -14  14   0    15.60    19.10    34.70  24%1 <
 -13 -19  -2   742.14   526.40    57.90  24%1 o
 -13  -2  -1   307.16   358.60    56.20  24%1 o
 -13  13   0    13.62   -16.30    30.30  24%1 <
 -12 -20  -2   605.80   376.40    55.30  24%1 o
 -12  -3  -1   547.92   574.70    61.40  24%1 o
 -12  12   0   121.34   108.10    43.00  24%1 <
 -11  -4  -1   356.80   363.50    56.80  24%1 o
 -11  11   0   164.15    65.00    42.00  24%1 <
 -10  -5  -1   149.49   393.10    58.70  24%1 o
 -10  10   0   135.11    74.20    42.90  24%1 <
  -9  -6  -1   381.00  1159.80    73.30  24%1 o
  -9   9   0    33.28    45.40    41.50  24%1 <
  -8  -7  -1  5155.90  3424.80    93.20  24%1 o
  -8   8   0   214.93   312.20    56.00  24%1 o
  -8  21   1     3.37    23.10    35.60  24%1 <
  -7  -8  -1  4685.90  5528.50   112.90  24%1 o
  -7   7   0   971.14  1019.90    71.40  24%1 o
  -7  20   1    19.93    40.60    38.60  24%1 <
  -6  -9  -1 15909.00 17876.60   172.80  24%1 o
  -6   6   0   250.46   255.10    58.20  24%1 o
  -6  19   1    28.72    32.10    37.30  24%1 <
  -5 -12  -1  1201.60  1016.00    72.30  24%1 o
  -5   5   0  1061.30  1226.20    84.80  24%1 o
  -5  18   1   166.01   121.60    44.70  24%1 <
  -4 -13  -1    40.54     5.10    33.20  24%1 <
  -4   4   0  5104.80  6478.70   133.40  24%1 o
  -4  17   1    58.17    33.40    37.70  24%1 <
  -3 -14  -1    27.35    57.80    42.00  24%1 <
  -2 -15  -1    93.33    60.90    42.30  24%1 <
  -1 -18  -1   612.22   317.90    53.00  24%1 o
  -1 -16  -1    66.19    53.40    41.50  24%1 <
  -1  16   1    61.98    74.10    42.60  24%1 <
   1 -20  -1   439.11   287.10    52.10  24%1 o
   1 -18  -1   350.86   282.20    52.20  24%1 o
   1  14   1   311.29   266.20    53.30  24%1 o
   2 -23  -1    72.23    42.50    39.50  24%1 <
   2 -21  -1    44.50    23.90    36.80  24%1 <
   3 -22  -1    30.42     7.20    32.70  24%1 <
   3  23   2    14.59    17.60    34.90  24%1 <
   4 -23  -1     7.01    40.70    39.40  24%1 <
   4  22   2   157.51    46.70    40.90  24%1 <
   5  21   2   106.04    51.50    42.00  24%1 <
   6  -8   0  1333.40  1698.70    80.00  24%1 o
   6  20   2    18.44    14.10    34.40  24%1 <
   6  22   2    69.09    50.20    41.20  24%1 <
   7  -9   0  2271.30  2366.50    84.40  24%1 o
   7  19   2    67.14    28.00    38.30  24%1 <
   7  21   2   187.03   109.40    45.20  24%1 <
   8 -10   0  1763.50  1626.00    74.50  24%1 o
   8  18   2    18.43    34.60    39.40  24%1 <
   8  20   2    11.32    29.70    38.50  24%1 <
   9 -13   0   667.89   644.80    61.60  24%1 o
   9 -11   0   324.50   342.50    55.80  24%1 o
   9   4   1    33.05     2.20    34.00  24%1 <
   9  17   2    37.19    17.00    35.50  24%1 <
   9  19   2    89.51    11.70    33.80  24%1 <
  10 -14   0   242.51   122.20    45.30  24%1 <
  10   3   1   504.29   274.50    54.80  24%1 o
  10  16   2     6.90    21.30    36.30  24%1 <
  10  18   2    27.79    45.30    40.70  24%1 <
  11 -15   0   241.03   159.50    46.90  24%1 o
  11   2   1   840.34  1045.80    70.90  24%1 o
  11  15   2   137.28    60.40    42.80  24%1 <
  11  17   2    24.81    23.50    37.00  24%1 <
  12 -18   0    28.39    26.10    37.00  24%1 <
  12 -16   0    47.94     5.40    32.20  24%1 <
  12   1   1  1457.90  1170.70    71.50  24%1 o
  12  14   2   202.94    96.60    44.90  24%1 <
  13 -19   0    19.25    37.40    38.70  24%1 <
  13 -17   0     7.60     1.50    30.20  24%1 <
  13  13   2    47.50    35.30    40.30  24%1 <
  14  -1   1   185.88   280.90    52.30  24%1 o
  14  12   2    51.72    49.30    41.70  24%1 <
  15  -4   1    35.01    48.40    40.60  24%1 <
  15  11   2   305.65   213.10    50.70  24%1 o
  16  -5   1   596.59   428.30    56.00  24%1 o
  16  10   2   372.42   215.60    50.30  24%1 o
  17  -6   1    71.98    55.90    41.80  24%1 <
  17   9   2   120.91    60.80    42.70  24%1 <
  18  -9   1   162.49    85.60    43.20  24%1 <
  18  -7   1    36.24    22.60    36.40  24%1 <
  18   8   2   194.57    71.80    43.30  24%1 <
  19 -10   1    41.89    26.70    36.80  24%1 <
  19  -8   1   391.99   211.60    49.50  24%1 o
  19   7   2    24.06    18.10    35.70  24%1 <
  20 -11   1    23.86    -8.00    30.70  24%1 <
  20   4   2    28.95    17.70    35.40  24%1 <
  20   6   2    11.90    22.20    36.10  24%1 <
  21   3   2    17.07    17.60    35.30  24%1 <
  21   5   2   104.48    62.50    41.70  24%1 <
  22   2   2    31.25    17.10    35.60  24%1 <
  23   1   2    24.66    41.20    40.30  24%1 <
 -22  -6  -2     7.58    11.70    33.30  25%1 <
 -22   7  -1    52.16     2.50    30.00  25%1 <
 -21  -9  -2     3.35    31.00    37.50  25%1 <
 -21  -7  -2    34.46    19.20    34.70  25%1 <
 -21   6  -1    22.69    15.00    33.40  25%1 <
 -20 -10  -2    24.74    20.00    35.10  25%1 <
 -20  -8  -2     6.26    39.20    38.60  25%1 <
 -20   5  -1    21.92    12.60    32.90  25%1 <
 -20   7  -1    43.02     8.90    31.80  25%1 <
 -19 -11  -2    51.66     6.00    32.30  25%1 <
 -19  -9  -2     4.56    33.60    37.60  25%1 <
 -19   4  -1    26.66     7.70    31.70  25%1 <
 -19   6  -1    48.32    19.00    34.40  25%1 <
 -18 -12  -2    18.98     7.50    32.30  25%1 <
 -18 -10  -2    46.57    30.40    36.90  25%1 <
 -18   3  -1    27.28    27.50    36.90  25%1 <
 -18   5  -1   110.32    61.30    40.80  25%1 <
 -17 -13  -2    36.76    34.10    37.70  25%1 <
 -17 -11  -2    21.45    13.20    33.90  25%1 <
 -17   4  -1   432.55   262.90    50.50  25%1 o
 -17  15   0   137.53    45.90    39.90  25%1 <
 -16 -14  -2     6.78    15.70    33.70  25%1 <
 -16 -12  -2    22.17    11.80    32.90  25%1 <
 -16   3  -1   258.91   195.60    48.60  25%1 o
 -16  16   0    26.72    44.50    39.80  25%1 <
 -15 -15  -2    17.22     4.10    30.90  25%1 <
 -15 -13  -2     8.57    -0.20    29.90  25%1 <
 -15   2  -1    45.15    37.50    39.60  25%1 <
 -15  15   0     1.80    32.00    37.40  25%1 <
 -14 -16  -2    48.02    20.30    35.30  25%1 <
 -14   1  -1    36.49    54.40    41.70  25%1 <
 -14  14   0    13.12    14.00    33.60  25%1 <
 -13 -17  -2    38.17     6.20    31.60  25%1 <
 -13  13   0    10.76    33.10    38.10  25%1 <
 -12 -20  -2   357.65   179.90    46.50  25%1 o
 -12 -18  -2    27.10    23.50    35.80  25%1 <
 -12  -1  -1   761.29   992.90    68.60  25%1 o
 -12  12   0    36.56    66.80    42.10  25%1 <
 -11 -19  -2   288.26   185.40    47.40  25%1 o
 -11  -2  -1  1519.80  1091.00    70.70  25%1 o
 -11  11   0    87.18    53.50    40.60  25%1 <
 -10 -20  -2    92.46    59.70    41.30  25%1 <
 -10  -3  -1   283.64   268.80    55.30  25%1 o
 -10  10   0   152.27    94.80    43.80  25%1 <
 -10  21   1    32.11    44.10    39.60  25%1 <
  -9 -21  -2    22.72    30.30    36.80  25%1 <
  -9   9   0    83.82    30.90    38.50  25%1 <
  -8   8   0   144.49   246.40    52.70  25%1 o
  -8  21   1     3.16    19.10    34.40  25%1 <
  -7   7   0   907.80   968.50    70.20  25%1 o
  -7  20   1    19.77    18.80    34.20  25%1 <
  -6   6   0   251.13   225.00    56.00  25%1 o
  -6  19   1     4.55    20.50    35.20  25%1 <
  -5 -10  -1 23476.00 25408.60   196.90  25%1 o
  -5   5   0  1093.70  1566.20    86.50  25%1 o
  -5  18   1   155.63    62.20    41.10  25%1 <
  -4 -11  -1  1405.50  1337.70    78.80  25%1 o
  -4  17   1    26.30     3.50    31.20  25%1 <
  -3 -12  -1  1470.60  1368.20    74.00  25%1 o
  -3  16   1    47.04     9.00    32.70  25%1 <
  -2 -13  -1  1345.60  1407.50    72.10  25%1 o
  -2  15   1   148.62    83.90    42.90  25%1 <
  -1 -16  -1   168.13    88.20    43.10  25%1 <
  -1 -14  -1    93.95    22.60    36.60  25%1 <
  -1  14   1    66.48    24.60    37.00  25%1 <
   1 -18  -1   287.43   196.80    48.50  25%1 o
   1  12   1  4256.60  4627.10    99.00  25%1 o
   1  23   2    26.64    20.30    35.80  25%1 <
   2 -21  -1    19.37    21.30    35.60  25%1 <
   2 -19  -1    44.92    46.20    40.50  25%1 <
   2  11   1   610.16   850.20    68.50  25%1 o
   2  22   2    17.13    26.30    37.60  25%1 <
   3 -22  -1    65.11    22.60    35.80  25%1 <
   3 -20  -1    25.73    24.60    36.00  25%1 <
   3  10   1   678.22   690.80    67.80  25%1 o
   3  21   2    38.28    21.80    36.70  25%1 <
   3  23   2    23.83     5.50    32.50  25%1 <
   4 -23  -1    15.05    36.70    38.80  25%1 <
   4 -21  -1    17.46    -0.90    30.30  25%1 <
   4   9   1   979.65   468.40    64.70  25%1 o
   4  22   2   151.54    78.90    43.60  25%1 <
   5   8   1   961.45  1247.20    75.70  25%1 o
   5  21   2    44.21    38.80    40.20  25%1 <
   6  -8   0  1921.00  1970.40    82.10  25%1 o
   6   7   1   380.02   246.30    55.90  25%1 o
   6  20   2    12.41    -7.50    30.70  25%1 <
   7  -9   0  2745.70  2696.40    87.10  25%1 o
   7   6   1  1718.80  1997.70    81.00  25%1 o
   7  19   2    11.07     9.20    33.60  25%1 <
   8 -10   0  1795.30  1567.70    74.10  25%1 o
   8   5   1   863.79   690.10    66.40  25%1 o
   8  18   2    51.85    29.00    38.40  25%1 <
   9 -13   0   814.59   609.60    61.50  25%1 o
   9 -11   0   354.37   321.00    54.60  25%1 o
   9  17   2    38.51    13.30    34.80  25%1 <
  10 -14   0   384.99   184.40    47.40  25%1 o
  10  16   2     2.24    22.10    36.20  25%1 <
  11 -15   0   235.63   127.30    44.20  25%1 <
  11  13   2   126.76   121.10    45.50  25%1 <
  12 -18   0    14.39    29.10    37.00  25%1 <
  12 -16   0    51.60    10.70    33.20  25%1 <
  12  -1   1  1078.40   785.40    67.40  25%1 o
  12  12   2    75.00    32.90    39.80  25%1 <
  13 -19   0    13.79    31.80    37.90  25%1 <
  13 -17   0    15.82     8.30    32.70  25%1 <
  13  -2   1   386.97   373.10    57.30  25%1 o
  13  11   2    32.57     4.60    32.60  25%1 <
  14  -3   1   446.70   348.20    54.40  25%1 o
  14  10   2    18.25    27.10    37.80  25%1 <
  15  -4   1    34.50    43.30    39.60  25%1 <
  15   9   2   109.82    71.70    43.00  25%1 <
  16  -7   1    13.67    10.90    33.30  25%1 <
  16  -5   1   668.88   601.50    60.40  25%1 o
  16   8   2   171.98    91.50    44.80  25%1 <
  17  -8   1    82.43    50.50    41.20  25%1 <
  17   7   2   196.93   175.80    48.30  25%1 o
  18  -9   1   132.79    56.10    41.50  25%1 <
  18   6   2    14.00    10.30    33.90  25%1 <
  19 -12   1    25.76    59.50    41.20  25%1 <
  19 -10   1    21.30     3.90    31.60  25%1 <
  19   5   2    11.95    38.90    39.70  25%1 <
  20 -11   1    33.90    25.20    36.20  25%1 <
  20   2   2     4.00    10.70    33.70  25%1 <
  20   4   2    14.40     1.60    31.00  25%1 <
  21   1   2   114.87     9.30    33.80  25%1 <
  22   0   2   519.73   330.00    54.70  25%1 o
  23  -1   2    54.77    37.00    39.30  25%1 <
 -23  -3  -2     9.03    -1.60    30.10  26%1 <
 -22  -4  -2    13.32    34.50    37.50  26%1 <
 -21  -5  -2    48.39     7.90    31.90  26%1 <
 -21   8  -1    22.24    24.80    35.80  26%1 <
 -20  -6  -2     2.62   -17.20    29.90  26%1 <
 -20   7  -1    21.29    24.30    35.80  26%1 <
 -19  -7  -2    10.19    30.00    37.00  26%1 <
 -19   6  -1    29.18    26.20    36.70  26%1 <
 -18  -8  -2   353.17   161.10    46.20  26%1 o
 -18   5  -1    20.07    29.90    36.80  26%1 <
 -17  -9  -2    79.41    53.20    40.70  26%1 <
 -17   4  -1   395.71   344.90    52.90  26%1 o
 -16 -10  -2   303.34   174.40    46.80  26%1 o
 -16   3  -1   334.63   290.00    51.80  26%1 o
 -16  16   0    45.87    18.80    34.60  26%1 <
 -15 -11  -2   288.75   158.70    45.90  26%1 o
 -15   2  -1   111.65    79.50    42.90  26%1 <
 -15  15   0     2.35     3.60    30.90  26%1 <
 -14 -14  -2    45.57    25.90    35.90  26%1 <
 -14 -12  -2    65.52    23.40    36.00  26%1 <
 -14   1  -1   186.61    80.20    42.90  26%1 <
 -14  14   0     9.17    21.40    35.10  26%1 <
 -13 -15  -2    28.79    39.80    38.90  26%1 <
 -13 -13  -2    30.18    23.60    36.00  26%1 <
 -13  13   0    14.00    -5.10    30.20  26%1 <
 -12 -16  -2    47.03    41.30    38.60  26%1 <
 -12 -14  -2   121.53    62.70    40.90  26%1 <
 -12  12   0    33.37    66.10    41.50  26%1 <
 -11 -17  -2     8.89    30.40    36.80  26%1 <
 -11 -15  -2   184.72   112.50    44.30  26%1 <
 -11  11   0   128.14    66.50    42.50  26%1 <
 -10 -18  -2    14.50    13.60    33.90  26%1 <
 -10  10   0   173.27   100.10    44.00  26%1 <
 -10  21   1    14.62    19.10    35.20  26%1 <
  -9 -19  -2    87.32    33.20    37.50  26%1 <
  -9  -4  -1    84.50    90.80    46.20  26%1 <
  -9   9   0    33.56    61.90    43.00  26%1 <
  -9  20   1   115.06    84.60    42.50  26%1 <
  -8 -20  -2     5.54    12.00    33.20  26%1 <
  -8  -5  -1   682.03   536.40    64.40  26%1 o
  -8   8   0   244.82   349.00    56.50  26%1 o
  -8  19   1    10.81    26.30    36.40  26%1 <
  -7 -21  -2   112.20    49.10    40.30  26%1 <
  -7  -6  -1  2389.70  2235.30    84.40  26%1 o
  -7  20   1    25.40    38.50    38.40  26%1 <
  -6 -22  -2    44.13    11.30    32.70  26%1 <
  -6  -7  -1   222.76   106.20    48.90  26%1 <
  -6  19   1    22.27    55.00    40.80  26%1 <
  -5  -8  -1  1528.40  1802.40    81.10  26%1 o
  -5  18   1   216.72   146.50    45.40  26%1 o
  -4  -9  -1   205.12   185.20    52.80  26%1 o
  -4  17   1    37.78     7.60    32.30  26%1 <
  -3 -10  -1   723.00   854.40    70.00  26%1 o
  -3  16   1   113.27     1.90    30.80  26%1 <
  -2  15   1   274.22    86.40    42.70  26%1 <
  -1 -14  -1    22.29     2.20    31.00  26%1 <
  -1  14   1   416.95   256.60    51.80  26%1 o
   1 -16  -1    27.89    31.50    38.00  26%1 <
   1  12   1  5740.40  6032.80   107.00  26%1 o
   1  23   2    17.42    38.30    39.70  26%1 <
   2 -19  -1    12.02    41.60    39.10  26%1 <
   2 -17  -1    18.82    32.50    38.00  26%1 <
   2  22   2    17.01    29.90    38.50  26%1 <
   3 -20  -1    32.94    10.80    33.10  26%1 <
   3 -18  -1   136.86   100.70    43.00  26%1 <
   3  21   2    14.28    12.70    35.00  26%1 <
   4 -21  -1     9.73    -0.20    30.50  26%1 <
   4  20   2     2.31     9.40    33.60  26%1 <
   5 -22  -1    22.44     1.10    30.40  26%1 <
   5  19   2     6.01   -10.40    30.90  26%1 <
   6  -8   0  1667.10  1822.10    81.10  26%1 o
   6  18   2     5.82    27.70    38.10  26%1 <
   7  -9   0  2307.10  2419.30    84.80  26%1 o
   7  17   2    16.66    24.70    37.50  26%1 <
   8 -10   0  1828.30  1759.70    77.20  26%1 o
   8  16   2   178.88    57.00    42.80  26%1 <
   9 -13   0   767.60   560.60    59.80  26%1 o
   9 -11   0   517.19   659.70    62.60  26%1 o
   9   2   1  1325.40  1217.50    77.10  26%1 o
   9  15   2    31.49    44.50    41.10  26%1 <
  10 -14   0   407.69   244.70    49.20  26%1 o
  10   1   1 12552.00 14915.90   154.80  26%1 o
  10  14   2   285.02   180.10    48.80  26%1 o
  11 -15   0   197.51   105.10    43.60  26%1 <
  11  13   2    95.95   186.50    48.60  26%1 o
  12 -18   0    12.90    15.70    34.40  26%1 <
  12 -16   0    35.91    19.30    35.20  26%1 <
  12  -1   1  1172.50  1213.20    72.10  26%1 o
  13 -19   0     7.82    15.40    34.70  26%1 <
  13 -17   0    16.14    25.00    36.50  26%1 <
  13   9   2   218.18   284.60    54.10  26%1 o
  14  -5   1   126.95    75.00    42.20  26%1 <
  14   8   2    55.57    41.30    41.20  26%1 <
  15  -6   1    45.17    33.80    37.80  26%1 <
  15   7   2    25.53    33.10    40.00  26%1 <
  16  -7   1    27.53    13.10    34.30  26%1 <
  16   6   2    92.25    39.40    40.50  26%1 <
  17 -10   1  2219.40  1295.80    69.80  26%1 o
  17  -8   1   242.13   118.90    44.30  26%1 <
  17   5   2   185.06   102.30    45.20  26%1 <
  18 -11   1    27.19    40.20    39.10  26%1 <
  18   4   2   124.98    69.00    43.40  26%1 <
  19 -12   1    12.68    34.80    38.10  26%1 <
  19   1   2    99.96    41.50    40.70  26%1 <
  19   3   2   110.58    75.50    43.80  26%1 <
  20   0   2   143.82    81.00    43.80  26%1 <
  21  -1   2   173.68    67.80    43.00  26%1 <
  22  -2   2    20.73   -26.90    31.10  26%1 <
  23  -3   2     4.26    19.70    36.00  26%1 <
 -23   1  -2    37.28    50.70    40.40  27%1 <
 -22   0  -2   949.56   919.40    63.90  27%1 o
 -21  -1  -2   373.96   259.80    50.30  27%1 o
 -21  10  -1     4.63     0.50    29.80  27%1 <
 -20  -2  -2    25.76    34.60    37.70  27%1 <
 -20  11  -1   112.25   123.30    45.10  27%1 <
 -19  -3  -2   219.02   203.20    48.70  27%1 o
 -19  10  -1    86.04    65.80    41.50  27%1 <
 -18  -4  -2   295.27   184.00    46.90  27%1 o
 -18   9  -1   211.43   229.20    49.00  27%1 o
 -17  -7  -2   847.43  1033.00    64.70  27%1 o
 -17  -5  -2   299.83   228.20    49.00  27%1 o
 -17   8  -1   209.07   381.20    54.40  27%1 o
 -16  -8  -2   384.97   389.40    54.50  27%1 o
 -16  -6  -2   335.18   180.00    47.30  27%1 o
 -16   7  -1    82.36    71.60    42.10  27%1 <
 -15  -9  -2   374.68   351.80    53.90  27%1 o
 -15   6  -1    24.01    56.80    42.10  27%1 <
 -15  17   0   109.57    42.40    39.60  27%1 <
 -14 -10  -2    44.57    30.30    37.50  27%1 <
 -14  16   0    69.20    60.30    41.20  27%1 <
 -13 -11  -2   120.72    39.70    38.80  27%1 <
 -13  15   0    21.02    16.00    34.20  27%1 <
 -12 -12  -2   167.37   168.10    46.30  27%1 o
 -12  14   0   184.84   152.70    44.40  27%1 o
 -11 -13  -2   162.01   290.10    51.60  27%1 o
 -11  13   0   143.49   101.00    44.10  27%1 <
 -10 -16  -2    10.27    17.30    33.90  27%1 <
 -10 -14  -2   770.72   679.40    60.80  27%1 o
 -10  -1  -1 33535.00 35794.20   220.30  27%1 o
 -10  12   0   200.66   299.90    52.60  27%1 o
  -9 -17  -2    48.63    22.40    34.90  27%1 <
  -9  -2  -1  2671.70  2365.00    91.80  27%1 o
  -9  11   0  1450.80  1035.70    67.40  27%1 o
  -8 -18  -2    25.79    25.50    35.90  27%1 <
  -8  -3  -1  1274.00  1067.30    77.20  27%1 o
  -8  10   0  3795.40  3649.20    91.30  27%1 o
  -8  21   1     9.81    54.90    40.70  27%1 <
  -7 -21  -2   185.98   136.20    44.80  27%1 o
  -7 -19  -2    81.11    49.30    39.40  27%1 <
  -7  -4  -1  9564.20  7873.80   123.20  27%1 o
  -7   9   0  6844.30  6881.30   113.10  27%1 o
  -7  20   1    52.74    48.90    39.40  27%1 <
  -6 -22  -2    65.47    32.70    37.60  27%1 <
  -6 -20  -2    63.14    32.90    38.00  27%1 <
  -6  19   1    36.44    73.90    41.80  27%1 <
  -5  18   1   439.96   363.10    54.10  27%1 o
  -4  -9  -1   756.88   823.80    72.30  27%1 o
  -4  17   1    21.52    38.80    39.30  27%1 <
  -3 -10  -1  1328.20  1132.90    73.20  27%1 o
  -3  16   1   179.93   111.30    44.20  27%1 <
  -2 -11  -1   905.23  1151.70    74.40  27%1 o
  -2  15   1    40.79   141.60    45.70  27%1 o
  -1 -12  -1 14107.00 18482.80   162.70  27%1 o
  -1  14   1   181.52   114.30    44.40  27%1 <
  -1  23   2    24.02    11.30    33.20  27%1 <
   0  22   2    69.13    64.60    41.50  27%1 <
   1 -16  -1    53.95    95.40    43.10  27%1 <
   1  21   2    68.70    35.00    39.30  27%1 <
   2 -19  -1    18.61    57.60    41.20  27%1 <
   2 -17  -1    45.54    57.70    41.80  27%1 <
   2  20   2   118.02   143.20    46.50  27%1 o
   3 -20  -1    35.70    44.20    39.90  27%1 <
   3  19   2   423.91   347.10    54.30  27%1 o
   4 -23  -1   125.24    40.40    38.50  27%1 <
   4 -21  -1     6.55    29.60    37.60  27%1 <
   4  -6   0   626.36   953.50    79.70  27%1 o
   4   7   1   373.75   232.40    58.20  27%1 o
   4  18   2    96.84    69.30    42.90  27%1 <
   5 -22  -1    96.14    17.10    34.80  27%1 <
   5  -7   0  3621.00  3529.90    95.80  27%1 o
   5   6   1  2392.60  2450.90    89.30  27%1 o
   5  17   2    83.98    76.20    43.60  27%1 <
   6  -8   0  4007.30  4561.00   102.10  27%1 o
   6   5   1  5132.20  4762.20   106.30  27%1 o
   6  16   2    72.25    63.80    43.80  27%1 <
   7 -11   0  7271.50  6786.70   109.90  27%1 o
   7  15   2    14.81    30.00    39.10  27%1 <
   8 -12   0    44.31    18.30    36.80  27%1 <
   8  14   2   122.07    86.70    44.40  27%1 <
   9 -13   0  1261.20  1957.70    76.60  27%1 o
   9  13   2   732.41   993.70    67.80  27%1 o
  10 -16   0     8.46     3.10    32.20  27%1 <
  10 -14   0   997.34   862.30    65.00  27%1 o
  10  -1   1 25790.00 27729.30   194.90  27%1 o
  10  12   2   196.45   324.20    56.00  27%1 o
  11 -17   0    48.00    17.70    34.70  27%1 <
  11  -2   1  1943.60  1768.20    81.50  27%1 o
  11  11   2   359.63   668.20    62.30  27%1 o
  11  20   3   118.50    90.10    44.20  27%1 <
  12 -20   0   203.73   131.10    45.40  27%1 <
  12 -18   0    31.89   -10.60    30.70  27%1 <
  12  -3   1  1428.90  1540.60    74.00  27%1 o
  12  19   3    27.14    42.70    40.50  27%1 <
  13  -6   1  2590.10  1619.90    72.90  27%1 o
  13   7   2   764.31   689.20    64.00  27%1 o
  13  18   3   119.87   127.50    45.00  27%1 <
  14  -7   1   358.94   253.30    51.20  27%1 o
  14   6   2   122.50   101.20    46.00  27%1 <
  14  17   3    13.03    21.80    36.30  27%1 <
  15  -8   1   152.63    51.80    42.10  27%1 <
  15   5   2    37.94   116.40    45.60  27%1 <
  15  16   3    24.38    26.80    37.30  27%1 <
  16 -11   1   510.50   447.90    57.90  27%1 o
  16   4   2   252.60   180.90    49.80  27%1 o
  16  15   3    23.80    49.50    40.60  27%1 <
  17 -12   1   202.64   165.80    46.90  27%1 o
  17   1   2   296.61   288.10    53.20  27%1 o
  17  14   3    84.21    78.20    43.20  27%1 <
  18 -15   1    44.47    21.10    35.70  27%1 <
  18 -13   1   101.20    38.20    39.60  27%1 <
  18   0   2   207.56   109.80    46.00  27%1 <
  18  13   3    55.59    64.70    42.50  27%1 <
  19  -1   2   102.01    81.20    43.70  27%1 <
  19  10   3    15.06    39.80    40.10  27%1 <
  19  12   3   146.31    39.90    39.50  27%1 <
  20  -4   2    26.64    38.70    40.70  27%1 <
  20  -2   2    14.97    24.70    37.80  27%1 <
  20   9   3    65.32    40.30    40.30  27%1 <
  21  -5   2   150.82    98.50    45.00  27%1 <
  21   8   3    30.29    10.80    33.90  27%1 <
  22  -6   2    22.85    18.70    37.20  27%1 <
 -23   3  -2    39.62     8.50    31.90  28%1 <
 -22   2  -2   103.04    60.70    41.00  28%1 <
 -21   1  -2   290.69   204.10    47.00  28%1 o
 -20   0  -2   212.48   174.80    45.40  28%1 o
 -20  11  -1   150.34   148.50    46.00  28%1 o
 -19  -1  -2   192.30   118.90    43.90  28%1 <
 -19  10  -1    78.61    64.70    41.60  28%1 <
 -18  -2  -2   813.09   713.40    60.90  28%1 o
 -18   9  -1   262.30   281.90    50.20  28%1 o
 -17  -3  -2   463.27   129.30    43.90  28%1 <
 -17   8  -1   118.08   170.10    46.40  28%1 o
 -16  -6  -2   519.74   169.70    46.00  28%1 o
 -16  -4  -2   317.31   243.70    49.50  28%1 o
 -16   7  -1    88.95    21.10    35.60  28%1 <
 -15  -7  -2    23.63    34.60    38.10  28%1 <
 -15   6  -1    34.12    44.80    39.80  28%1 <
 -15  17   0   108.36    84.70    42.40  28%1 <
 -14  -8  -2    98.33    66.70    41.00  28%1 <
 -14   5  -1   276.02   106.80    43.50  28%1 <
 -14  16   0    79.54    32.30    37.70  28%1 <
 -13  -9  -2   333.01   387.30    55.00  28%1 o
 -13   4  -1   163.27   230.50    51.10  28%1 o
 -13  15   0    45.55    41.10    39.00  28%1 <
 -12 -10  -2   210.67   141.50    44.90  28%1 o
 -12   3  -1   904.07  1224.80    72.00  28%1 o
 -12  14   0   270.18   213.80    48.20  28%1 o
 -11 -11  -2   248.77   469.00    57.20  28%1 o
 -11   2  -1  2338.80  2489.00    87.80  28%1 o
 -11  13   0   432.60   304.90    51.60  28%1 o
 -10 -14  -2   788.80   840.40    62.80  28%1 o
 -10 -12  -2   226.70   275.10    50.80  28%1 o
 -10   1  -1 40741.00 34653.80   217.10  28%1 o
 -10  12   0   240.94   351.30    54.00  28%1 o
  -9 -15  -2    66.74    34.20    37.90  28%1 <
  -9  11   0   524.10   608.20    61.60  28%1 o
  -8 -16  -2   262.32   214.50    47.10  28%1 o
  -8  10   0  3022.00  3361.60    89.60  28%1 o
  -8  21   1    36.40    50.20    40.20  28%1 <
  -7 -17  -2   115.51    42.70    39.10  28%1 <
  -7   9   0  5828.40  6591.10   111.70  28%1 o
  -7  20   1    17.93    80.40    42.00  28%1 <
  -6 -20  -2    16.40     7.10    31.70  28%1 <
  -6 -18  -2    12.64     0.30    30.10  28%1 <
  -6  -5  -1  5640.00  5387.20   109.10  28%1 o
  -6   8   0  4960.70  3719.90    96.40  28%1 o
  -6  19   1    41.66    32.90    37.60  28%1 <
  -5 -21  -2    71.67    34.30    37.80  28%1 <
  -5  -6  -1  1712.20  2196.10    88.70  28%1 o
  -5  18   1   582.89   559.60    59.30  28%1 o
  -4 -22  -2   314.23   257.40    50.00  28%1 o
  -4  -7  -1   268.23   257.10    59.00  28%1 o
  -3 -23  -2    39.39    18.40    34.80  28%1 <
  -2 -11  -1  1404.00  1532.60    78.10  28%1 o
  -1 -12  -1  9984.40 10694.30   129.90  28%1 o
  -1  23   2     8.22     1.50    30.30  28%1 <
   0  22   2    50.82    34.70    39.10  28%1 <
   1 -16  -1    81.88   131.10    45.40  28%1 <
   1  10   1    84.27   122.40    49.00  28%1 <
   1  21   2    10.07    27.60    37.80  28%1 <
   2 -17  -1    29.38    52.50    40.80  28%1 <
   2   9   1  6352.40  7403.60   118.10  28%1 o
   2  20   2   101.51   135.90    46.30  28%1 <
   3 -18  -1   271.69   208.30    48.30  28%1 o
   3   8   1  1098.10  1368.50    78.10  28%1 o
   3  19   2   338.57   285.40    52.70  28%1 o
   4 -21  -1   204.63    48.80    41.00  28%1 <
   4 -19  -1    70.70    52.10    41.00  28%1 <
   4  -6   0   367.29   569.20    73.10  28%1 o
   4   7   1   263.57   335.20    62.10  28%1 o
   4  18   2    21.42    19.50    36.20  28%1 <
   5 -22  -1    34.58     2.00    30.70  28%1 <
   5  -7   0  3156.20  3365.50    93.80  28%1 o
   5  17   2    68.51    78.20    44.20  28%1 <
   7 -11   0  6530.50  7161.70   112.40  28%1 o
   8 -12   0   159.87    95.70    44.90  28%1 <
   8   1   1  4192.10  3607.50   100.30  28%1 o
   8  12   2   378.50   147.20    47.30  28%1 o
   9 -13   0  1347.30  1625.60    74.10  28%1 o
   9  11   2   592.05   781.30    66.30  28%1 o
  10 -16   0     8.48    36.00    38.80  28%1 <
  10  10   2   205.32   120.40    47.50  28%1 <
  11 -17   0    34.45    11.70    33.70  28%1 <
  11   9   2    11.12    34.20    40.90  28%1 <
  11  20   3    58.26    54.50    41.60  28%1 <
  12 -20   0   180.47    75.50    43.10  28%1 <
  12 -18   0    14.28    21.10    36.10  28%1 <
  12  -5   1   517.30   517.90    60.00  28%1 o
  12   8   2  3889.10  3385.80    89.00  28%1 o
  12  19   3    30.26    -2.70    31.30  28%1 <
  13  -6   1  1117.50  1049.00    67.20  28%1 o
  13  16   3    62.73    44.40    40.40  28%1 <
  14  -7   1   467.67   328.80    53.50  28%1 o
  14   4   2   112.54   121.80    46.90  28%1 <
  14  15   3   114.21    51.10    41.60  28%1 <
  15 -10   1   259.59   135.90    46.30  28%1 <
  15   3   2  1554.30  2293.10    81.30  28%1 o
  15  14   3    12.69    45.10    40.70  28%1 <
  16 -11   1   322.58   277.80    52.50  28%1 o
  16   2   2  1243.00   961.10    68.00  28%1 o
  16  13   3    15.46    25.20    36.80  28%1 <
  17 -14   1   140.89    91.90    43.30  28%1 <
  17 -12   1   223.95   344.90    53.70  28%1 o
  17   1   2   411.54   587.70    60.90  28%1 o
  17  12   3   219.35   148.80    46.10  28%1 o
  18 -15   1    94.86    24.10    36.00  28%1 <
  18  -2   2   841.71   682.90    63.10  28%1 o
  18  11   3    98.48    47.20    41.90  28%1 <
  19  -3   2   188.89   189.10    49.60  28%1 o
  19   8   3   382.45   443.00    58.00  28%1 o
  20  -4   2    15.78    33.40    40.00  28%1 <
  20   7   3   243.59   151.00    46.30  28%1 o
  21  -7   2    92.56    87.50    44.10  28%1 <
  21  -5   2   230.90   154.70    48.20  28%1 o
  21   6   3    12.34    24.90    37.20  28%1 <
  22   5   3   163.87   121.60    45.00  28%1 <
 -22   4  -2    27.95    51.60    40.30  29%1 <
 -21   3  -2    26.19    -4.90    29.80  29%1 <
 -20   2  -2     5.78    34.20    37.90  29%1 <
 -19 -12  -3    47.05     8.80    32.40  29%1 <
 -19   1  -2   109.90   102.00    42.90  29%1 <
 -19  12  -1    65.83    28.50    37.10  29%1 <
 -18 -13  -3   100.94    53.20    40.50  29%1 <
 -18   0  -2    80.13    63.80    41.90  29%1 <
 -18  11  -1    43.37    77.40    42.30  29%1 <
 -17 -14  -3   106.23    77.20    42.00  29%1 <
 -17  -3  -2    25.48    26.80    36.80  29%1 <
 -17  10  -1  4817.30  4050.30    91.30  29%1 o
 -16 -15  -3    57.86    42.70    39.80  29%1 <
 -16  -4  -2   587.04   203.60    48.60  29%1 o
 -15  -5  -2    31.13    39.40    39.10  29%1 <
 -15  17   0    68.82    34.70    39.20  29%1 <
 -14  -6  -2   101.31    69.70    41.90  29%1 <
 -14  16   0    59.95    33.30    37.70  29%1 <
 -13  -7  -2   603.66   592.00    60.60  29%1 o
 -13  15   0    79.82    34.00    38.20  29%1 <
 -12  -8  -2  2413.60  2936.70    84.00  29%1 o
 -12   3  -1  1702.90  1734.90    77.90  29%1 o
 -12  14   0   173.46   138.00    45.80  29%1 o
 -11  -9  -2     7.73    28.10    37.50  29%1 <
 -11   2  -1  2366.30  2434.70    89.80  29%1 o
 -11  13   0   210.37   198.70    49.70  29%1 o
 -10   1  -1 31948.00 28238.60   200.20  29%1 o
 -10  12   0   335.89   356.80    55.00  29%1 o
 -10  21   1    92.08    33.00    38.50  29%1 <
  -9 -13  -2  1106.60  1025.70    65.20  29%1 o
  -9  11   0   892.65   685.80    63.80  29%1 o
  -9  20   1   378.71   311.60    52.50  29%1 o
  -8 -14  -2   119.71    33.20    38.00  29%1 <
  -8  -1  -1  4277.60  3777.60   104.20  29%1 o
  -8  10   0  4246.20  3992.80    93.80  29%1 o
  -8  19   1    49.57    88.20    42.30  29%1 <
  -7 -15  -2    28.83    32.10    37.60  29%1 <
  -7   9   0  5044.50  6326.10   111.20  29%1 o
  -7  18   1   403.90   317.10    52.50  29%1 o
  -6 -18  -2   104.05    20.80    35.10  29%1 <
  -6 -16  -2    74.97    30.10    37.20  29%1 <
  -6  17   1  2631.50  2728.10    81.50  29%1 o
  -5 -19  -2    21.06    43.20    39.10  29%1 <
  -5  16   1   376.00   443.40    56.50  29%1 o
  -4 -20  -2    17.06    67.90    40.70  29%1 <
  -4  -7  -1   422.70   404.90    64.60  29%1 o
  -4  15   1   127.69   245.30    50.60  29%1 o
  -3 -23  -2    43.68    42.00    39.20  29%1 <
  -3 -21  -2   143.84    61.80    41.20  29%1 <
  -3  -8  -1   825.65   967.10    76.20  29%1 o
  -3  14   1    74.27   197.20    48.90  29%1 o
  -3  23   2   106.97    64.60    41.30  29%1 <
  -2 -22  -2    85.84    69.20    41.70  29%1 <
  -2  -9  -1  8451.90 10834.80   134.40  29%1 o
  -2  13   1  3777.80  3383.40    89.50  29%1 o
  -2  22   2   257.63   120.00    43.20  29%1 <
  -1  12   1  9402.30 10996.30   132.70  29%1 o
  -1  21   2    36.03    78.70    42.10  29%1 <
   0  20   2  1002.10  1059.30    65.90  29%1 o
   1 -14  -1    61.79    88.20    43.90  29%1 <
   1  10   1    77.81   136.60    51.30  29%1 <
   1  19   2  1032.60  1298.00    68.40  29%1 o
   2 -15  -1    99.22   119.30    43.50  29%1 <
   2  18   2   620.66   433.50    56.20  29%1 o
   3 -18  -1   275.47   249.30    51.10  29%1 o
   3  17   2   168.82   111.90    44.80  29%1 <
   4 -19  -1     8.17    16.30    35.10  29%1 <
   4  16   2   828.41   665.40    63.40  29%1 o
   5 -22  -1    67.04   -13.90    30.50  29%1 <
   5 -20  -1   102.25    42.10    40.20  29%1 <
   5  -7   0  3970.20  3197.90    93.30  29%1 o
   5  15   2   200.94   165.80    48.30  29%1 o
   6 -21  -1    44.73    20.40    35.70  29%1 <
   6   3   1  1904.00  2531.60    99.60  29%1 o
   6  14   2    46.54    83.20    44.50  29%1 <
   7   2   1 23014.00 20980.40   178.60  29%1 o
   7  13   2   653.91   454.00    59.10  29%1 o
   8 -12   0    44.65    54.80    43.00  29%1 <
   8  21   3     7.61     9.30    33.30  29%1 <
   9 -13   0  1222.50  1320.80    70.50  29%1 o
   9  20   3   244.79   167.00    47.50  29%1 o
  10 -16   0    13.36    16.00    34.70  29%1 <
  10  19   3     8.08    34.70    39.40  29%1 <
  11 -17   0    56.48    24.90    36.40  29%1 <
  11  -4   1   189.54   209.60    51.40  29%1 o
  11   7   2  4169.40  4794.90   100.80  29%1 o
  11  18   3   147.07   120.50    45.50  29%1 <
  12 -20   0   192.59   145.80    46.70  29%1 o
  12 -18   0    31.87    36.50    39.60  29%1 <
  12  -5   1   947.57   695.80    63.00  29%1 o
  12   6   2  3585.50  3824.30    94.60  29%1 o
  12  17   3   137.15   114.70    45.30  29%1 <
  13 -19   0    67.47    75.00    42.80  29%1 <
  13   5   2   106.01    92.60    46.60  29%1 <
  14  -9   1  1248.90  1325.20    69.60  29%1 o
  14  13   3   123.15    79.90    44.00  29%1 <
  15 -10   1   191.73   177.80    47.50  29%1 o
  15   1   2   193.14   160.90    48.30  29%1 o
  15  12   3    56.11    85.20    43.70  29%1 <
  16 -13   1    24.86     8.20    32.60  29%1 <
  16 -11   1   685.93   504.60    58.40  29%1 o
  16   0   2    14.39     7.70    33.50  29%1 <
  16  11   3   314.56   300.90    53.70  29%1 o
  17 -14   1    87.46   102.10    42.10  29%1 <
  17  -1   2   223.46   148.10    46.50  29%1 o
  17  10   3  2139.50  2027.20    78.30  29%1 o
  18 -15   1    71.48    20.60    35.50  29%1 <
  18  -2   2   724.51   840.20    64.40  29%1 o
  18   9   3   172.71   163.10    47.20  29%1 o
  19  -5   2    41.05    54.40    42.00  29%1 <
  19   6   3   104.73    68.10    42.90  29%1 <
  20  -6   2    11.26    27.40    38.00  29%1 <
  20   5   3    54.58    26.00    37.70  29%1 <
  21  -9   2     8.70    14.70    34.70  29%1 <
  21  -7   2   185.57   108.40    43.70  29%1 <
  21   4   3    44.85    17.10    35.10  29%1 <
  22   3   3   210.20   102.50    44.70  29%1 <
 -22  -5  -3   159.27   209.30    47.80  30%1 o
 -22   4  -2    71.96    65.70    41.00  30%1 <
 -22   6  -2   355.54   119.10    44.30  30%1 <
 -21  -8  -3    40.35     0.60    30.10  30%1 <
 -21   3  -2    21.16     5.70    31.50  30%1 <
 -20  -9  -3    26.68    36.90    38.00  30%1 <
 -20   2  -2    66.04    22.80    35.30  30%1 <
 -19 -10  -3    21.18    11.60    33.20  30%1 <
 -19   1  -2   153.35   113.90    44.30  30%1 <
 -19  12  -1   199.83   142.00    44.20  30%1 o
 -18 -11  -3    65.66    40.50    39.10  30%1 <
 -18   0  -2    13.27    14.50    34.30  30%1 <
 -18  11  -1    41.24    35.00    38.90  30%1 <
 -17 -12  -3   247.61   102.50    42.70  30%1 <
 -17  -1  -2   241.35   242.60    48.90  30%1 o
 -17  10  -1  2396.30  2605.50    80.50  30%1 o
 -16 -15  -3    19.08    52.30    40.60  30%1 <
 -16 -13  -3    15.06    -7.80    29.90  30%1 <
 -16  -2  -2  1044.30   934.10    64.30  30%1 o
 -16   9  -1  1015.30  1072.90    66.20  30%1 o
 -15 -16  -3     3.86   -14.50    29.90  30%1 <
 -15 -14  -3     3.13    43.30    38.70  30%1 <
 -15  -3  -2  2427.30  2610.50    81.00  30%1 o
 -15   8  -1   261.93    83.80    43.00  30%1 <
 -15  17   0    54.01    97.30    43.40  30%1 <
 -14 -17  -3    25.41    22.50    35.20  30%1 <
 -14  -4  -2   203.02   155.10    47.30  30%1 o
 -14   7  -1   439.09   406.70    55.70  30%1 o
 -14  16   0    93.09    75.90    41.50  30%1 <
 -13 -18  -3   131.06    74.30    41.90  30%1 <
 -13  -5  -2    69.69    47.60    42.80  30%1 <
 -13   6  -1  2097.60  1589.30    71.50  30%1 o
 -13  15   0    70.87    57.60    40.80  30%1 <
 -12 -19  -3    19.74    16.30    33.40  30%1 <
 -12  14   0   306.28   343.20    54.00  30%1 o
 -11 -20  -3    66.41    48.60    39.60  30%1 <
 -11  13   0   356.67   282.80    51.60  30%1 o
 -10 -10  -2   391.49   143.60    46.60  30%1 o
 -10  12   0   306.69   345.30    54.00  30%1 o
 -10  21   1    68.79    32.80    38.40  30%1 <
  -9 -11  -2   700.31   616.00    61.20  30%1 o
  -9  11   0   548.13   615.70    61.90  30%1 o
  -9  20   1   331.02   216.60    49.10  30%1 o
  -8 -12  -2    59.42    92.00    44.00  30%1 <
  -8  10   0  2025.20  3320.90    88.60  30%1 o
  -8  19   1    24.33    64.40    40.50  30%1 <
  -7 -13  -2   828.06   640.50    61.40  30%1 o
  -7  -2  -1 20714.00 21216.70   179.90  30%1 o
  -7   9   0  4618.40  5438.80   106.40  30%1 o
  -7  18   1   164.24   138.10    44.30  30%1 o
  -6 -16  -2    97.69    72.70    42.30  30%1 <
  -6  -3  -1  1791.50  1984.70   104.60  30%1 o
  -6   8   0  5053.90  5078.40   105.30  30%1 o
  -6  17   1  1482.10  2048.30    75.10  30%1 o
  -5 -17  -2   138.56    42.00    39.30  30%1 <
  -5  16   1   443.76   379.70    54.20  30%1 o
  -4 -18  -2    23.69    56.40    40.40  30%1 <
  -4  15   1   257.96   208.90    49.10  30%1 o
  -3 -21  -2   204.27   208.40    48.50  30%1 o
  -3 -19  -2   370.86   322.00    52.90  30%1 o
  -3  14   1   165.60   157.00    48.10  30%1 o
  -3  23   2    46.97    36.80    38.60  30%1 <
  -2 -22  -2    64.28    24.60    36.10  30%1 <
  -2  -9  -1  8338.80  8962.90   126.00  30%1 o
  -2  13   1  2804.30  2946.60    86.90  30%1 o
  -2  22   2    36.00    18.00    34.60  30%1 <
  -1 -23  -2     7.82     9.70    33.00  30%1 <
  -1 -10  -1    50.60    95.00    49.80  30%1 <
  -1  12   1 13289.00 13771.90   144.90  30%1 o
  -1  21   2    25.36    30.60    37.00  30%1 <
   0  20   2   513.08   703.80    61.30  30%1 o
   1  19   2  1301.30  1369.80    69.20  30%1 o
   2 -15  -1    95.57   188.90    47.30  30%1 o
   2  18   2   365.58   340.00    53.70  30%1 o
   3 -16  -1   134.50    71.30    42.30  30%1 <
   3  17   2   527.09   286.80    52.50  30%1 o
   4 -19  -1    11.30    22.80    36.00  30%1 <
   4   5   1 15572.00 14365.50   161.90  30%1 o
   5 -20  -1    38.19    49.50    40.60  30%1 <
   5  -7   0  3525.30  3902.60    98.80  30%1 o
   5   4   1 49479.00 41368.60   242.60  30%1 o
   6 -21  -1    24.24     5.10    31.80  30%1 <
   6  21   3    26.09    36.00    39.50  30%1 <
   7 -22  -1     9.85    34.10    38.60  30%1 <
   7  11   2  5773.00  5115.30   101.70  30%1 o
   7  20   3    19.84    27.80    37.30  30%1 <
   8 -12   0   106.08    66.40    44.60  30%1 <
   8  10   2  1638.20  1978.10    80.50  30%1 o
   8  19   3    16.15    19.50    36.00  30%1 <
   9 -13   0  1377.60  1359.30    70.80  30%1 o
   9  -2   1  2360.80  2720.90    89.10  30%1 o
   9   9   2   993.53  1021.40    70.90  30%1 o
   9  18   3   263.39   165.40    47.20  30%1 o
  10 -16   0     7.64    29.00    37.60  30%1 <
  10  -3   1   454.07   444.50    60.70  30%1 o
  10   8   2  2135.60  2142.80    83.30  30%1 o
  10  17   3    47.74    34.50    39.50  30%1 <
  11 -17   0    34.72    24.50    36.50  30%1 <
  11  16   3    43.75    83.60    43.50  30%1 <
  12 -20   0   208.98   133.50    46.00  30%1 <
  12 -18   0    99.29    52.60    41.70  30%1 <
  12  15   3   375.62   301.40    53.40  30%1 o
  13  -8   1   288.21   294.70    53.30  30%1 o
  13   3   2   885.04   718.00    64.20  30%1 o
  13  14   3    55.20    88.70    43.60  30%1 <
  14  -9   1  1057.10  1030.00    66.70  30%1 o
  14   2   2  1600.60  1018.70    68.40  30%1 o
  15 -12   1    50.03    64.90    41.80  30%1 <
  15   1   2   163.90   161.10    49.20  30%1 o
  15  10   3   271.07   213.40    50.00  30%1 o
  16 -13   1    13.94    17.10    34.80  30%1 <
  16   9   3   941.04   806.80    63.80  30%1 o
  17 -14   1   124.19   135.00    43.90  30%1 o
  17  -3   2    34.90    52.30    41.80  30%1 <
  17   8   3   105.04    60.40    42.70  30%1 <
  18 -15   1    69.39    43.50    39.40  30%1 <
  18  -4   2   274.51   198.20    49.00  30%1 o
  18   7   3    29.99    35.80    39.20  30%1 <
  19  -5   2   115.74    56.60    41.90  30%1 <
  20  -8   2    12.71    13.00    33.70  30%1 <
  20   3   3    29.79    29.10    37.20  30%1 <
  21  -9   2     1.64    26.30    36.90  30%1 <
  21   2   3    56.28    34.10    38.60  30%1 <
  22   1   3   282.77   180.80    47.60  30%1 o
 -22  -5  -3   226.50   109.30    43.90  31%1 <
 -22  -3  -3   212.52   109.80    43.20  31%1 <
 -22   6  -2   224.95    82.00    41.80  31%1 <
 -21  -6  -3    87.82    71.70    42.40  31%1 <
 -21   5  -2   166.01    71.00    41.60  31%1 <
 -20  -7  -3    64.84    58.60    40.80  31%1 <
 -20   4  -2    23.55    20.70    35.10  31%1 <
 -19  -8  -3   302.56   294.90    51.40  31%1 o
 -19   3  -2   138.68   238.20    49.60  31%1 o
 -19  12  -1   377.67   382.60    55.20  31%1 o
 -18  -9  -3   148.80   149.70    44.90  31%1 o
 -18   2  -2   488.72   509.60    58.50  31%1 o
 -18  11  -1   191.36   164.70    46.30  31%1 o
 -17 -10  -3  1841.90  1735.10    74.90  31%1 o
 -17   1  -2   209.62   109.90    43.00  31%1 <
 -17  10  -1  2622.40  2967.70    83.10  31%1 o
 -16 -11  -3   274.55   257.60    50.20  31%1 o
 -16   0  -2    30.13    38.90    39.40  31%1 <
 -16   9  -1   834.76   932.20    64.30  31%1 o
 -15 -14  -3     2.47     5.10    31.40  31%1 <
 -15 -12  -3    37.25    43.40    39.30  31%1 <
 -15  -1  -2   197.90   148.90    46.40  31%1 o
 -15   8  -1   235.30    67.80    42.30  31%1 <
 -15  17   0    37.13    50.50    40.90  31%1 <
 -14 -15  -3    39.12    22.80    35.20  31%1 <
 -14   7  -1   189.09   234.50    49.90  31%1 o
 -14  16   0    50.68    65.60    40.90  31%1 <
 -13 -16  -3    38.79    31.80    37.20  31%1 <
 -13   6  -1  1034.00  1131.10    67.60  31%1 o
 -13  15   0    34.15    30.20    37.20  31%1 <
 -12 -17  -3   132.00    51.10    40.50  31%1 <
 -12  -6  -2  6676.10  5903.90   105.30  31%1 o
 -12   5  -1   811.79   739.10    64.10  31%1 o
 -12  14   0   238.11   272.00    50.90  31%1 o
 -11 -18  -3    68.32    55.20    40.70  31%1 <
 -11  -7  -2  3858.30  4335.00    96.00  31%1 o
 -11   4  -1   192.38   401.10    57.90  31%1 o
 -11  13   0   211.36   183.80    48.30  31%1 o
 -10 -19  -3   117.67    47.80    40.00  31%1 <
 -10  -8  -2  1576.70  1589.20    75.90  31%1 o
 -10   3  -1  1075.50   851.20    68.50  31%1 o
 -10  12   0   315.51   330.40    54.50  31%1 o
 -10  21   1    39.61    31.90    37.70  31%1 <
  -9  -9  -2  1127.00   918.10    67.40  31%1 o
  -9  11   0   462.52   610.40    61.90  31%1 o
  -9  20   1   105.60    97.90    43.30  31%1 <
  -8  10   0  2519.70  2914.00    86.80  31%1 o
  -8  19   1    55.02    35.00    38.70  31%1 <
  -7 -13  -2   397.60   535.80    60.70  31%1 o
  -7   9   0  5555.70  5437.50   105.70  31%1 o
  -7  18   1    83.38    83.00    42.70  31%1 <
  -6 -14  -2    23.96    47.30    41.30  31%1 <
  -6  17   1  2121.50  2304.90    77.60  31%1 o
  -5 -15  -2   128.13    98.40    43.80  31%1 <
  -5  -4  -1 47783.00 50118.70   260.80  31%1 o
  -5  16   1   210.99   137.00    44.60  31%1 o
  -4 -16  -2   784.39   786.60    62.80  31%1 o
  -4  -5  -1 10785.00  9639.30   145.20  31%1 o
  -4  15   1   178.02   310.30    52.30  31%1 o
  -3 -19  -2   514.07   342.80    54.10  31%1 o
  -2 -20  -2    87.57    86.90    43.00  31%1 <
  -1 -21  -2    89.45    72.60    42.20  31%1 <
   0 -22  -2    46.00    40.70    39.30  31%1 <
   1 -12  -1 10493.00 11718.30   137.20  31%1 o
   1  17   2    44.52    51.90    40.60  31%1 <
   2   7   1 51051.00 50527.40   260.80  31%1 o
   2  16   2   175.59    76.50    42.40  31%1 <
   3 -16  -1   389.81   105.20    44.00  31%1 <
   3   6   1  2726.50  2836.70   110.60  31%1 o
   3  15   2    22.97    25.60    36.70  31%1 <
   4 -17  -1    40.32    66.30    41.90  31%1 <
   4   5   1 13806.00 13973.80   157.20  31%1 o
   4  14   2   155.93    40.60    40.40  31%1 <
   5 -20  -1   106.63    43.20    40.00  31%1 <
   5 -18  -1   347.12   403.20    55.60  31%1 o
   5  -7   0  3031.40  3109.60    91.60  31%1 o
   5  13   2    46.29     8.40    33.40  31%1 <
   5  22   3    30.07     7.00    32.70  31%1 <
   6 -21  -1    30.90   -12.10    30.60  31%1 <
   6  12   2  1213.30  1460.70    72.80  31%1 o
   6  21   3    15.75     2.30    31.40  31%1 <
   7 -22  -1     8.92   -21.50    30.80  31%1 <
   7  20   3    34.70    16.80    35.20  31%1 <
   8 -12   0    66.86    64.60    44.10  31%1 <
   8  -1   1  4435.00  3917.70    99.70  31%1 o
   9 -13   0  1322.60  1311.80    70.20  31%1 o
   9  -2   1  2411.90  2333.50    86.20  31%1 o
  10 -14   0  1024.80   766.10    62.50  31%1 o
  10   6   2    87.79   113.20    46.70  31%1 <
  10  15   3    11.95    20.40    36.90  31%1 <
  11 -17   0    11.91    30.60    38.10  31%1 <
  11   5   2  1267.30  1307.90    72.00  31%1 o
  11  14   3    36.44    12.20    34.80  31%1 <
  12 -18   0    92.49    60.50    41.20  31%1 <
  12  -7   1   944.28   878.20    65.60  31%1 o
  12   4   2  1995.40  2126.90    80.40  31%1 o
  12  13   3   325.73   332.40    54.80  31%1 o
  13 -19   0    23.61    38.20    39.90  31%1 <
  13  -8   1   301.31   220.90    50.80  31%1 o
  13  12   3   746.52   769.00    64.00  31%1 o
  14  -9   1  1554.30  1414.70    69.80  31%1 o
  14  11   3    53.19    85.00    44.40  31%1 <
  15 -12   1    76.18    39.30    38.90  31%1 <
  15  -1   2   109.95    37.80    39.50  31%1 <
  16 -13   1     9.35     5.80    31.80  31%1 <
  16  -2   2   893.17   769.80    62.90  31%1 o
  16   7   3    19.74    14.10    35.00  31%1 <
  17 -16   1    39.48    11.60    33.50  31%1 <
  17 -14   1   165.36   149.60    44.90  31%1 o
  17  -3   2    40.33    27.70    37.90  31%1 <
  17   6   3   172.62   134.80    46.80  31%1 <
  18  -6   2    70.62    14.60    34.20  31%1 <
  18   5   3    20.56    32.30    39.00  31%1 <
  19  -7   2    18.55    24.70    36.40  31%1 <
  19   4   3    24.79    19.40    36.30  31%1 <
  20  -8   2    16.53     0.10    30.40  31%1 <
  20   1   3    31.56     4.80    32.50  31%1 <
  22  -1   3   205.20   123.50    46.00  31%1 <
 -22  -3  -3   197.24    75.20    42.20  32%1 <
 -21  -4  -3    20.72    -4.80    29.90  32%1 <
 -21   7  -2    66.91    57.20    40.60  32%1 <
 -20  -5  -3    53.10    38.00    38.50  32%1 <
 -20   6  -2    34.85    46.50    39.90  32%1 <
 -19  -6  -3   194.68    67.10    41.60  32%1 <
 -19   5  -2    32.71    42.20    39.60  32%1 <
 -19  14  -1    34.06    12.20    33.60  32%1 <
 -18  -7  -3     9.69     2.20    30.50  32%1 <
 -18  13  -1    65.60    51.70    41.00  32%1 <
 -17  -8  -3   112.33    42.70    39.80  32%1 <
 -17  12  -1   232.75   131.20    45.30  32%1 <
 -16  -9  -3   981.95   726.90    61.80  32%1 o
 -15 -10  -3   292.60   247.90    49.60  32%1 o
 -15  -1  -2   330.85   112.20    44.80  32%1 <
 -15  17   0    79.90    67.60    41.50  32%1 <
 -14 -13  -3    74.16    33.20    38.20  32%1 <
 -14  -2  -2  1573.80  1237.30    69.30  32%1 o
 -14  16   0    76.46    21.50    35.60  32%1 <
 -13 -14  -3    53.18    43.20    39.30  32%1 <
 -13  -3  -2   534.58   581.70    61.20  32%1 o
 -13  15   0    65.18    -1.90    30.20  32%1 <
 -12 -15  -3   101.70   153.40    45.30  32%1 o
 -12  -4  -2  2079.70  1899.40    77.50  32%1 o
 -12  14   0   208.28   177.90    46.40  32%1 o
 -11 -16  -3    86.30    40.90    39.20  32%1 <
 -11  -5  -2  1834.30  1375.10    72.20  32%1 o
 -11   4  -1   182.84   216.40    51.40  32%1 o
 -11  13   0   394.78   151.00    46.20  32%1 o
 -10 -19  -3    15.56    19.00    34.80  32%1 <
 -10 -17  -3    92.09    74.10    41.60  32%1 <
 -10   3  -1   370.33   534.80    64.20  32%1 o
 -10  12   0   252.22   300.60    52.60  32%1 o
 -10  21   1    78.15    12.20    33.20  32%1 <
  -9 -20  -3   178.58   115.10    43.50  32%1 <
  -9   2  -1  1762.70  2155.90    84.30  32%1 o
  -9  11   0   548.14   584.20    61.80  32%1 o
  -9  20   1   185.71   158.80    45.30  32%1 o
  -8 -21  -3     5.59    19.20    34.70  32%1 <
  -8 -10  -2  2292.20  2450.40    81.80  32%1 o
  -8   1  -1  4007.90  4199.40   101.30  32%1 o
  -8  10   0  2863.70  3192.00    88.50  32%1 o
  -8  19   1    43.55    23.10    35.80  32%1 <
  -7 -11  -2  3360.60  3474.20    90.90  32%1 o
  -7   9   0  4993.50  4813.10   102.70  32%1 o
  -7  18   1    80.13    37.90    38.90  32%1 <
  -6 -12  -2   613.38   629.40    62.00  32%1 o
  -6   8   0  3855.70  4164.50    99.40  32%1 o
  -6  17   1  2469.70  3059.30    84.30  32%1 o
  -4 -16  -2  1024.60   810.00    62.90  32%1 o
  -4  22   2   325.30   248.10    50.30  32%1 o
  -3 -17  -2    97.20   112.40    45.50  32%1 <
  -3  -6  -1  3192.30  3020.80   110.60  32%1 o
  -3  21   2    31.99    21.90    34.80  32%1 <
  -2 -18  -2   396.96   222.60    48.40  32%1 o
  -2  20   2   147.17   121.60    43.40  32%1 <
  -1 -21  -2    35.62    20.00    35.70  32%1 <
  -1  19   2  1150.20  1078.50    66.10  32%1 o
   0 -22  -2    20.66    19.00    34.50  32%1 <
   0  18   2    36.38   -22.60    30.50  32%1 <
   1 -23  -2    24.43    21.10    35.30  32%1 <
   1 -12  -1  9173.60  9718.00   127.30  32%1 o
   1   8   1    93.75    76.50    56.00  32%1 <
   1  17   2    32.75    18.70    34.80  32%1 <
   2 -13  -1  2777.90  2708.80    85.20  32%1 o
   2   7   1 40800.00 38648.90   231.80  32%1 o
   2  16   2   130.50    88.30    42.30  32%1 <
   3  15   2    37.93    26.90    36.80  32%1 <
   3  22   3    59.56    66.30    42.80  32%1 <
   4 -17  -1   149.47   188.00    47.40  32%1 o
   4  21   3     3.38     5.10    32.40  32%1 <
   5 -18  -1   569.48   403.60    56.00  32%1 o
   5  -7   0  4521.80  3491.90    94.40  32%1 o
   5  20   3    17.56    14.80    34.90  32%1 <
   6 -21  -1    36.22     0.70    30.50  32%1 <
   6 -19  -1    78.40    28.40    37.60  32%1 <
   6  19   3     5.61    49.70    41.30  32%1 <
   7 -22  -1     6.47     5.70    32.50  32%1 <
   7   9   2  2743.20  3278.90    89.40  32%1 o
   7  18   3    64.06    45.40    40.50  32%1 <
   8 -12   0    74.27    60.50    42.80  32%1 <
   8  -1   1  3606.70  4602.40   103.00  32%1 o
   8   8   2   581.16   515.80    61.60  32%1 o
   8  17   3    31.73    17.90    35.30  32%1 <
   9 -13   0   794.64   962.20    66.60  32%1 o
   9   7   2    21.43    51.00    42.60  32%1 <
   9  16   3    73.17    70.80    43.10  32%1 <
  10 -16   0     7.30    18.60    34.80  32%1 <
  10  15   3    10.40     8.20    33.30  32%1 <
  11 -17   0    19.76    15.80    34.30  32%1 <
  11  -6   1   170.36    67.70    42.90  32%1 <
  12 -18   0    60.05    10.00    33.20  32%1 <
  12  -7   1   931.18   947.50    66.20  32%1 o
  12  11   3   882.76   469.10    58.70  32%1 o
  13 -19   0    22.31    41.80    40.20  32%1 <
  13   1   2   897.64   865.00    65.00  32%1 o
  13  10   3   108.99    85.00    44.30  32%1 <
  14 -11   1    67.18    52.90    41.20  32%1 <
  14   0   2    52.31   149.90    46.70  32%1 o
  14   9   3   670.31   770.00    64.20  32%1 o
  15 -12   1    68.72    53.50    40.60  32%1 <
  15   8   3    49.92     4.20    32.60  32%1 <
  16 -15   1    20.72    40.70    39.00  32%1 <
  16 -13   1     7.64    10.80    33.40  32%1 <
  16  -4   2   244.56    89.40    42.90  32%1 <
  17 -16   1    32.29    22.30    35.60  32%1 <
  17  -5   2   109.84    84.80    42.20  32%1 <
  17   4   3   622.86   694.50    62.60  32%1 o
  17  13   4    63.54     0.60    31.00  32%1 <
  18  -6   2    49.94    -8.30    30.30  32%1 <
  18   3   3   100.80    45.30    41.30  32%1 <
  18  12   4    55.76    32.00    39.30  32%1 <
  19  -9   2    70.71    17.10    34.80  32%1 <
  19   2   3   151.48   100.30    44.30  32%1 <
  19  11   4   104.10    44.70    40.00  32%1 <
  20 -10   2    28.69    30.00    37.30  32%1 <
  20   1   3    57.17    31.30    38.70  32%1 <
  21  -2   3    68.06    49.20    41.60  32%1 <
  22  -3   3   155.70    69.70    43.40  32%1 <
 -22  -1  -3   195.16   191.90    46.70  33%1 o
 -21  -2  -3    61.10    25.60    35.70  33%1 <
 -21   7  -2    47.85    75.40    41.90  33%1 <
 -20  -3  -3    15.34    33.30    37.40  33%1 <
 -20   6  -2     3.74     1.90    30.10  33%1 <
 -19  -4  -3    14.01    14.00    33.20  33%1 <
 -19   5  -2    15.76   -13.30    30.10  33%1 <
 -19  14  -1    34.62     4.30    31.60  33%1 <
 -18  -5  -3     5.92    19.90    35.10  33%1 <
 -18   4  -2   207.54   179.90    46.40  33%1 o
 -18  13  -1    57.94    42.50    39.50  33%1 <
 -17  -6  -3   220.14   137.20    45.00  33%1 o
 -17   3  -2    13.26    43.00    39.70  33%1 <
 -17  12  -1   137.74   123.40    42.90  33%1 <
 -16  -7  -3    19.52    33.80    37.80  33%1 <
 -16   2  -2   932.75   863.80    63.60  33%1 o
 -16  11  -1   376.95   286.00    51.30  33%1 o
 -15   1  -2   102.63    85.50    42.70  33%1 <
 -15  10  -1   169.55   165.50    46.00  33%1 o
 -14 -11  -3   101.87    -1.20    30.40  33%1 <
 -14   0  -2   317.92   304.60    53.60  33%1 o
 -14   9  -1   990.46  1427.70    70.80  33%1 o
 -13 -12  -3   682.70   680.70    60.00  33%1 o
 -13  15   0    60.44    -0.40    30.20  33%1 <
 -12 -13  -3   369.85   285.30    51.40  33%1 o
 -12  14   0   326.30   262.10    51.00  33%1 o
 -11 -14  -3    74.69    51.20    40.50  33%1 <
 -11  13   0   311.21   208.10    49.80  33%1 o
 -10 -17  -3   104.91    75.90    41.70  33%1 <
 -10  -6  -2    67.91   118.70    46.80  33%1 <
 -10  12   0   254.54   283.50    52.80  33%1 o
 -10  21   1    53.62    43.50    39.50  33%1 <
  -9 -18  -3   210.80   230.30    50.10  33%1 o
  -9  -7  -2     8.94    51.50    42.40  33%1 <
  -9  11   0   489.71   626.60    63.20  33%1 o
  -9  20   1   359.21   302.40    51.20  33%1 o
  -8 -19  -3    19.23    32.30    37.40  33%1 <
  -8  -8  -2   762.69   642.10    64.30  33%1 o
  -8   1  -1  4322.40  4045.20   101.10  33%1 o
  -8  10   0  3494.60  3364.80    89.30  33%1 o
  -8  19   1    40.34    19.80    35.50  33%1 <
  -7 -20  -3    27.06     4.80    31.40  33%1 <
  -7   9   0  4357.40  4850.20   102.10  33%1 o
  -6   8   0  3775.70  4089.30    99.30  33%1 o
  -5 -13  -2   195.91   204.40    48.70  33%1 o
  -4 -14  -2   133.04    48.70    41.00  33%1 <
  -4  22   2   286.24   265.90    50.00  33%1 o
  -3 -15  -2    52.41    14.00    34.20  33%1 <
  -3  21   2    17.16    27.80    36.80  33%1 <
  -2 -18  -2   167.75   232.40    49.70  33%1 o
  -2  -7  -1 38778.00 39133.80   233.30  33%1 o
  -2  11   1  1417.50  1438.60    74.50  33%1 o
  -2  20   2   158.02   150.30    46.20  33%1 o
  -1 -19  -2   514.81   896.00    65.10  33%1 o
  -1  -8  -1   212.60   176.10    59.80  33%1 <
  -1  10   1   144.89   143.70    50.40  33%1 <
  -1  19   2  1396.60  1401.80    69.90  33%1 o
   0 -20  -2   688.69   510.40    58.30  33%1 o
   1 -23  -2    20.42    10.60    33.20  33%1 <
   2 -13  -1  2662.20  2793.40    86.90  33%1 o
   3 -14  -1    47.72    77.00    44.00  33%1 <
   3  22   3    46.10    56.00    41.70  33%1 <
   4  12   2   100.34    76.50    45.00  33%1 <
   4  21   3    23.27    24.90    37.40  33%1 <
   5 -18  -1   300.03   282.50    52.20  33%1 o
   5  -7   0  3602.60  2921.30    90.80  33%1 o
   5  11   2  1993.20  2351.30    83.20  33%1 o
   6 -19  -1    10.11    32.50    38.60  33%1 <
   6   1   1    98.27   161.40    72.70  33%1 <
   6  10   2   619.24   541.50    64.90  33%1 o
   7 -22  -1     5.55    18.50    34.70  33%1 <
   7 -20  -1    27.68     8.90    33.20  33%1 <
   8 -12   0    35.83     5.80    33.50  33%1 <
   8  15   3    26.19    54.30    42.60  33%1 <
   9 -13   0  1027.70  1001.80    66.80  33%1 o
   9  14   3    93.89    49.50    42.60  33%1 <
  10  -5   1   378.54   468.30    61.50  33%1 o
  10   4   2  1856.40  1885.20    78.20  33%1 o
  10  13   3   430.42   335.40    56.20  33%1 o
  11 -17   0    18.91     7.60    32.60  33%1 <
  11  -6   1   317.59   176.10    49.10  33%1 o
  11   3   2    61.17    67.20    45.20  33%1 <
  11  12   3   155.60   143.50    47.20  33%1 o
  11  19   4   519.90   485.20    58.90  33%1 o
  12 -18   0    48.10    42.50    40.00  33%1 <
  12   2   2  5008.80  5036.40   100.70  33%1 o
  12  11   3   917.54   624.50    62.80  33%1 o
  12  18   4     6.11    28.50    37.70  33%1 <
  13 -19   0    32.70    41.80    39.40  33%1 <
  13 -10   1   383.46   217.80    50.10  33%1 o
  13  17   4    18.24    30.00    38.00  33%1 <
  14 -11   1    37.65    45.10    40.10  33%1 <
  14   7   3    81.22   140.10    48.20  33%1 <
  14  16   4    32.06     4.40    32.10  33%1 <
  15 -12   1    79.00    48.20    40.20  33%1 <
  15  -3   2  1750.10  1728.70    74.30  33%1 o
  15   6   3    13.65     6.60    33.70  33%1 <
  15  15   4    12.88    14.40    34.60  33%1 <
  16 -15   1    28.77    36.20    38.30  33%1 <
  16  -4   2   144.39    44.50    40.90  33%1 <
  16   5   3   483.95   471.50    59.30  33%1 o
  16  14   4    23.22    11.30    33.70  33%1 <
  17 -16   1    17.18    33.00    38.00  33%1 <
  17   4   3   429.75   438.60    58.30  33%1 o
  18  -8   2   564.42   282.40    51.90  33%1 o
  18  10   4    77.55    24.90    36.70  33%1 <
  19  -9   2    27.93    51.00    41.10  33%1 <
  19   9   4    12.30    21.20    36.40  33%1 <
  20 -12   2    11.72    11.40    33.40  33%1 <
  20 -10   2    51.98    26.90    37.00  33%1 <
  20  -1   3     6.69    26.40    38.30  33%1 <
  20   8   4     3.87    21.80    36.80  33%1 <
  21  -2   3    84.32    14.60    35.40  33%1 <
  21   7   4    56.00    13.90    34.30  33%1 <
  22  -5   3    78.72    77.20    44.00  33%1 <
 -22   1  -3   223.28   138.90    45.50  34%1 o
 -21   9  -2    14.40    29.80    36.60  34%1 <
 -20  -1  -3    24.01     9.90    32.90  34%1 <
 -20   8  -2    20.52    22.00    35.60  34%1 <
 -19  -2  -3   160.54   107.20    42.80  34%1 <
 -19   7  -2    14.37    44.70    39.10  34%1 <
 -19  14  -1    20.62    19.00    34.90  34%1 <
 -18  -3  -3    36.45    80.60    42.00  34%1 <
 -18  13  -1    66.71    16.90    34.60  34%1 <
 -17  12  -1   158.83   129.90    44.50  34%1 <
 -16  11  -1   472.88   317.40    52.50  34%1 o
 -15  -8  -3    44.07    34.90    37.90  34%1 <
 -15  10  -1   144.27   201.40    48.50  34%1 o
 -14  -9  -3   669.83   709.30    61.80  34%1 o
 -14   0  -2    64.08   163.60    46.90  34%1 o
 -14   9  -1   874.48   932.80    64.80  34%1 o
 -13 -10  -3    80.04    44.70    39.80  34%1 <
 -13  -1  -2   923.15   905.90    67.50  34%1 o
 -13   8  -1   686.70   511.20    59.30  34%1 o
 -12 -11  -3   332.66   344.70    53.40  34%1 o
 -12  -2  -2  3807.50  3988.10    94.50  34%1 o
 -12   7  -1  1498.10  1379.80    70.00  34%1 o
 -11  -3  -2   127.61    68.90    45.20  34%1 <
 -11  13   0   279.24   224.30    50.10  34%1 o
 -10 -15  -3    41.87    37.60    38.70  34%1 <
 -10  12   0   440.20   388.40    55.80  34%1 o
  -9 -16  -3    99.86   156.30    45.20  34%1 o
  -9  11   0   507.61   665.50    63.30  34%1 o
  -8 -17  -3    17.68    29.10    37.00  34%1 <
  -8  10   0  2464.60  2663.60    84.50  34%1 o
  -7 -18  -3    97.58    39.10    38.90  34%1 <
  -7  -9  -2  3115.60  3413.10    91.70  34%1 o
  -7   9   0  3402.60  4638.70   100.50  34%1 o
  -6 -21  -3    27.42    29.10    36.50  34%1 <
  -6 -10  -2   607.69   494.60    64.30  34%1 o
  -6  -1  -1    83.47   142.80    73.70  34%1 <
  -6   8   0  2946.00  3520.80    95.20  34%1 o
  -5 -22  -3    18.01    35.60    38.70  34%1 <
  -5 -11  -2  2954.40  3941.10    93.50  34%1 o
  -5  -2  -1 75421.00 70170.40   307.00  34%1 o
  -5  14   1  1235.30  1140.40    67.50  34%1 o
  -4  13   1   133.30   106.40    45.50  34%1 <
  -3 -15  -2   101.38    67.20    41.80  34%1 <
  -3  12   1  2487.50  2830.90    83.60  34%1 o
  -2 -16  -2   152.82    38.90    39.60  34%1 <
  -2  11   1  1284.40  1126.90    71.80  34%1 o
  -1 -17  -2    68.86    45.00    40.00  34%1 <
  -1  -8  -1    71.51    61.80    49.10  34%1 <
  -1  10   1    63.63   119.50    47.60  34%1 <
  -1  17   2   136.28    94.60    43.40  34%1 <
   0 -20  -2   650.11   587.30    60.40  34%1 o
   0  16   2   277.19   172.30    46.70  34%1 o
   1 -21  -2     3.24    25.90    36.80  34%1 <
   1  15   2   660.60   456.00    57.80  34%1 o
   1  22   3     8.62    21.30    36.20  34%1 <
   2 -22  -2    91.58    -0.30    30.40  34%1 <
   2  14   2   212.97   129.40    45.90  34%1 <
   2  21   3    99.68    49.80    41.60  34%1 <
   3 -14  -1   112.28   159.10    46.70  34%1 o
   3  13   2   917.75  1032.00    67.90  34%1 o
   3  20   3    63.29    33.00    39.30  34%1 <
   4 -15  -1    48.35    92.00    43.70  34%1 <
   4  19   3    10.03    -1.50    31.10  34%1 <
   5  -7   0  3312.10  3061.40    90.70  34%1 o
   5   2   1 66726.00 59104.70   284.00  34%1 o
   5  18   3   199.00   159.20    48.30  34%1 o
   6 -19  -1     3.77    14.00    34.00  34%1 <
   6  17   3  1318.70  1354.30    71.50  34%1 o
   7 -20  -1    25.39    18.80    35.20  34%1 <
   7  16   3   293.98   221.20    50.80  34%1 o
   8 -21  -1    54.45    53.70    40.90  34%1 <
   8 -12   0    79.07    42.70    41.20  34%1 <
   8   6   2    59.32    60.60    46.50  34%1 <
   9 -13   0   842.26   948.30    66.00  34%1 o
   9  -4   1    62.10   152.00    50.40  34%1 o
   9   5   2  3842.90  3927.90    96.30  34%1 o
  10  -5   1   168.18   213.80    51.80  34%1 o
  11 -17   0    39.77    20.00    35.20  34%1 <
  11  10   3    28.53    19.50    36.60  34%1 <
  12 -18   0    89.26    54.30    41.50  34%1 <
  12  -9   1   204.13   147.90    45.70  34%1 o
  12   9   3    28.44    40.40    41.40  34%1 <
  13 -19   0    33.74    18.10    35.50  34%1 <
  13 -10   1   197.31   147.70    45.70  34%1 o
  13  -1   2   603.72   727.30    71.30  34%1 o
  13   8   3   188.63    95.70    45.50  34%1 <
  13  15   4    85.94     2.20    31.70  34%1 <
  14 -11   1   155.62    80.60    42.70  34%1 <
  14  -2   2  1220.00  1088.80    69.60  34%1 o
  14  14   4    17.14    39.50    39.70  34%1 <
  15 -14   1    13.77     3.40    30.80  34%1 <
  15  13   4    19.12    20.80    36.40  34%1 <
  16 -15   1    10.92    27.00    36.80  34%1 <
  16  -6   2   162.28    83.70    43.30  34%1 <
  16   3   3   423.36   622.10    64.20  34%1 o
  16  12   4    48.79   -17.80    31.20  34%1 <
  17 -16   1    26.05    -1.90    30.30  34%1 <
  17  -7   2   504.17   298.50    52.90  34%1 o
  17   2   3  3283.60  2802.50    85.40  34%1 o
  17  11   4     2.80    15.00    35.20  34%1 <
  18  -8   2   477.89   227.40    49.20  34%1 o
  18   1   3   159.70    88.20    45.00  34%1 <
  18   8   4   329.62   216.40    51.00  34%1 o
  19 -11   2   446.15    92.90    43.80  34%1 <
  19   7   4     2.22    16.40    35.70  34%1 <
  20 -12   2     1.68    -8.50    30.60  34%1 <
  20  -3   3    20.32    23.40    37.00  34%1 <
  20   6   4    52.15    -3.10    31.40  34%1 <
  21  -4   3    33.18    33.50    39.40  34%1 <
  21   5   4   514.41   256.90    51.50  34%1 o
  22  -5   3   142.82    58.40    43.30  34%1 <
 -22   3  -3   145.89    79.70    41.70  35%1 <
 -21  -7  -4    36.69    22.20    36.30  35%1 <
 -21   2  -3    48.26    27.20    36.40  35%1 <
 -21   9  -2    25.61     7.70    32.40  35%1 <
 -20  -8  -4    16.22    18.00    34.70  35%1 <
 -20   8  -2    19.03    15.60    33.90  35%1 <
 -19   7  -2   119.03    65.00    41.30  35%1 <
 -18 -12  -4    71.80    33.40    37.90  35%1 <
 -18  -3  -3   156.96   106.10    42.80  35%1 <
 -18   6  -2    88.81    24.30    35.80  35%1 <
 -17 -13  -4    45.89    17.00    34.60  35%1 <
 -17  -4  -3   335.62   316.40    51.60  35%1 o
 -17   5  -2   108.77    79.80    42.60  35%1 <
 -17  12  -1   194.03   171.00    46.00  35%1 o
 -16 -14  -4    48.44    24.80    36.10  35%1 <
 -16  -5  -3   422.55   471.20    56.70  35%1 o
 -16   4  -2   129.54    48.90    40.60  35%1 <
 -16  11  -1   432.51   418.30    55.20  35%1 o
 -15 -15  -4    12.75    25.10    36.00  35%1 <
 -15  -6  -3    11.68    16.80    34.20  35%1 <
 -15   3  -2  2488.90  2395.60    80.50  35%1 o
 -15  10  -1   159.21   170.90    46.70  35%1 o
 -14 -16  -4    32.42    12.00    33.20  35%1 <
 -14  -7  -3    80.36    68.40    41.90  35%1 <
 -14   9  -1   944.24  1162.20    67.40  35%1 o
 -13   8  -1   255.20   384.50    56.40  35%1 o
 -12   7  -1  1304.60  1084.80    68.10  35%1 o
 -11 -12  -3   140.72   156.50    45.70  35%1 o
 -11   6  -1    85.77   168.50    48.80  35%1 o
 -11  13   0   276.43   178.40    47.50  35%1 o
 -10 -13  -3   213.38   149.30    45.00  35%1 o
 -10  -4  -2  1447.10  1479.30    75.20  35%1 o
 -10   5  -1   192.83   238.70    53.20  35%1 o
 -10  12   0   239.57   419.00    56.50  35%1 o
  -9 -14  -3    24.67    22.60    35.50  35%1 <
  -9  -5  -2  3624.10  3434.00    91.60  35%1 o
  -9  11   0   400.90   584.30    61.60  35%1 o
  -8 -15  -3    52.49    40.30    38.90  35%1 <
  -8  -6  -2    75.20    44.20    43.70  35%1 <
  -8  10   0  3339.50  3069.40    86.70  35%1 o
  -8  17   1    37.91    34.30    37.90  35%1 <
  -7 -18  -3   121.97    44.70    39.30  35%1 <
  -7   9   0  4636.50  4459.00    99.00  35%1 o
  -7  16   1   412.72   328.70    53.20  35%1 o
  -6 -19  -3     6.06    16.70    34.30  35%1 <
  -6   8   0  3071.40  3352.00    92.70  35%1 o
  -6  15   1   387.92   358.10    54.90  35%1 o
  -6  22   2    40.16    23.50    35.90  35%1 <
  -5 -20  -3    12.54    37.30    38.10  35%1 <
  -5 -11  -2  2138.60  2439.00    82.20  35%1 o
  -5  14   1  1073.60   805.30    63.50  35%1 o
  -5  21   2    99.29    77.80    41.50  35%1 <
  -4 -21  -3     7.05     3.90    30.90  35%1 <
  -4 -12  -2    53.10    29.10    39.10  35%1 <
  -4  -3  -1 14068.00 11989.70   164.40  35%1 o
  -4  13   1    60.19    62.30    42.30  35%1 <
  -4  20   2     7.05    12.00    32.90  35%1 <
  -3 -13  -2  1068.20  1478.90    71.60  35%1 o
  -3  12   1  2586.50  2761.50    84.30  35%1 o
  -3  19   2   200.84   183.30    46.90  35%1 o
  -2  18   2   264.54   185.40    46.90  35%1 o
  -1 -17  -2    52.37    17.80    34.80  35%1 <
  -1  17   2    49.96    52.50    40.70  35%1 <
   0 -18  -2    21.66    19.40    35.60  35%1 <
   0  16   2   133.89   127.90    44.50  35%1 <
   1 -19  -2  1453.20  1185.60    68.00  35%1 o
   1 -10  -1   442.43   188.60    51.80  35%1 o
   1  22   3     6.25     7.90    33.50  35%1 <
   2 -22  -2    61.57    22.90    35.30  35%1 <
   2  21   3    61.96    31.40    38.80  35%1 <
   3 -23  -2    31.07    -2.60    30.10  35%1 <
   3   4   1  1574.60  1026.10    94.90  35%1 o
   3  20   3    48.84    38.10    40.10  35%1 <
   4 -15  -1    97.29   144.20    46.00  35%1 o
   4   3   1 14563.00 12943.10   161.10  35%1 o
   5 -16  -1   103.78    89.50    43.40  35%1 <
   5  -7   0  2725.20  2582.50    86.90  35%1 o
   6   8   2  2417.80  2697.00    88.30  35%1 o
   7 -20  -1    46.74   -16.50    30.60  35%1 <
   7   7   2   220.79   248.60    55.10  35%1 o
   7  14   3   322.17   236.10    53.10  35%1 o
   7  21   4    86.46    56.90    41.70  35%1 <
   8 -21  -1     9.11    25.40    37.20  35%1 <
   8 -12   0    62.23    31.90    39.20  35%1 <
   8  -3   1  1197.60  1372.60    77.80  35%1 o
   8  13   3   265.42   183.40    49.90  35%1 o
   8  20   4     1.26    21.10    36.20  35%1 <
   9 -13   0   820.40   856.00    65.70  35%1 o
   9  -4   1   156.31   140.20    50.00  35%1 <
   9  12   3  1674.70  1859.60    77.90  35%1 o
   9  19   4    60.64    56.00    41.50  35%1 <
  10  11   3   180.48   162.40    49.20  35%1 o
  10  18   4    61.05    31.10    38.50  35%1 <
  11 -17   0    12.79    17.30    34.00  35%1 <
  11   1   2  9235.80  9720.70   132.80  35%1 o
  11  17   4    21.43    38.30    39.40  35%1 <
  12 -18   0   118.67    33.00    38.10  35%1 <
  12  -9   1    51.53    25.30    37.40  35%1 <
  12   0   2 23777.00 30279.80   207.80  35%1 o
  12  16   4    28.74    12.70    34.00  35%1 <
  13 -19   0    46.17    36.30    38.90  35%1 <
  13 -10   1    90.81   124.30    44.70  35%1 <
  13   6   3   898.90   736.70    64.80  35%1 o
  14   5   3    51.53    76.40    44.50  35%1 <
  15 -14   1     5.60   -10.60    30.20  35%1 <
  15  -5   2    28.25    25.90    37.10  35%1 <
  15   4   3   201.71   229.20    51.40  35%1 o
  15  11   4   233.32   209.90    49.30  35%1 o
  16 -15   1    19.25    14.50    33.80  35%1 <
  16  -6   2    66.66    27.20    36.90  35%1 <
  16  10   4   288.31   305.90    53.30  35%1 o
  17 -16   1    76.78    26.20    36.10  35%1 <
  17  -7   2   486.83   584.00    59.80  35%1 o
  17   9   4   114.60    40.60    41.10  35%1 <
  18 -10   2    91.67    45.00    39.70  35%1 <
  18  -1   3   245.68   271.50    52.50  35%1 o
  18   8   4   104.11   159.70    47.90  35%1 o
  19 -11   2    35.36    29.50    37.30  35%1 <
  19  -2   3   178.06   336.70    55.40  35%1 o
  20 -12   2    15.45    12.00    33.50  35%1 <
  20  -3   3    11.28   -23.10    31.30  35%1 <
  20   4   4    25.57    16.80    34.80  35%1 <
  21  -6   3    16.54    17.30    36.00  35%1 <
  21   3   4    25.07    -0.60    30.80  35%1 <
  22   2   4     8.55    25.80    37.10  35%1 <
 -22   3  -3   156.93    78.20    41.80  36%1 <
 -21  -5  -4    85.75    95.60    43.60  36%1 <
 -21   2  -3    80.08    11.90    33.10  36%1 <
 -20   1  -3    65.96    52.90    40.50  36%1 <
 -19  -9  -4    21.48     9.40    32.50  36%1 <
 -18 -10  -4    69.83    38.60    38.80  36%1 <
 -18  -1  -3   192.22   104.70    43.30  36%1 <
 -18  15  -1    71.20    31.30    37.30  36%1 <
 -17 -11  -4     2.46    25.10    36.20  36%1 <
 -17  -2  -3   810.65   788.10    63.70  36%1 o
 -17   5  -2   140.58   133.60    45.80  36%1 <
 -16 -12  -4    30.83    17.80    34.90  36%1 <
 -16  -3  -3   435.73   382.90    54.90  36%1 o
 -16   4  -2    94.81    82.20    42.70  36%1 <
 -15 -13  -4    22.75     1.20    29.90  36%1 <
 -15   3  -2  1764.70  1743.70    75.20  36%1 o
 -14   2  -2  1084.60  1068.90    69.80  36%1 o
 -13 -17  -4    16.31    34.80    38.10  36%1 <
 -13  -8  -3   165.65   136.80    45.20  36%1 o
 -13   1  -2   741.71   792.40    72.60  36%1 o
 -12 -18  -4    16.83    37.80    38.70  36%1 <
 -12  -9  -3    38.59    26.50    36.30  36%1 <
 -12   0  -2 32125.00 38325.90   229.00  36%1 o
 -12   7  -1   941.79  1328.90    69.90  36%1 o
 -11 -19  -4   470.76   267.00    51.10  36%1 o
 -11 -10  -3    11.54    27.90    36.60  36%1 <
 -11   6  -1   418.23   177.10    50.00  36%1 o
 -11  20   1   117.93    99.30    43.70  36%1 <
 -10 -11  -3   150.33   124.40    44.50  36%1 <
 -10   5  -1   379.48   323.50    56.20  36%1 o
 -10  12   0   504.09   398.60    55.60  36%1 o
 -10  19   1    56.45    21.30    35.50  36%1 <
  -9   4  -1    47.77    58.20    46.20  36%1 <
  -9  11   0   404.76   592.20    61.50  36%1 o
  -9  18   1   461.83   254.90    50.20  36%1 o
  -8 -15  -3    39.75    50.20    40.30  36%1 <
  -8  -6  -2    75.31    30.80    41.30  36%1 <
  -8  10   0  3904.50  3102.70    86.60  36%1 o
  -8  17   1    11.02     6.30    32.00  36%1 <
  -7 -16  -3   211.82    91.40    42.10  36%1 <
  -7  -7  -2   454.65   316.10    58.20  36%1 o
  -7   9   0  3769.80  3748.10    94.80  36%1 o
  -7  16   1   364.70   245.50    48.50  36%1 o
  -6 -17  -3  1131.80  1134.70    66.60  36%1 o
  -6  -8  -2  2570.30  2938.50    88.90  36%1 o
  -6   8   0  3504.10  3568.70    94.90  36%1 o
  -6  15   1   387.50   210.10    49.20  36%1 o
  -6  22   2    36.21    16.20    33.90  36%1 <
  -5 -18  -3   351.71   199.20    46.80  36%1 o
  -5  14   1   625.04   604.30    60.20  36%1 o
  -5  21   2    57.62    35.60    38.00  36%1 <
  -4 -21  -3   126.63    35.10    38.30  36%1 <
  -4  13   1    20.09    48.70    40.90  36%1 <
  -4  20   2    73.10     9.20    32.60  36%1 <
  -3 -22  -3    94.02    68.50    41.60  36%1 <
  -3 -13  -2   728.56   933.40    66.40  36%1 o
  -3  -4  -1  1153.70   729.20    90.60  36%1 o
  -3  19   2   316.28   248.10    49.40  36%1 o
  -2 -14  -2    27.77    55.40    41.80  36%1 <
  -2  18   2   309.19   228.60    49.00  36%1 o
  -1 -15  -2   859.62   623.00    61.20  36%1 o
   1 -19  -2   916.88   870.60    64.60  36%1 o
   1 -10  -1    95.75    73.20    45.80  36%1 <
   2 -20  -2    88.30    77.20    42.60  36%1 <
   2 -11  -1  1462.10  1042.60    71.60  36%1 o
   2   5   1  2079.70  2209.80   101.40  36%1 o
   2  19   3    13.69    36.50    39.40  36%1 <
   3 -23  -2    45.08    20.00    35.20  36%1 <
   3   4   1  1231.90   959.40    92.50  36%1 o
   3  11   2    98.88    17.80    38.00  36%1 <
   3  18   3   149.46   138.00    45.90  36%1 o
   4  10   2 10392.00  9681.50   130.00  36%1 o
   4  17   3     9.13     6.90    33.80  36%1 <
   5 -16  -1   201.63   109.40    43.80  36%1 <
   5  -7   0  2824.00  2669.20    88.50  36%1 o
   5   9   2  6331.80  6123.10   111.90  36%1 o
   5  16   3   251.44   140.80    46.00  36%1 o
   6 -17  -1  1676.90  2013.20    76.30  36%1 o
   6  15   3   399.90   367.00    57.60  36%1 o
   7 -20  -1    13.12    24.10    36.70  36%1 <
   7  14   3   543.65   311.70    54.90  36%1 o
   7  21   4   104.52    37.00    39.60  36%1 <
   8 -21  -1    21.31    24.00    36.30  36%1 <
   8 -12   0    43.57    41.20    40.90  36%1 <
   8  -3   1   768.15  1159.30    79.30  36%1 o
   9 -13   0   850.99   910.80    66.50  36%1 o
  10 -14   0   822.27   611.50    61.50  36%1 o
  10   2   2   833.14   501.70    65.60  36%1 o
  10  16   4    17.93    18.10    35.70  36%1 <
  11 -17   0    25.30    22.30    36.20  36%1 <
  11  -8   1   184.49   199.40    49.00  36%1 o
  11   1   2 10086.00 11577.40   138.90  36%1 o
  11   8   3   248.90   273.70    54.20  36%1 o
  11  15   4   112.19    80.90    43.60  36%1 <
  12 -18   0    79.31    42.70    39.90  36%1 <
  12  -9   1    18.04    -9.50    30.80  36%1 <
  12   7   3   603.93   647.20    64.00  36%1 o
  12  14   4   123.29    49.70    41.70  36%1 <
  13 -19   0    24.40    38.60    39.10  36%1 <
  13   6   3   766.00   851.50    66.70  36%1 o
  13  13   4     9.73    16.50    35.20  36%1 <
  14 -13   1   132.01   106.70    43.60  36%1 <
  14  -4   2    90.03    65.20    42.30  36%1 <
  14  12   4   112.06    44.40    41.20  36%1 <
  15 -14   1    20.65    25.00    36.50  36%1 <
  15  -5   2    29.16    22.50    35.90  36%1 <
  16 -15   1    13.68    15.00    33.90  36%1 <
  16   1   3    69.16    50.00    42.50  36%1 <
  17  -9   2   197.48    87.20    43.30  36%1 <
  17   7   4   317.03   167.20    48.70  36%1 o
  18 -10   2   131.63    85.60    43.20  36%1 <
  18   6   4     4.06   -12.70    30.80  36%1 <
  19 -11   2    34.41    33.30    37.70  36%1 <
  19  -4   3    26.26    70.40    43.10  36%1 <
  19   5   4    10.68    38.70    39.90  36%1 <
  20  -5   3    15.34    26.60    37.10  36%1 <
  21  -6   3    69.74    28.80    38.60  36%1 <
  21   1   4    98.05    77.20    43.50  36%1 <
  22   0   4   546.32   420.10    58.10  36%1 o
 -22   5  -3    98.59    24.40    35.80  37%1 <
 -21  -5  -4   574.91   361.20    54.90  37%1 o
 -21   4  -3     4.38    14.30    33.70  37%1 <
 -20  -6  -4     8.61    16.90    34.70  37%1 <
 -20   3  -3    17.70     9.80    32.30  37%1 <
 -20  10  -2    54.47    60.80    41.60  37%1 <
 -19  -7  -4    14.37    21.90    35.10  37%1 <
 -19   9  -2    31.47    87.80    42.80  37%1 <
 -18  -8  -4    86.61    70.60    42.40  37%1 <
 -18   8  -2   297.28   174.70    46.50  37%1 o
 -18  15  -1    53.20    20.60    35.50  37%1 <
 -17  -9  -4   111.51    65.00    42.00  37%1 <
 -17   7  -2   869.75   590.70    59.20  37%1 o
 -17  14  -1    76.23    48.80    40.00  37%1 <
 -16 -10  -4   558.79   329.00    53.20  37%1 o
 -16  -3  -3   689.78   797.70    64.70  37%1 o
 -16  13  -1   111.96    21.00    35.20  37%1 <
 -15  -4  -3    67.54    50.70    40.60  37%1 <
 -14 -14  -4    14.07    21.60    35.60  37%1 <
 -14  -5  -3    49.86    28.80    37.50  37%1 <
 -13 -15  -4    73.63    41.70    39.00  37%1 <
 -13  -6  -3   649.64   606.20    60.70  37%1 o
 -12 -16  -4    43.94    45.70    39.30  37%1 <
 -12   0  -2 29256.00 40213.30   234.90  37%1 o
 -11 -17  -4    12.49     0.50    29.80  37%1 <
 -11  -1  -2  7884.60  8524.50   129.40  37%1 o
 -11  20   1   132.41    75.90    42.70  37%1 <
 -10  -2  -2   531.76   426.50    64.70  37%1 o
 -10   5  -1   151.56   402.60    59.60  37%1 o
 -10  19   1     4.54    28.10    36.60  37%1 <
  -9 -12  -3  1655.00  2106.90    77.60  37%1 o
  -9   4  -1    38.24    73.80    47.60  37%1 <
  -9  11   0   557.19   647.20    62.60  37%1 o
  -9  18   1   265.30   253.60    49.70  37%1 o
  -8 -13  -3   208.43   104.80    43.80  37%1 <
  -8   3  -1   895.69   795.60    73.10  37%1 o
  -8  10   0  3059.30  3104.00    86.90  37%1 o
  -8  17   1     5.84     2.50    30.30  37%1 <
  -7 -14  -3   353.07   174.00    46.90  37%1 o
  -7   9   0  3622.50  4121.60    97.90  37%1 o
  -7  16   1   317.07   273.80    50.50  37%1 o
  -6  -8  -2  4181.40  3664.80    94.00  37%1 o
  -6   8   0  3437.80  3477.30    94.90  37%1 o
  -6  15   1   600.89   401.60    56.20  37%1 o
  -6  22   2    24.53    19.80    35.10  37%1 <
  -5 -18  -3   198.71   103.30    43.10  37%1 <
  -5  -9  -2  5701.60  5375.40   108.80  37%1 o
  -5  14   1   980.09   866.00    64.70  37%1 o
  -5  21   2   130.80    65.50    41.70  37%1 <
  -4 -19  -3    12.83     3.00    30.60  37%1 <
  -4 -10  -2 11765.00 12005.30   139.70  37%1 o
  -3 -20  -3    58.13    24.00    35.70  37%1 <
  -2  -5  -1  2702.60  1891.60   101.00  37%1 o
  -1 -15  -2   507.78   391.50    55.20  37%1 o
  -1  22   3     8.72    30.40    37.80  37%1 <
   0 -16  -2   160.73   147.10    45.10  37%1 o
   0  14   2  1940.50  2209.00    79.40  37%1 o
   1   6   1 17266.00 14491.70   161.10  37%1 o
   1  13   2   106.10   132.20    46.80  37%1 <
   1  20   3   336.06   287.50    53.30  37%1 o
   2 -20  -2   153.23    90.50    43.50  37%1 <
   2 -11  -1   874.04   920.70    69.90  37%1 o
   2   5   1  1958.50  2621.00   105.10  37%1 o
   2  12   2   244.24   369.40    57.20  37%1 o
   2  19   3    14.16    25.10    37.10  37%1 <
   3 -21  -2    24.11    16.90    34.60  37%1 <
   3 -12  -1  2822.50  3012.40    86.20  37%1 o
   3  11   2   263.30    93.10    46.80  37%1 <
   3  18   3   156.37   139.50    45.90  37%1 o
   4 -22  -2   253.74   252.40    50.60  37%1 o
   5 -16  -1   249.38   183.60    48.40  37%1 o
   5  -7   0  2898.60  2825.60    89.80  37%1 o
   5  21   4    48.11    34.40    39.00  37%1 <
   6 -17  -1  2008.00  1607.40    73.00  37%1 o
   6  20   4    25.22    18.00    35.60  37%1 <
   7 -18  -1    53.90    10.90    33.60  37%1 <
   7  -2   1 15517.00 15435.10   158.50  37%1 o
   7  19   4    31.00    25.40    37.70  37%1 <
   8 -21  -1    20.25    37.20    38.80  37%1 <
   8 -12   0    19.61    26.40    38.80  37%1 <
   8   4   2    80.33    69.10    46.70  37%1 <
   8  11   3    37.32    35.80    40.70  37%1 <
   8  18   4    17.04     7.00    32.50  37%1 <
   9 -13   0   792.24   833.80    65.10  37%1 o
   9   3   2   338.79   411.20    60.80  37%1 o
   9  10   3   103.88    71.20    44.40  37%1 <
   9  17   4    18.87     9.70    33.40  37%1 <
  10   9   3    20.39   -12.90    32.10  37%1 <
  10  16   4     2.05    -0.80    30.80  37%1 <
  11 -17   0    18.50    -6.90    30.50  37%1 <
  11  -8   1   157.48   172.00    49.60  37%1 o
  12 -18   0    58.84    18.60    35.50  37%1 <
  12  -9   1    31.04     2.40    31.20  37%1 <
  12  -2   2  4724.00  4260.80    96.30  37%1 o
  13 -19   0    19.55    35.90    39.10  37%1 <
  13  -3   2   326.29   347.00    55.30  37%1 o
  13   4   3   128.64    68.90    44.20  37%1 <
  13  11   4    17.69    11.60    33.90  37%1 <
  14 -13   1   112.18   144.60    45.50  37%1 o
  14  -4   2   116.91    98.20    44.30  37%1 <
  14   3   3   405.91   431.10    58.30  37%1 o
  14  10   4     1.17     9.20    33.80  37%1 <
  15 -14   1    15.56     1.20    30.10  37%1 <
  15   2   3     5.84    31.00    39.20  37%1 <
  15   9   4   117.81    73.60    43.30  37%1 <
  16  -8   2   273.59   142.70    45.90  37%1 o
  16   8   4   165.30   135.80    45.30  37%1 <
  17  -9   2   178.56   113.40    43.30  37%1 <
  18 -10   2   151.27    60.70    42.20  37%1 <
  18  -3   3    45.74    71.00    43.70  37%1 <
  18   4   4   127.03    64.00    43.00  37%1 <
  18  11   5    27.85    34.90    38.80  37%1 <
  19 -13   2    62.64    31.10    37.70  37%1 <
  19  -4   3     6.77    58.30    42.50  37%1 <
  19   3   4   116.54    77.90    43.50  37%1 <
  20   2   4     3.54    22.40    36.80  37%1 <
  21  -8   3    23.37    17.50    35.80  37%1 <
  21   1   4   195.25   109.10    44.70  37%1 <
  22  -2   4   122.49    91.50    44.10  37%1 <
 -22  -2  -4    26.04    27.50    36.00  38%1 <
 -21  -3  -4    20.04     4.30    31.50  38%1 <
 -21   4  -3     7.86    -9.20    29.80  38%1 <
 -20  -4  -4    20.82    31.80    36.90  38%1 <
 -20   3  -3    29.18    28.90    36.30  38%1 <
 -20  10  -2    24.63    32.80    37.40  38%1 <
 -19  -5  -4     3.56     6.80    31.70  38%1 <
 -19   2  -3   138.82   166.90    45.60  38%1 o
 -19   9  -2   169.02   109.80    43.60  38%1 <
 -18  -6  -4     9.15    22.10    35.10  38%1 <
 -18   1  -3   149.41   208.60    47.10  38%1 o
 -18   8  -2   299.45   214.00    48.90  38%1 o
 -18  15  -1    37.58    21.80    35.40  38%1 <
 -17  -7  -4   406.36   261.70    50.00  38%1 o
 -17   7  -2   627.32   398.20    54.60  38%1 o
 -17  14  -1    99.08   111.30    44.60  38%1 <
 -16  -1  -3   103.48    35.60    38.00  38%1 <
 -16   6  -2    80.12    53.40    40.10  38%1 <
 -16  13  -1    42.35    10.70    33.00  38%1 <
 -15 -11  -4   283.11   219.60    49.20  38%1 o
 -15  -2  -3     4.66    32.60    38.00  38%1 <
 -15   5  -2    20.62     0.80    30.40  38%1 <
 -15  12  -1    62.44    58.60    41.10  38%1 <
 -14 -12  -4    96.10    19.10    35.10  38%1 <
 -14   4  -2    84.28    65.20    42.60  38%1 <
 -14  11  -1    39.12    27.20    36.60  38%1 <
 -13 -13  -4    26.07    24.50    36.20  38%1 <
 -12 -14  -4   111.77    44.80    39.30  38%1 <
 -12  -7  -3   535.58   726.30    61.50  38%1 o
 -11  -8  -3   207.01   205.60    48.50  38%1 o
 -11  20   1    81.78    59.00    41.40  38%1 <
 -10 -18  -4    82.99    21.60    35.00  38%1 <
 -10  -9  -3    19.23     1.90    30.70  38%1 <
 -10  19   1    14.18    22.40    35.90  38%1 <
  -9 -19  -4    40.49    37.50    38.70  38%1 <
  -9 -10  -3   235.70   113.70    45.00  38%1 <
  -9  -3  -2   434.70   268.20    56.20  38%1 o
  -9  11   0   639.91   740.40    64.60  38%1 o
  -9  18   1   287.82   162.40    45.80  38%1 o
  -8 -20  -4     6.62    25.90    35.60  38%1 <
  -8  -4  -2    38.22    27.50    41.30  38%1 <
  -8   3  -1   822.29  1188.20    78.30  38%1 o
  -8  10   0  2474.00  2725.90    84.00  38%1 o
  -8  17   1    11.95    20.20    35.00  38%1 <
  -7 -21  -4   111.93    36.00    37.80  38%1 <
  -7 -14  -3   420.57   220.60    48.40  38%1 o
  -7   2  -1 14646.00 15589.10   158.80  38%1 o
  -7   9   0  3617.30  3774.90    95.80  38%1 o
  -7  16   1   437.05   274.80    50.50  38%1 o
  -6 -15  -3   365.85   247.80    50.30  38%1 o
  -6   8   0  2723.50  2889.70    89.80  38%1 o
  -6  15   1   505.51   496.20    59.00  38%1 o
  -5 -16  -3   124.63   169.80    45.50  38%1 o
  -4 -10  -2  9327.30 11488.50   136.40  38%1 o
  -3 -20  -3    68.02     7.00    32.00  38%1 <
  -3 -11  -2    89.80    -3.30    33.60  38%1 <
  -3  17   2     5.35    10.50    32.80  38%1 <
  -2 -21  -3    19.80     1.50    29.90  38%1 <
  -2  16   2   106.05    80.30    42.40  38%1 <
  -1 -22  -3    10.79     1.90    30.20  38%1 <
  -1  -6  -1 17284.00 14298.70   160.30  38%1 o
  -1  15   2   330.76   309.40    53.30  38%1 o
  -1  22   3     5.84    33.70    38.90  38%1 <
   0 -16  -2   185.36   133.10    45.50  38%1 <
   0  14   2  1314.40  1601.10    73.60  38%1 o
   1 -17  -2    57.39    16.00    34.90  38%1 <
   1   6   1 24061.00 18650.80   175.40  38%1 o
   1  13   2   193.62   182.30    48.50  38%1 o
   2 -18  -2   557.72   352.50    54.90  38%1 o
   3 -21  -2    26.42    36.40    38.70  38%1 <
   3 -12  -1  3034.50  2703.90    83.30  38%1 o
   4 -22  -2   237.56   211.00    48.70  38%1 o
   4 -13  -1    37.27    98.00    45.00  38%1 <
   4  15   3    63.15   110.00    44.60  38%1 <
   5  -7   0  2215.40  2579.70    88.70  38%1 o
   5  14   3   397.43   351.50    55.80  38%1 o
   5  21   4    50.88    42.20    40.10  38%1 <
   6 -17  -1  1803.40  1967.60    75.10  38%1 o
   6  -1   1    76.81   179.80    66.60  38%1 <
   6   6   2   128.49   115.00    49.70  38%1 <
   6  13   3   170.67   159.10    47.80  38%1 o
   7 -18  -1    42.78     3.30    31.30  38%1 <
   7   5   2   123.73   170.10    51.80  38%1 o
   7  12   3   235.85    98.10    45.40  38%1 <
   8 -19  -1    36.16    20.00    35.40  38%1 <
   8 -12   0    22.38    33.20    39.50  38%1 <
   9 -13   0   861.63   987.00    67.10  38%1 o
   9  15   4    26.48    32.20    38.30  38%1 <
  10 -14   0   912.32   587.40    61.30  38%1 o
  10  -7   1  6301.60  6998.00   113.10  38%1 o
  10  14   4   274.81   155.30    46.40  38%1 o
  11 -17   0    15.17    20.80    35.50  38%1 <
  11  -8   1   104.76   238.20    50.70  38%1 o
  11  -1   2  7037.80  7793.50   120.10  38%1 o
  11   6   3    53.71    90.20    46.00  38%1 <
  11  13   4    64.03    21.30    36.50  38%1 <
  12 -18   0    47.18    19.20    35.90  38%1 <
  12  -2   2  3285.60  3811.90    93.30  38%1 o
  12   5   3   209.49   288.70    54.80  38%1 o
  12  12   4    35.26    64.00    42.00  38%1 <
  13 -19   0    27.86    33.30    38.20  38%1 <
  13 -12   1   721.36  1039.20    66.90  38%1 o
  14 -13   1    58.96    49.50    41.00  38%1 <
  14  15   5     3.97     3.70    32.10  38%1 <
  15 -14   1     8.84     0.90    30.60  38%1 <
  15  -7   2     7.28    23.30    36.20  38%1 <
  15   7   4    55.12    61.30    41.80  38%1 <
  15  14   5     2.96     7.90    33.70  38%1 <
  16 -17   1    77.20    35.10    38.80  38%1 <
  16  -8   2   200.04   131.90    43.80  38%1 o
  16  -1   3    76.23    29.20    38.70  38%1 <
  16   6   4    86.88    56.80    41.20  38%1 <
  16  13   5     6.38    11.80    34.10  38%1 <
  17  -2   3   549.54   540.90    61.30  38%1 o
  17   5   4    36.13    12.80    34.90  38%1 <
  17  12   5    53.33    47.90    41.50  38%1 <
  18 -12   2    49.35    29.60    37.80  38%1 <
  18   4   4    96.10    77.00    42.80  38%1 <
  19 -13   2    61.73    18.80    35.30  38%1 <
  19  -6   3    61.23    67.20    42.40  38%1 <
  19   8   5   294.61   138.10    47.20  38%1 <
  20  -7   3   111.95    97.40    44.80  38%1 <
  20   0   4    64.21    58.20    41.30  38%1 <
  20   7   5     6.05    44.20    40.60  38%1 <
  21  -8   3    28.86    22.00    36.70  38%1 <
  21  -1   4    75.81    10.40    34.00  38%1 <
  22  -2   4    10.04   -27.80    31.20  38%1 <
 -22   0  -4   559.31   474.20    58.00  39%1 o
 -21  -1  -4   154.20    60.80    40.60  39%1 <
 -21   6  -3    27.85    17.20    33.90  39%1 <
 -20  -2  -4     8.11    12.80    33.10  39%1 <
 -20   5  -3    19.82     4.10    31.30  39%1 <
 -18  15  -1    66.83    56.10    40.00  39%1 <
 -17  -7  -4   500.62   244.50    49.60  39%1 o
 -17  14  -1   119.69    75.30    42.50  39%1 <
 -16  -8  -4   146.40    93.60    42.60  39%1 <
 -16   6  -2   113.98    33.70    38.20  39%1 <
 -16  13  -1    16.12     9.10    32.10  39%1 <
 -15  -9  -4   203.61    69.80    41.80  39%1 <
 -15  -2  -3     9.92    57.50    40.50  39%1 <
 -15   5  -2    13.00    -6.70    30.50  39%1 <
 -15  12  -1    11.80    24.60    36.70  39%1 <
 -14 -10  -4    10.00    -8.80    30.20  39%1 <
 -14  -3  -3   385.59   328.00    53.30  39%1 o
 -14   4  -2    94.39    73.20    43.20  39%1 <
 -14  11  -1   239.59   110.80    44.40  39%1 <
 -13 -11  -4    19.33    17.30    34.40  39%1 <
 -13  -4  -3   124.58    97.20    43.60  39%1 <
 -13   3  -2   322.78   361.30    57.20  39%1 o
 -13  10  -1   245.11   173.00    47.10  39%1 o
 -12  -5  -3   625.85   482.00    58.60  39%1 o
 -12   2  -2  4440.40  4359.50    96.90  39%1 o
 -11 -15  -4   128.94    35.30    38.70  39%1 <
 -11  20   1    60.93    28.80    37.80  39%1 <
 -10 -16  -4     3.12    17.00    34.40  39%1 <
 -10  19   1     4.91    14.20    34.10  39%1 <
  -9 -17  -4    14.00    27.80    36.10  39%1 <
  -9 -10  -3   261.21   126.30    44.20  39%1 <
  -9  11   0   942.09   980.00    67.90  39%1 o
  -9  18   1   279.05   158.60    45.90  39%1 o
  -8 -11  -3    91.67    79.40    43.30  39%1 <
  -8  10   0  3409.80  3454.60    90.70  39%1 o
  -8  17   1     7.82    -7.70    30.20  39%1 <
  -7 -21  -4   117.01    59.90    40.30  39%1 <
  -7 -12  -3   134.99    69.10    42.30  39%1 <
  -7  -5  -2   123.15   204.20    54.80  39%1 o
  -7   9   0  3783.00  4232.70   100.00  39%1 o
  -7  21   2   134.84   104.80    43.20  39%1 <
  -6  -6  -2   253.13   268.50    56.20  39%1 o
  -6   1  -1   140.33   238.40    72.90  39%1 o
  -6   8   0  3750.00  3372.70    94.60  39%1 o
  -6  20   2    14.92     0.70    29.90  39%1 <
  -5  19   2    10.69     7.20    32.10  39%1 <
  -4 -17  -3     8.57    23.30    36.40  39%1 <
  -4  18   2    16.58    56.40    40.20  39%1 <
  -3 -18  -3   152.51   106.30    43.70  39%1 <
  -3  17   2    57.93     8.60    32.80  39%1 <
  -2 -19  -3    20.43    11.30    33.50  39%1 <
  -2 -12  -2   383.70   455.00    59.20  39%1 o
  -2  16   2   103.36    30.50    37.80  39%1 <
  -1 -22  -3    31.43    14.00    33.80  39%1 <
  -1 -13  -2   207.33   156.10    48.30  39%1 o
  -1   8   1   112.56   103.20    53.00  39%1 <
   1  18   3   471.85   381.80    55.70  39%1 o
   2 -18  -2   279.85   174.70    47.00  39%1 o
   2  17   3    43.68    63.10    42.20  39%1 <
   3 -19  -2   351.19   160.80    46.40  39%1 o
   3 -12  -1  3923.90  3663.00    91.50  39%1 o
   3  16   3    41.72    52.00    42.00  39%1 <
   4 -13  -1    23.63    53.20    42.80  39%1 <
   4   8   2  9348.30  9355.80   128.80  39%1 o
   4  15   3    54.26   137.20    45.90  39%1 <
   5  -7   0  2851.10  2675.90    89.20  39%1 o
   5   7   2  1063.70   994.40    75.20  39%1 o
   5  19   4   109.85     2.90    31.70  39%1 <
   6  18   4     9.46    33.10    38.70  39%1 <
   7 -18  -1    42.49    28.70    37.80  39%1 <
   7  17   4    28.67    17.30    35.50  39%1 <
   8 -19  -1    23.50    18.00    34.90  39%1 <
   8 -12   0    54.57    47.50    42.30  39%1 <
   8  16   4   106.81    83.40    43.80  39%1 <
   9 -13   0  1324.50  1029.80    67.40  39%1 o
   9   8   3   645.02   457.30    61.80  39%1 o
   9  15   4    25.99    39.50    39.60  39%1 <
  10 -14   0  1090.20   683.20    62.00  39%1 o
  10  -7   1  7838.10  8330.50   120.70  39%1 o
  10   0   2 15312.00 16138.10   160.70  39%1 o
  10   7   3  3630.80  4273.00    98.60  39%1 o
  11  -1   2 11005.00 12340.80   143.80  39%1 o
  11  18   5    23.86    29.40    38.10  39%1 <
  12 -18   0    33.12    21.00    35.80  39%1 <
  12  17   5    75.63    40.00    40.10  39%1 <
  13 -19   0    41.98    46.00    40.50  39%1 <
  13 -12   1  1135.20   928.40    65.40  39%1 o
  13   9   4   172.51   124.10    46.80  39%1 <
  13  16   5    18.64    32.00    38.60  39%1 <
  14 -13   1    33.89    54.50    41.70  39%1 <
  14  -6   2    97.28    19.50    35.90  39%1 <
  14   1   3    70.34    79.90    45.10  39%1 <
  14   8   4    79.91    57.10    42.70  39%1 <
  15  -7   2    18.97    31.60    38.50  39%1 <
  15   7   4   110.92    48.30    41.70  39%1 <
  16 -17   1    58.17    37.40    39.60  39%1 <
  16  11   5   133.00    85.40    43.40  39%1 <
  17 -11   2    21.00    55.70    41.20  39%1 <
  17  10   5   883.04   706.20    64.40  39%1 o
  18 -12   2    51.25    47.20    40.00  39%1 <
  18  -5   3    28.60    24.00    37.90  39%1 <
  18   2   4   535.35   416.50    58.00  39%1 o
  18   9   5   211.13   128.30    46.40  39%1 <
  19 -13   2    51.87    20.30    35.50  39%1 <
  19  -6   3    67.58    32.00    39.40  39%1 <
  19   1   4    74.82    49.70    41.60  39%1 <
  19   8   5   223.32   181.00    47.60  39%1 o
  21  -3   4    11.53   -23.40    31.20  39%1 <
 -21   6  -3    13.90    21.30    35.10  40%1 <
 -20  -2  -4     7.77     7.20    31.80  40%1 <
 -20   5  -3    18.54    -3.80    30.00  40%1 <
 -20  12  -2     4.88    36.10    38.80  40%1 <
 -19  -3  -4   132.59    78.80    42.20  40%1 <
 -19   4  -3    22.13    11.30    32.90  40%1 <
 -19  11  -2    96.98    22.70    35.80  40%1 <
 -18  -4  -4   112.63    41.10    39.00  40%1 <
 -18   3  -3   146.84   159.90    45.80  40%1 o
 -18  10  -2    98.72    50.70    40.70  40%1 <
 -17 -12  -5    64.39    24.40    36.50  40%1 <
 -17  -5  -4   147.61    35.60    38.00  40%1 <
 -17   2  -3   646.51   652.20    60.30  40%1 o
 -17  14  -1   162.26   135.20    45.30  40%1 <
 -16 -13  -5    11.19    25.30    36.80  40%1 <
 -16  -6  -4    28.17    18.60    35.00  40%1 <
 -16   1  -3    76.68    20.20    35.70  40%1 <
 -16  13  -1    22.31    30.70    37.20  40%1 <
 -15  12  -1    51.64    50.50    39.70  40%1 <
 -14  11  -1   109.30    59.30    40.80  40%1 <
 -13 -11  -4    42.80     0.90    29.90  40%1 <
 -13  10  -1   174.75    85.90    43.70  40%1 <
 -12 -12  -4    48.94    21.00    35.20  40%1 <
 -12  -5  -3   577.41   453.30    58.80  40%1 o
 -12   2  -2  4405.80  4740.10   101.10  40%1 o
 -12   9  -1    15.24    42.90    39.70  40%1 <
 -11 -13  -4   140.89    71.20    41.80  40%1 <
 -11  -6  -3    50.00     0.40    31.50  40%1 <
 -11   1  -2  8098.40  8273.40   127.00  40%1 o
 -11   8  -1   244.28   393.90    57.70  40%1 o
 -11  20   1    72.86    54.80    40.60  40%1 <
 -10 -14  -4   279.06   161.40    46.00  40%1 o
 -10  -7  -3  3744.40  3878.20    93.20  40%1 o
 -10   0  -2 18598.00 19083.50   170.90  40%1 o
 -10  19   1     6.68    15.40    34.00  40%1 <
  -9  18   1   289.55   197.30    47.00  40%1 o
  -8 -18  -4    86.24    24.50    35.80  40%1 <
  -8  10   0  3589.50  3370.30    90.10  40%1 o
  -7 -19  -4    17.82     4.60    31.00  40%1 <
  -7   9   0  3906.60  4137.60    99.30  40%1 o
  -7  21   2   131.84    27.60    36.00  40%1 <
  -6 -20  -4    16.76     9.50    32.50  40%1 <
  -6 -13  -3   162.27   168.80    47.40  40%1 o
  -6   8   0  2731.50  2908.40    90.10  40%1 o
  -6  20   2     9.59    27.80    35.80  40%1 <
  -5 -14  -3   519.46   430.20    57.10  40%1 o
  -5  -7  -2  1396.80   963.90    75.50  40%1 o
  -5  19   2    18.59    27.20    35.70  40%1 <
  -4  -8  -2 13736.00 12356.00   142.90  40%1 o
  -4  18   2    39.28    33.30    37.50  40%1 <
  -3  22   3    55.41    37.50    38.50  40%1 <
  -2 -19  -3     9.63    31.20    37.90  40%1 <
  -2   9   1  6452.60  6813.10   115.80  40%1 o
  -2  21   3    24.02    -5.70    29.70  40%1 <
  -1 -20  -3   283.19   262.70    50.90  40%1 o
  -1 -13  -2   259.95   164.70    48.60  40%1 o
  -1   8   1   115.10   152.20    55.50  40%1 <
  -1  20   3   469.63   376.60    54.20  40%1 o
   0 -14  -2  1645.10  1912.30    75.90  40%1 o
   1  18   3   535.60   381.50    55.20  40%1 o
   2  10   2   441.72   358.50    59.70  40%1 o
   2  22   4    46.40    32.10    38.50  40%1 <
   3 -19  -2   317.24   137.90    45.90  40%1 o
   3   9   2  1467.10  1854.30    82.90  40%1 o
   3  21   4    14.64    33.10    39.00  40%1 <
   4 -20  -2    11.01     8.30    33.10  40%1 <
   4 -13  -1    35.44    78.20    43.70  40%1 <
   4  20   4     8.39    35.30    38.90  40%1 <
   5 -14  -1   824.84   743.00    63.60  40%1 o
   5  -7   0  2991.70  2679.60    90.40  40%1 o
   5  19   4     1.56    15.30    35.20  40%1 <
   6  11   3    70.36    89.60    46.10  40%1 <
   7 -18  -1    71.47    49.20    40.30  40%1 <
   7  10   3  5227.80  5408.10   107.80  40%1 o
   8 -19  -1     8.16   -18.50    30.40  40%1 <
   8 -12   0    59.62    37.60    40.90  40%1 <
   8   2   2 10177.00  9653.00   132.10  40%1 o
   8   9   3  1453.40  1652.30    77.90  40%1 o
   9 -20  -1   378.07   110.10    44.60  40%1 <
   9 -13   0   835.86   844.60    66.10  40%1 o
   9  -6   1   263.64   332.80    59.70  40%1 o
   9   1   2   332.86   164.40    57.00  40%1 <
   9  13   4   414.24   375.30    58.10  40%1 o
  10  -7   1  9294.70 10622.40   130.80  40%1 o
  10  12   4    70.57    70.10    43.50  40%1 <
  11  11   4   130.79   112.90    45.80  40%1 <
  12 -18   0    53.43    29.40    38.00  40%1 <
  12 -11   1   745.10   439.80    57.60  40%1 o
  12   3   3   252.02   330.90    56.90  40%1 o
  12  10   4    86.83    99.70    45.40  40%1 <
  12  15   5    27.33    19.20    36.00  40%1 <
  13 -19   0    30.83    42.60    40.20  40%1 <
  13 -12   1   893.18   700.00    62.00  40%1 o
  13  -5   2    49.18    37.80    40.10  40%1 <
  13   2   3   648.84   479.40    59.50  40%1 o
  13  14   5    15.54    14.10    35.20  40%1 <
  14 -13   1    82.68    68.40    42.00  40%1 <
  14  -6   2   125.02    89.10    43.80  40%1 <
  14  13   5    63.25    79.50    43.20  40%1 <
  15 -16   1    54.72    31.50    37.80  40%1 <
  15   5   4    50.04    77.10    43.80  40%1 <
  15  12   5    94.69    43.00    40.20  40%1 <
  16 -17   1    98.99    13.50    34.30  40%1 <
  16 -10   2   638.49   412.70    57.50  40%1 o
  16  -3   3   282.40   267.00    52.20  40%1 o
  16   4   4   146.66    44.70    41.80  40%1 <
  17 -11   2    41.19    29.50    37.50  40%1 <
  17  -4   3   344.33   260.60    52.40  40%1 o
  17   3   4    14.32    47.00    41.90  40%1 <
  18 -12   2    88.10    50.00    40.80  40%1 <
  18  -5   3    18.98    40.20    40.30  40%1 <
  18   7   5     3.15    18.60    35.90  40%1 <
  19  -1   4    71.46    30.30    38.50  40%1 <
  19   6   5    22.05     3.90    32.20  40%1 <
  20  -9   3    31.62     2.80    31.70  40%1 <
  20  -2   4    37.30    24.40    37.80  40%1 <
  20   5   5    13.57    14.80    35.00  40%1 <
  21  -3   4     8.64    14.80    34.90  40%1 <
