# Supplementary material for: Dynamical refinement with multipolar electron scattering factors
Source: IUCrJ. 2024 Mar 21;11(Pt 3):309–24. doi: 10.1107/S2052252524001763 (PMC11067749; doi:10.1107/S2052252524001763)
Supplement: Supplementary file 3 [file m-11-00309-TAAMsup3.hkl]

#
# h,k,l, Fc-squared, Fo-squared, sigma(Fo-squared) and status flag
#
data_TAAM
_shelx_title                             '   '
_shelx_refln_list_code                   4
_shelx_F_calc_maximum                    266.27
_exptl_crystal_F_000                     192.856
_reflns_d_resolution_high                0.5575

loop_
 _symmetry_equiv_pos_as_xyz
 'x, y, z'
 '-x, -y, z'
 '-x, y, -z+1/2'
 'x, -y, -z+1/2'
 '-x, -y, -z'
 'x, y, -z'
 'x, -y, z+1/2'
 '-x, y, z+1/2'
 'x+1/2, y+1/2, z+1/2'
 '-x+1/2, -y+1/2, z+1/2'
 '-x+1/2, y+1/2, -z'
 'x+1/2, -y+1/2, -z'
 '-x+1/2, -y+1/2, -z+1/2'
 'x+1/2, y+1/2, -z+1/2'
 'x+1/2, -y+1/2, z'
 '-x+1/2, y+1/2, z'

_cell_length_a                           13.1931
_cell_length_b                           13.214
_cell_length_c                           6.213
_cell_angle_alpha                        90
_cell_angle_beta                         90
_cell_angle_gamma                        90

_shelx_F_squared_multiplier              1.000

loop_
 _refln_index_h
 _refln_index_k
 _refln_index_l
 _refln_intensity_calc
 _refln_intensity_meas
 _refln_intensity_sigma
 _refln_scale_group_code
 _refln_observed_status
 -23   1   2     62.35     40.40     38.90   1%1 <
 -23   3   2     20.52     -6.80     30.00   1%1 <
 -22   0   2    514.55    555.30     58.60   1%1 o
 -22   2   2     51.99     42.80     39.30   1%1 <
 -21  -3   2      8.96     19.00     34.00   1%1 <
 -21  -1   2    165.02    134.10     44.80   1%1 <
 -20  -4   2     20.76     19.80     34.60   1%1 <
 -20  -2   2     36.86     17.30     33.60   1%1 <
 -19  -5   2     22.47     19.00     34.70   1%1 <
 -18  -8   2    407.45    257.40     49.50   1%1 o
 -18  -6   2     25.55      3.90     31.00   1%1 <
 -18  13   1     54.68     30.20     37.30   1%1 <
 -18  15   1     29.75     51.90     40.20   1%1 <
 -17  -9   2    180.31    150.70     44.80   1%1 o
 -17  10   1   2056.60   1934.60     75.20   1%1 o
 -17  12   1    102.04     58.70     40.80   1%1 <
 -17  14   1     82.76     72.20     42.20   1%1 <
 -16 -10   2    267.01    273.60     51.40   1%1 o
 -16   9   1    746.72    633.00     59.00   1%1 o
 -16  11   1    220.91    238.90     49.00   1%1 o
 -15 -13   2      7.20     -2.10     29.80   1%1 <
 -15 -11   2    382.62    430.50     56.30   1%1 o
 -15   6   1     44.56     63.00     41.70   1%1 <
 -15   8   1    248.64    182.80     46.90   1%1 o
 -14 -14   2      9.38     31.50     37.00   1%1 <
 -14   5   1     46.57     79.40     42.50   1%1 <
 -13 -15   2     50.00     51.00     39.70   1%1 <
 -13   2   1    562.05    584.40     60.20   1%1 o
 -13   4   1    128.90    125.90     45.60   1%1 <
 -12 -18   2     19.04     32.70     37.70   1%1 <
 -12 -16   2     36.94     25.10     35.70   1%1 <
 -12   1   1   1305.30   1471.20     72.70   1%1 o
 -11 -19   2    398.15    400.00     55.00   1%1 o
 -11 -17   2     42.49     30.80     36.70   1%1 <
 -10 -20   2    108.15    114.20     42.60   1%1 <
 -10 -18   2     14.50     34.40     37.70   1%1 <
 -10  -3   1    194.02    300.60     55.30   1%1 o
 -10  20   0    233.59    232.40     49.20   1%1 o
  -9 -21   2     32.14     37.90     38.70   1%1 <
  -9  -4   1     87.55    154.20     49.70   1%1 o
  -9  17   0      8.83      0.90     29.80   1%1 <
  -9  19   0    115.70    164.10     45.50   1%1 o
  -9  21   0     13.02      5.30     31.90   1%1 <
  -8  16   0    153.21    110.20     43.50   1%1 <
  -8  18   0     98.25     84.80     42.00   1%1 <
  -7  -8   1   6136.90   5892.50    110.40   1%1 o
  -7  13   0    265.32    305.90     53.40   1%1 o
  -7  15   0     17.71     15.90     33.80   1%1 <
  -6  -9   1  19967.00  20324.20    175.80   1%1 o
  -6  12   0    166.52    109.00     44.70   1%1 <
  -5 -10   1  29213.00  33695.40    214.80   1%1 o
  -5   9   0   4530.50   4470.60    101.20   1%1 o
  -4 -13   1    116.35    161.60     47.20   1%1 o
  -4   8   0  12544.00  11211.10    135.80   1%1 o
  -3 -14   1     37.31     49.50     40.30   1%1 <
  -3   5   0   9318.40   9620.90    138.70   1%1 o
  -2 -15   1     48.16     69.40     41.60   1%1 <
  -1 -16   1    165.46    144.50     43.80   1%1 o
   1 -18   1    415.42    418.10     55.50   1%1 o
   1  22  -1      3.60     38.50     38.70   1%1 <
   2 -21   1     20.87     22.50     35.70   1%1 <
   2 -19   1     37.19     49.70     40.70   1%1 <
   2  19  -1    128.28    125.10     43.10   1%1 <
   2  21  -1     19.22      1.20     30.60   1%1 <
   2  23  -1     49.10     45.70     40.70   1%1 <
   3 -22   1     77.62     73.10     41.80   1%1 <
   3 -20   1     36.58     52.10     40.60   1%1 <
   3  -5   0  11744.00  10168.80    141.80   1%1 o
   3  18  -1    166.97    130.70     44.70   1%1 <
   3  20  -1    277.70    240.90     50.50   1%1 o
   4 -23   1     10.40     34.60     37.50   1%1 <
   4 -21   1     12.51     51.10     40.20   1%1 <
   4  -6   0    216.73    231.00     60.70   1%1 o
   4  15  -1     39.15     67.80     41.40   1%1 <
   4  17  -1     18.43     41.20     39.60   1%1 <
   5 -22   1     33.92     41.30     39.60   1%1 <
   5  -7   0   2314.50   2427.40     87.00   1%1 o
   5  14  -1    324.42    289.30     51.30   1%1 o
   5  16  -1    124.78    120.20     44.80   1%1 <
   6  11  -1    133.61    228.40     52.80   1%1 o
   6  13  -1    251.88    200.40     49.20   1%1 o
   7 -11   0   4159.00   4339.20     95.50   1%1 o
   7  10  -1   6050.40   6601.50    109.40   1%1 o
   8 -12   0    135.15     92.20     44.30   1%1 <
   8   9  -1   1156.70   1132.60     70.00   1%1 o
   9 -13   0    711.02    812.20     64.70   1%1 o
   9   6  -1    222.78    251.30     53.20   1%1 o
  10 -14   0    432.11    271.00     51.70   1%1 o
  10   5  -1    213.22    112.60     45.10   1%1 <
  11 -15   0    302.81    242.50     50.20   1%1 o
  11   4  -1     51.76     65.00     43.40   1%1 <
  12 -16   0     63.29     37.70     39.00   1%1 <
  12   1  -1   1295.20   1404.80     72.20   1%1 o
  12   3  -1    897.22    903.50     65.60   1%1 o
  13 -17   0     15.52     21.40     36.00   1%1 <
  14 -18   0     47.07     65.10     40.90   1%1 <
  14  -1  -1     90.76     59.60     41.10   1%1 <
  15  -2  -1     24.37     15.90     34.80   1%1 <
  16  -3  -1    381.30    344.90     53.70   1%1 o
  17  -6  -1     83.89    162.90     45.50   1%1 o
  17  -4  -1    344.87    282.20     50.50   1%1 o
  18  -7  -1     10.65     32.60     37.60   1%1 <
  18  -5  -1     21.97     29.30     37.00   1%1 <
  18  14  -2      7.83      1.90     30.70   1%1 <
  19  -8  -1    359.88    363.40     54.30   1%1 o
  19  -6  -1     33.41     -4.90     30.00   1%1 <
  19  13  -2     52.69     51.00     41.60   1%1 <
  20  -9  -1     40.86     58.90     40.40   1%1 <
  20  -7  -1     20.41     -4.60     29.90   1%1 <
  20  12  -2      4.71      3.70     31.60   1%1 <
  21 -10  -1      3.61      2.70     30.30   1%1 <
  21  -8  -1     19.98     38.80     39.20   1%1 <
  21   9  -2      4.49     -0.80     30.50   1%1 <
 -23  -1   2     34.98     26.60     36.80   2%1 <
 -23   1   2     72.05     60.30     40.50   2%1 <
 -22  -4   2     14.49      9.70     32.40   2%1 <
 -22  -2   2     38.39     19.30     34.20   2%1 <
 -21  -5   2     80.30     55.30     40.70   2%1 <
 -21  -3   2     16.20     25.50     35.90   2%1 <
 -20  -8   2      6.88      7.30     32.30   2%1 <
 -20  -6   2      5.20     10.80     32.90   2%1 <
 -19  -9   2      4.34     14.40     33.70   2%1 <
 -19  -7   2      8.70     17.70     34.60   2%1 <
 -19  14   1      7.63     40.30     39.20   2%1 <
 -18 -10   2     78.02     45.50     39.90   2%1 <
 -18  11   1     56.72     17.20     34.50   2%1 <
 -18  13   1     36.12     42.50     39.30   2%1 <
 -18  15   1     45.48     40.20     38.80   2%1 <
 -17 -13   2     36.99     45.70     39.80   2%1 <
 -17 -11   2     99.83     91.60     42.30   2%1 <
 -17   8   1    166.73     92.70     43.10   2%1 <
 -17  10   1   1537.10   1657.00     72.50   2%1 o
 -17  12   1    128.47    102.90     42.40   2%1 <
 -16 -14   2     18.66     28.40     36.40   2%1 <
 -16 -12   2     16.55     19.80     34.50   2%1 <
 -16   7   1     42.84     27.30     36.70   2%1 <
 -16   9   1    845.02    688.50     61.40   2%1 o
 -15 -15   2      8.00     -6.60     29.80   2%1 <
 -15   4   1     56.48     50.50     40.50   2%1 <
 -15   6   1     16.17     47.40     39.50   2%1 <
 -14 -18   2     81.75     63.50     41.90   2%1 <
 -14 -16   2     19.57     23.40     35.70   2%1 <
 -14   3   1    504.49    532.70     58.70   2%1 o
 -13 -19   2    649.56    861.30     63.40   2%1 o
 -13 -17   2     35.87     43.40     38.50   2%1 <
 -13   2   1    515.36    626.40     62.00   2%1 o
 -12 -20   2    173.62    197.20     47.30   2%1 o
 -12 -18   2     14.86     23.40     35.90   2%1 <
 -12  -1   1   1300.00   1401.10     72.00   2%1 o
 -11  -2   1   1265.80   1210.30     69.80   2%1 o
 -10  -5   1    197.15    139.50     47.70   2%1 <
 -10  20   0    284.09    307.40     52.90   2%1 o
  -9  -6   1    247.53    202.60     51.60   2%1 o
  -9  17   0     10.99      3.50     31.10   2%1 <
  -9  19   0    238.63    216.50     48.40   2%1 o
  -9  21   0     14.63      9.40     32.70   2%1 <
  -8  -7   1    108.14    114.60     48.30   2%1 <
  -8  16   0    144.35    107.40     43.50   2%1 <
  -8  18   0     23.38     35.40     38.40   2%1 <
  -8  20   0     32.38     42.90     39.00   2%1 <
  -7 -10   1   8248.10   8678.20    122.90   2%1 o
  -7  13   0    707.51    706.20     61.60   2%1 o
  -7  15   0     10.87     25.60     36.40   2%1 <
  -7  17   0     51.15     54.50     41.10   2%1 <
  -6 -11   1    124.35    146.40     49.90   2%1 <
  -6  12   0    156.22    142.90     46.80   2%1 o
  -5 -12   1    736.06    781.60     64.30   2%1 o
  -5   9   0   5737.90   5868.20    110.40   2%1 o
  -5  11   0   2882.30   3037.90     89.30   2%1 o
  -4 -13   1    188.06    173.00     47.60   2%1 o
  -4   8   0  11842.00  11851.50    139.50   2%1 o
  -3 -16   1    151.74     88.00     42.60   2%1 <
  -3 -14   1    121.10    114.60     43.70   2%1 <
  -3   5   0  11709.00  10883.40    147.30   2%1 o
  -2 -17   1     15.59     15.40     34.60   2%1 <
  -2   4   0   9140.90   8933.90    145.90   2%1 o
  -1 -18   1    464.31    418.30     55.70   2%1 o
   1 -20   1    427.45    499.20     58.30   2%1 o
   2 -21   1     44.94      7.20     32.30   2%1 <
   2  23  -1     50.35     30.20     38.00   2%1 <
   3 -22   1     30.34     56.20     40.60   2%1 <
   3  -5   0  11165.00  10339.70    143.00   2%1 o
   3  20  -1     21.05     20.90     36.20   2%1 <
   3  22  -1     41.40     61.20     42.20   2%1 <
   4 -23   1     29.68     36.80     38.40   2%1 <
   4  -6   0    348.70    276.00     63.10   2%1 o
   4  19  -1      9.13     14.80     34.30   2%1 <
   4  21  -1     35.04     30.20     38.70   2%1 <
   4  23  -1      4.04     13.30     34.20   2%1 <
   5  -7   0   2287.80   2262.40     85.70   2%1 o
   5  16  -1     87.77    103.40     44.70   2%1 <
   5  18  -1    295.24    268.40     51.90   2%1 o
   5  20  -1     45.84     29.10     38.30   2%1 <
   6  15  -1    343.32    343.50     54.70   2%1 o
   6  17  -1   1932.60   2271.50     79.80   2%1 o
   7 -11   0   4420.90   4293.50     96.20   2%1 o
   7  12  -1    129.25    114.80     44.40   2%1 <
   7  14  -1    416.04    355.90     55.90   2%1 o
   8 -12   0     68.55    108.90     45.30   2%1 <
   8  11  -1     72.93     56.90     44.00   2%1 <
   8  13  -1    291.54    275.00     53.00   2%1 o
   9 -13   0    734.15    762.30     63.60   2%1 o
   9   8  -1    860.16    858.30     66.00   2%1 o
   9  10  -1    454.94    352.80     57.30   2%1 o
  10 -14   0    294.09    258.10     50.50   2%1 o
  10   7  -1   5515.10   5768.80    105.20   2%1 o
  11 -15   0    306.10    262.80     49.60   2%1 o
  11   6  -1     78.40     14.90     36.00   2%1 <
  12 -16   0     23.03      5.80     32.50   2%1 <
  12   3  -1    799.78    884.10     65.40   2%1 o
  12   5  -1    416.88    349.80     56.40   2%1 o
  13 -17   0     16.59     19.40     35.00   2%1 <
  13   2  -1    430.27    518.60     59.40   2%1 o
  14 -18   0     66.43     73.00     41.60   2%1 <
  14   1  -1     79.56    121.50     45.80   2%1 <
  16  -3  -1    561.53    537.60     58.00   2%1 o
  16  -1  -1     59.54     79.70     43.00   2%1 <
  17  -4  -1    431.04    468.80     56.80   2%1 o
  17  -2  -1    769.36    703.20     62.70   2%1 o
  18  -5  -1     16.16     10.50     32.80   2%1 <
  18  -3  -1     61.30     58.60     42.20   2%1 <
  19  -6  -1     31.34     10.50     33.00   2%1 <
  19  -4  -1     18.50     17.10     35.10   2%1 <
  20  -7  -1      5.06      5.70     32.10   2%1 <
  20  -5  -1     56.85     33.40     39.10   2%1 <
  21  -8  -1     13.57      7.90     32.80   2%1 <
  21  -6  -1     43.63     45.00     40.80   2%1 <
  22  -7  -1     79.77     59.60     42.50   2%1 <
 -23  -3   2      7.23     15.40     33.60   3%1 <
 -22  -6   2      7.66     23.00     35.70   3%1 <
 -21  -9   2      8.85     20.00     34.70   3%1 <
 -21  -7   2     83.98     23.30     35.70   3%1 <
 -20 -10   2     30.42      7.40     31.90   3%1 <
 -19 -11   2     13.19     19.30     35.10   3%1 <
 -19  12   1     20.24      2.40     30.50   3%1 <
 -19  14   1     25.39     22.60     35.60   3%1 <
 -18 -14   2     18.44     26.70     36.20   3%1 <
 -18 -12   2    120.32     78.10     41.70   3%1 <
 -18   9   1    151.58    150.40     45.10   3%1 o
 -18  11   1     33.90     16.90     34.80   3%1 <
 -18  13   1    109.57     45.50     40.40   3%1 <
 -17 -15   2     83.73     44.20     39.50   3%1 <
 -17   6   1    201.80    162.80     45.60   3%1 o
 -17   8   1    174.58     85.70     42.50   3%1 <
 -17  10   1   2080.30   2494.10     79.10   3%1 o
 -16 -16   2     40.63     39.50     38.50   3%1 <
 -16   5   1    571.09    482.50     57.30   3%1 o
 -16   7   1     23.20     31.50     37.30   3%1 <
 -15 -17   2     10.64     22.10     35.50   3%1 <
 -15   2   1     20.27     30.50     38.20   3%1 <
 -15   4   1    110.49     64.00     41.60   3%1 <
 -14 -18   2     92.84     83.20     42.40   3%1 <
 -14   1   1    300.79    148.20     45.70   3%1 o
 -13  -2   1    680.99    727.80     63.30   3%1 o
 -12  -3   1    576.11    651.40     61.80   3%1 o
 -11  -4   1    178.28    157.00     48.10   3%1 o
 -10  -7   1   6350.70   6859.60    110.90   3%1 o
  -9  -8   1    879.34    855.00     67.50   3%1 o
  -9  19   0    266.16    366.80     53.20   3%1 o
  -9  21   0     19.77     22.30     36.20   3%1 <
  -8  -9   1   1534.60   1503.30     76.10   3%1 o
  -8  16   0    172.65    116.80     43.60   3%1 <
  -8  18   0     11.75     28.70     36.60   3%1 <
  -8  20   0      7.25     23.30     35.40   3%1 <
  -8  22   0     83.17     68.60     41.80   3%1 <
  -7 -12   1    256.92    119.60     45.00   3%1 <
  -7  13   0   1245.00   1208.70     68.40   3%1 o
  -7  15   0      9.99     20.20     35.40   3%1 <
  -7  17   0     57.79     44.30     39.40   3%1 <
  -7  19   0     33.56     42.50     39.00   3%1 <
  -6 -13   1    340.14    216.30     48.90   3%1 o
  -6  12   0    239.75    184.00     49.30   3%1 o
  -6  14   0    178.35    244.50     50.10   3%1 o
  -5 -14   1    568.85    576.20     59.30   3%1 o
  -5   9   0   6666.60   6834.20    118.30   3%1 o
  -5  11   0   2426.70   2430.10     86.00   3%1 o
  -4 -15   1    110.01     72.50     42.30   3%1 <
  -4   8   0  11487.00  11744.50    140.50   3%1 o
  -3 -18   1    204.94    239.30     49.80   3%1 o
  -3 -16   1     90.75    154.10     44.90   3%1 o
  -3   5   0  15053.00  13144.80    156.30   3%1 o
  -2 -19   1     16.83     36.50     38.50   3%1 <
  -2 -17   1     42.56     35.20     38.70   3%1 <
  -2   4   0   8003.70   7422.20    142.90   3%1 o
  -1 -20   1    494.04    490.10     57.10   3%1 o
  -1 -18   1    731.27    585.80     59.50   3%1 o
   1 -22   1      2.21      8.10     32.20   3%1 <
   2 -23   1     36.38     14.50     33.90   3%1 <
   3  -5   0  11486.00  11038.10    147.30   3%1 o
   4  -6   0    317.33    260.80     62.60   3%1 o
   4  23  -1     19.63     23.80     36.60   3%1 <
   5  -7   0   2942.00   2833.40     91.00   3%1 o
   5  20  -1    179.96    115.80     44.50   3%1 <
   5  22  -1     17.85     38.70     39.20   3%1 <
   6 -10   0    714.41    696.60     70.50   3%1 o
   6  17  -1   1802.50   1957.50     76.70   3%1 o
   6  19  -1     14.23      8.70     33.50   3%1 <
   6  21  -1     17.89     16.90     34.60   3%1 <
   7 -11   0   4336.40   4874.80    100.30   3%1 o
   7  16  -1    323.01    280.10     53.80   3%1 o
   7  18  -1     42.85     54.20     41.70   3%1 <
   7  20  -1     26.59     19.30     35.50   3%1 <
   8 -12   0     78.05    105.40     44.90   3%1 <
   8  13  -1    276.81    267.30     53.30   3%1 o
   8  15  -1     53.80     58.40     43.00   3%1 <
   8  17  -1      4.09     33.10     38.80   3%1 <
   9 -13   0    989.18   1087.30     67.00   3%1 o
   9  12  -1   2940.60   3311.80     88.00   3%1 o
   9  14  -1     43.13     52.80     42.10   3%1 <
  10 -14   0    281.04    260.30     50.50   3%1 o
  10   9  -1     55.15     39.90     42.10   3%1 <
  10  11  -1    132.03    131.10     47.30   3%1 <
  10  13  -1    597.50    622.50     62.80   3%1 o
  11 -15   0    353.97    389.70     55.20   3%1 o
  11   8  -1    187.54    245.30     52.40   3%1 o
  11  10  -1      6.42     12.90     35.20   3%1 <
  12 -16   0     27.47     28.30     37.70   3%1 <
  12   7  -1    677.92    756.70     65.60   3%1 o
  13 -17   0     19.41     22.00     35.90   3%1 <
  13   4  -1     81.18    141.60     47.80   3%1 <
  13   6  -1    768.39    768.40     64.60   3%1 o
  14 -18   0     54.66     51.20     41.00   3%1 <
  14   3  -1    723.96    661.00     62.70   3%1 o
  14   5  -1     55.31     47.40     42.30   3%1 <
  15   2  -1     11.42     36.60     40.60   3%1 <
  16  -1  -1     96.73     59.90     42.20   3%1 <
  16   1  -1     66.74     58.20     42.80   3%1 <
  17  -2  -1   1163.70   1022.50     66.10   3%1 o
  18  -3  -1     29.48     56.30     42.10   3%1 <
  18  -1  -1    144.85     83.80     44.10   3%1 <
  19  -4  -1     22.78      9.60     33.50   3%1 <
  19  -2  -1     89.54     88.50     44.20   3%1 <
  20  -5  -1     15.22     29.60     38.20   3%1 <
  20  -3  -1     14.54     34.90     40.00   3%1 <
  21  -6  -1     35.77     18.30     35.80   3%1 <
  21  -4  -1      5.48     31.00     38.60   3%1 <
  22  -7  -1     61.82     39.00     40.20   3%1 <
  22  -5  -1    115.22     66.50     42.90   3%1 <
 -20  11   1     48.27     31.40     37.40   4%1 <
 -19   8   1    590.58    484.30     56.60   4%1 o
 -19  10   1     37.96     37.70     38.60   4%1 <
 -19  12   1     22.39      0.00     30.00   4%1 <
 -19  14   1     13.46      5.30     32.00   4%1 <
 -18   7   1      7.78     38.10     38.20   4%1 <
 -18   9   1    203.30    206.80     47.60   4%1 o
 -18  11   1     55.82     50.00     39.70   4%1 <
 -17   4   1    628.90    518.70     57.40   4%1 o
 -17   6   1    123.51    110.30     43.60   4%1 <
 -17   8   1    162.14    100.20     42.80   4%1 <
 -16   1   1     85.50     56.60     41.30   4%1 <
 -16   3   1    380.92    412.20     56.40   4%1 o
 -16   5   1    724.76    794.80     61.50   4%1 o
 -15   2   1     38.88     54.10     41.20   4%1 <
 -14  -3   1    691.84    659.40     61.90   4%1 o
 -14  -1   1    148.44     80.30     43.10   4%1 <
 -13  -4   1    195.86    164.50     47.20   4%1 o
 -13  -2   1    696.11    911.70     65.20   4%1 o
 -12  -5   1    442.17    491.90     59.40   4%1 o
 -11  -8   1    188.40    177.20     49.70   4%1 o
 -11  -6   1    178.03     42.60     42.20   4%1 <
 -10  -9   1     33.02     38.40     40.60   4%1 <
  -9 -10   1    412.30    398.60     57.60   4%1 o
  -9  21   0     18.19     36.40     38.30   4%1 <
  -8 -13   1    293.82    252.90     50.80   4%1 o
  -8 -11   1     76.69     54.60     42.90   4%1 <
  -8  18   0      9.36     -3.80     30.10   4%1 <
  -8  20   0      9.35     15.20     33.50   4%1 <
  -8  22   0     84.19     30.10     37.80   4%1 <
  -7 -14   1    383.65    352.60     54.70   4%1 o
  -7  15   0      8.23     29.20     37.50   4%1 <
  -7  17   0     66.52     46.20     40.00   4%1 <
  -7  19   0     34.27     23.10     35.90   4%1 <
  -7  21   0    106.95    103.40     42.60   4%1 <
  -6 -15   1    308.88    271.10     51.50   4%1 o
  -6  12   0    263.51    236.50     51.60   4%1 o
  -6  14   0     84.18    113.00     45.00   4%1 <
  -6  16   0     70.12     54.90     41.30   4%1 <
  -5 -16   1    103.13    135.90     46.00   4%1 <
  -5  11   0   2143.10   2047.50     84.80   4%1 o
  -5  13   0     96.11    118.70     45.60   4%1 <
  -4 -19   1     14.31     21.70     35.40   4%1 <
  -4 -17   1     14.93     20.30     35.60   4%1 <
  -4   8   0  12163.00  12102.50    142.10   4%1 o
  -4  10   0  17703.00  21452.80    178.20   4%1 o
  -3 -20   1     44.11    -14.10     30.10   4%1 <
  -3 -18   1    148.59    186.40     47.30   4%1 o
  -3   7   0    587.26    744.90     75.90   4%1 o
  -2 -21   1     72.99     34.00     38.30   4%1 <
  -2 -19   1     18.83     41.60     39.40   4%1 <
  -2   4   0   7430.30   6851.30    140.40   4%1 o
  -1 -22   1     22.01     10.90     33.20   4%1 <
  -1 -20   1    467.87    535.40     57.80   4%1 o
   1 -22   1     20.90     37.00     38.50   4%1 <
   2 -23   1     25.67     23.30     36.00   4%1 <
   3  -5   0  11850.00  10856.90    147.50   4%1 o
   4  -6   0    454.90    352.00     68.90   4%1 o
   5  -7   0   3163.40   2886.40     91.90   4%1 o
   6 -10   0    721.36    742.40     71.20   4%1 o
   7 -11   0   4267.20   4456.40     97.20   4%1 o
   7  20  -1     31.04     40.00     39.50   4%1 <
   7  22  -1      4.53     13.20     34.00   4%1 <
   8 -12   0     46.03     88.60     45.30   4%1 <
   8  19  -1     16.07     39.70     39.50   4%1 <
   8  21  -1     16.68     14.80     34.20   4%1 <
   9 -13   0    750.11    853.00     64.50   4%1 o
   9  16  -1     41.59     57.60     41.80   4%1 <
   9  18  -1    158.91    198.80     48.50   4%1 o
   9  20  -1    187.57    167.50     46.70   4%1 o
  10 -14   0    316.61    271.90     51.80   4%1 o
  10  13  -1    685.03    579.30     60.20   4%1 o
  10  15  -1     13.82     27.70     38.10   4%1 <
  10  17  -1     45.57     23.60     36.40   4%1 <
  10  19  -1      7.19     11.60     34.00   4%1 <
  10  21  -1     29.61     16.00     34.90   4%1 <
  11 -15   0    453.11    364.60     54.90   4%1 o
  11  12  -1    149.31    250.20     51.30   4%1 o
  11  14  -1     95.84     24.90     37.40   4%1 <
  11  16  -1     41.64     67.60     42.40   4%1 <
  11  18  -1    136.64    130.60     45.80   4%1 <
  12 -18   0    146.40    108.50     44.10   4%1 <
  12 -16   0     65.70     85.80     42.50   4%1 <
  12   9  -1     19.84     32.60     39.30   4%1 <
  12  11  -1    369.70    329.60     55.20   4%1 o
  12  13  -1    490.47    282.30     52.70   4%1 o
  12  15  -1     44.88     44.70     40.50   4%1 <
  13 -19   0     32.12     39.20     39.80   4%1 <
  13 -17   0     33.67     32.80     38.40   4%1 <
  13   8  -1    214.28    238.90     52.40   4%1 o
  13  10  -1    152.88    136.10     46.50   4%1 <
  13  12  -1    934.66    925.20     65.80   4%1 o
  14 -18   0    110.38    121.00     44.40   4%1 <
  14   7  -1    134.48    178.10     48.50   4%1 o
  14   9  -1    805.14    879.70     66.10   4%1 o
  15   4  -1     87.26     94.60     44.40   4%1 <
  15   6  -1     14.58     13.90     35.00   4%1 <
  15   8  -1     40.12     36.50     39.90   4%1 <
  16   3  -1    436.17    470.60     59.10   4%1 o
  16   5  -1    550.22    595.10     62.50   4%1 o
  17   2  -1    871.16    800.80     65.20   4%1 o
  17   4  -1    667.85    509.90     59.70   4%1 o
  18  -1  -1    188.29    187.90     48.30   4%1 o
  18   1  -1     90.09    126.10     45.40   4%1 <
  18   3  -1     12.17     27.10     38.30   4%1 <
  19  -2  -1    278.93    233.30     50.20   4%1 o
  19   2  -1    180.39    187.70     49.20   4%1 o
  20  -3  -1     29.69     63.00     43.40   4%1 <
  20  -1  -1     29.83     53.40     41.80   4%1 <
  20   1  -1     47.58     41.70     39.90   4%1 <
  21  -4  -1      4.17     16.90     35.90   4%1 <
  21  -2  -1     31.62     32.10     38.90   4%1 <
  22  -5  -1     67.33     48.30     41.60   4%1 <
  22  -3  -1    112.80     93.50     44.40   4%1 <
  22  -1  -1    259.36    184.30     47.70   4%1 o
  23  -4  -1     29.25     23.00     36.90   4%1 <
  23  -2  -1    283.99    177.10     49.40   4%1 o
 -21  10   1      4.07      4.70     31.30   5%1 <
 -20   7   1     29.53     26.50     36.00   5%1 <
 -20   9   1     21.18     11.60     33.30   5%1 <
 -20  11   1     75.51     19.70     34.80   5%1 <
 -19   6   1     57.91     39.70     38.70   5%1 <
 -19   8   1    464.16    414.90     54.70   5%1 o
 -19  10   1     16.98     15.50     33.60   5%1 <
 -19  12   1     44.71     20.60     35.00   5%1 <
 -18   3   1      6.76     19.90     35.20   5%1 <
 -18   5   1      7.29     32.50     37.50   5%1 <
 -18   7   1      5.86     18.60     34.40   5%1 <
 -17   2   1    881.89    754.00     62.00   5%1 o
 -17   4   1    489.64    452.70     56.30   5%1 o
 -16  -1   1    128.73     57.10     41.20   5%1 <
 -16   1   1     45.65     48.20     40.00   5%1 <
 -15  -4   1    111.68     85.20     43.20   5%1 <
 -15  -2   1     43.25     37.90     39.40   5%1 <
 -14  -5   1     61.55     52.10     40.70   5%1 <
 -14  -3   1    690.60    731.60     63.50   5%1 o
 -13  -8   1    294.17    240.30     49.60   5%1 o
 -13  -6   1    778.50    801.90     62.40   5%1 o
 -12  -9   1     26.34     29.30     37.20   5%1 <
 -12  -7   1   1373.50   1098.90     67.40   5%1 o
 -11 -10   1      2.71     14.90     34.20   5%1 <
 -10 -13   1    525.45    458.30     56.90   5%1 o
 -10 -11   1    269.55    208.30     48.10   5%1 o
  -9 -14   1     62.90     77.50     42.30   5%1 <
  -9 -12   1   3546.40   3990.50     91.90   5%1 o
  -8 -15   1     54.89     44.60     39.70   5%1 <
  -8  18   0     15.58      1.80     30.50   5%1 <
  -8  20   0     13.55     22.00     35.50   5%1 <
  -8  22   0     82.66     46.80     40.30   5%1 <
  -7 -16   1    294.08    263.60     50.30   5%1 o
  -7  15   0     23.78     48.50     41.00   5%1 <
  -7  17   0    167.27    146.70     45.20   5%1 o
  -7  19   0     33.15      2.30     30.30   5%1 <
  -7  21   0    107.27     50.50     40.40   5%1 <
  -6 -19   1     22.77     12.30     32.90   5%1 <
  -6 -17   1   1523.30   1450.30     69.90   5%1 o
  -6  12   0    293.92    219.20     51.10   5%1 o
  -6  14   0     42.13     54.30     41.10   5%1 <
  -6  16   0     64.01     27.10     37.00   5%1 <
  -6  18   0      3.73      8.00     33.00   5%1 <
  -6  20   0     10.43     26.60     36.30   5%1 <
  -6  22   0     32.38     27.90     36.30   5%1 <
  -5 -20   1     40.32     28.10     36.90   5%1 <
  -5 -18   1    285.57    210.90     49.00   5%1 o
  -5  11   0   2319.50   2121.80     85.00   5%1 o
  -5  13   0     72.73     78.10     44.40   5%1 <
  -5  15   0    116.32     88.60     43.20   5%1 <
  -4 -21   1     10.03     29.50     36.80   5%1 <
  -4 -19   1      8.41     21.30     35.50   5%1 <
  -4   8   0  12959.00  12991.80    147.20   5%1 o
  -4  10   0  14034.00  14687.10    155.20   5%1 o
  -3 -22   1     38.61     39.30     38.50   5%1 <
  -3 -20   1     34.52     -2.60     30.20   5%1 <
  -3   7   0    573.14    787.90     78.30   5%1 o
  -2 -23   1     53.75     33.90     37.60   5%1 <
  -2 -21   1     31.39      9.20     33.00   5%1 <
  -2   4   0   6509.10   6424.70    138.90   5%1 o
  -1 -22   1      2.74      4.80     31.90   5%1 <
   2  -4   0  10236.00   9998.80    154.40   5%1 o
   3  -5   0  11682.00  10700.30    149.00   5%1 o
   4  -6   0    358.54    291.40     67.90   5%1 o
   5  -9   0   9219.40   9775.00    132.60   5%1 o
   5  -7   0   3115.00   3028.10     95.90   5%1 o
   6 -10   0    684.54    641.20     71.80   5%1 o
   7 -11   0   4145.70   4447.10     98.20   5%1 o
   8 -12   0     36.66     70.90     44.70   5%1 <
   9 -13   0    774.63    815.20     64.20   5%1 o
  10 -14   0    287.99    256.50     51.60   5%1 o
  10  21  -1     30.19     17.40     34.70   5%1 <
  11 -15   0    400.76    311.90     53.20   5%1 o
  11  18  -1    113.70    116.10     43.60   5%1 <
  11  20  -1     34.53     38.80     39.50   5%1 <
  12 -18   0    140.96    143.80     46.30   5%1 o
  12 -16   0     44.68     75.90     42.20   5%1 <
  12  15  -1     73.70     45.70     41.10   5%1 <
  12  17  -1    115.76     65.80     43.10   5%1 <
  12  19  -1    125.72     81.50     43.10   5%1 <
  13 -19   0     28.38     29.70     37.70   5%1 <
  13 -17   0    118.59     42.70     39.70   5%1 <
  13  12  -1    842.32   1069.10     68.20   5%1 o
  13  14  -1     18.92     41.70     40.50   5%1 <
  13  16  -1     27.40     19.40     35.50   5%1 <
  13  18  -1    149.08     98.90     44.50   5%1 <
  14 -18   0     83.74     69.90     41.60   5%1 <
  14 -16   0      8.14      3.20     31.30   5%1 <
  14  11  -1     44.78     44.60     42.00   5%1 <
  14  13  -1     62.67     56.10     42.90   5%1 <
  14  15  -1    132.80     81.70     43.10   5%1 <
  14  17  -1     25.11      7.70     33.60   5%1 <
  14  19  -1      2.51     31.10     38.20   5%1 <
  15 -17   0     15.39     10.10     33.10   5%1 <
  15  10  -1    128.75    152.30     47.80   5%1 o
  15  12  -1     28.07     50.90     41.50   5%1 <
  15  14  -1     12.18     38.20     40.10   5%1 <
  15  16  -1      6.11     20.80     36.00   5%1 <
  16   7  -1     24.95     28.50     38.90   5%1 <
  16   9  -1    913.31    835.20     65.70   5%1 o
  16  11  -1    237.15    283.30     52.80   5%1 o
  16  13  -1     35.79     73.50     42.80   5%1 <
  17   6  -1    170.20    188.30     49.50   5%1 o
  17   8  -1    133.80    107.70     44.90   5%1 <
  17  10  -1   1863.00   2015.70     77.20   5%1 o
  17  12  -1    171.99    159.80     47.50   5%1 o
  18   3  -1     21.81     38.60     40.40   5%1 <
  18   5  -1      6.78     34.00     39.70   5%1 <
  18   7  -1      3.34     19.00     35.90   5%1 <
  18   9  -1    245.26    251.80     51.10   5%1 o
  19   2  -1    189.49    200.10     48.30   5%1 o
  19   4  -1     21.03     19.00     35.70   5%1 <
  19   6  -1     57.23     99.90     43.20   5%1 <
  19   8  -1    592.66    554.50     59.00   5%1 o
  20   1  -1    109.75     55.80     41.70   5%1 <
  20   3  -1     33.62     27.40     37.80   5%1 <
  20   5  -1     49.54     53.40     41.80   5%1 <
  21   2  -1    139.50    116.20     44.70   5%1 <
  21   4  -1      8.68      5.60     32.20   5%1 <
  22  -1  -1    204.55    164.10     47.30   5%1 o
  22   1  -1    157.77    167.20     46.80   5%1 o
  22   3  -1    175.32     97.80     44.30   5%1 <
  23  -2  -1    141.74     90.50     44.60   5%1 <
  23   2  -1    140.94    103.10     44.50   5%1 <
 -21   6   1     35.82     33.80     37.10   6%1 <
 -21   8   1     18.54      5.10     31.50   6%1 <
 -21  10   1      4.85      7.30     31.60   6%1 <
 -20   3   1     28.81     -7.80     30.20   6%1 <
 -20   5   1     25.83    -12.30     29.80   6%1 <
 -20   7   1      9.52     20.60     35.00   6%1 <
 -20   9   1     37.60     10.70     32.90   6%1 <
 -20  11   1     60.95     45.70     40.20   6%1 <
 -19   2   1    230.31    123.90     43.80   6%1 <
 -19   4   1     19.45     24.20     35.80   6%1 <
 -19   6   1     40.28     28.80     36.70   6%1 <
 -18  -1   1    137.69    112.30     43.50   6%1 <
 -18   1   1     83.05    101.00     43.00   6%1 <
 -18   3   1      8.63     23.40     36.30   6%1 <
 -17  -4   1    469.36    438.00     55.50   6%1 o
 -17  -2   1    863.54    834.80     63.50   6%1 o
 -16  -7   1     16.57     26.80     36.80   6%1 <
 -16  -5   1    553.36    559.70     58.10   6%1 o
 -16  -3   1    443.20    471.20     57.00   6%1 o
 -15  -8   1    110.66     49.90     39.60   6%1 <
 -15  -6   1     28.01     16.40     34.40   6%1 <
 -14  -9   1    724.69    723.30     61.10   6%1 o
 -14  -7   1    213.40    175.40     46.70   6%1 o
 -13 -12   1    912.22    852.40     63.40   6%1 o
 -13 -10   1    169.39    156.70     46.00   6%1 o
 -12 -13   1    349.99    311.70     51.80   6%1 o
 -12 -11   1    373.63    316.50     52.30   6%1 o
 -11 -14   1     30.77     11.80     33.10   6%1 <
 -11 -12   1    251.23    209.40     48.30   6%1 o
 -10 -17   1     54.20     51.20     39.80   6%1 <
 -10 -15   1     34.53     25.00     36.00   6%1 <
  -9 -18   1    149.90    134.90     43.00   6%1 o
  -9 -16   1     24.46     18.70     33.90   6%1 <
  -8 -19   1     23.69     15.90     33.70   6%1 <
  -8 -17   1     13.78      6.30     31.50   6%1 <
  -8  20   0      9.25     14.00     33.80   6%1 <
  -8  22   0    111.30     58.10     41.60   6%1 <
  -7 -20   1     27.81     24.60     35.40   6%1 <
  -7 -18   1     51.36     32.90     37.30   6%1 <
  -7  17   0    159.76    150.00     45.00   6%1 o
  -7  19   0     31.39     26.00     36.50   6%1 <
  -7  21   0    123.96     82.80     42.20   6%1 <
  -6 -21   1     24.75      6.60     31.80   6%1 <
  -6 -19   1     20.43     -1.10     29.70   6%1 <
  -6  14   0    114.13    163.90     47.00   6%1 o
  -6  16   0     67.14     46.20     39.90   6%1 <
  -6  18   0      5.24     12.10     34.40   6%1 <
  -6  20   0     13.19      9.50     32.50   6%1 <
  -6  22   0     37.25     39.30     38.90   6%1 <
  -5 -22   1     20.59     15.70     33.70   6%1 <
  -5 -20   1     19.34     44.00     39.50   6%1 <
  -5  11   0   2313.70   2308.20     86.00   6%1 o
  -5  13   0     96.76     80.50     44.00   6%1 <
  -5  15   0     98.75     53.20     41.20   6%1 <
  -5  17   0     24.16     28.30     37.00   6%1 <
  -5  19   0     10.94     15.00     33.90   6%1 <
  -5  21   0     85.86     46.50     39.80   6%1 <
  -5  23   0     11.93     36.40     38.10   6%1 <
  -4 -23   1      2.17      7.80     32.20   6%1 <
  -4 -21   1     10.52     20.20     34.50   6%1 <
  -4   8   0  14122.00  14544.30    153.60   6%1 o
  -4  10   0  12435.00  12582.80    145.80   6%1 o
  -4  12   0    203.96    124.20     47.20   6%1 <
  -3 -22   1     68.48     56.10     41.30   6%1 <
  -3   7   0    686.99    798.10     78.60   6%1 o
  -2 -23   1     56.69     36.20     38.40   6%1 <
  -2   4   0   6146.40   5841.90    137.30   6%1 o
   2  -4   0   7200.40   6827.40    140.80   6%1 o
   3  -5   0  10908.00  10227.80    146.10   6%1 o
   4  -6   0    437.13    368.20     70.00   6%1 o
   5  -9   0   9438.70   9808.90    135.40   6%1 o
   5  -7   0   2632.40   2741.00     94.30   6%1 o
   6 -10   0    531.54    458.00     68.30   6%1 o
   6  -8   0   2351.00   2919.50     93.80   6%1 o
   7 -11   0   4036.30   4205.00     96.70   6%1 o
   7  -9   0   5212.00   4947.60    103.80   6%1 o
   8 -12   0     70.81     97.60     46.40   6%1 <
   8 -10   0   2537.10   2330.80     82.70   6%1 o
   9 -13   0    623.75    597.90     61.40   6%1 o
   9 -11   0   2083.30   2290.70     80.80   6%1 o
  10 -14   0    437.53    370.00     55.60   6%1 o
  10 -12   0    435.87    742.20     63.50   6%1 o
  11 -15   0    273.08    228.80     49.40   6%1 o
  11 -13   0    181.83    141.80     46.80   6%1 o
  12 -18   0     28.76      8.70     32.90   6%1 <
  12 -16   0     78.05     81.90     43.20   6%1 <
  12 -14   0    197.97    168.80     46.90   6%1 o
  13 -19   0     35.15     31.30     38.00   6%1 <
  13 -17   0    134.81     82.70     42.70   6%1 <
  13 -15   0      9.44     16.90     34.20   6%1 <
  14 -18   0    141.50    139.40     45.30   6%1 o
  14 -16   0      9.75     43.00     39.20   6%1 <
  15 -17   0      6.56     17.90     35.10   6%1 <
  15  18  -1     29.76      9.80     33.70   6%1 <
  16  15  -1     24.07      6.70     32.90   6%1 <
  16  17  -1     80.51     59.50     41.90   6%1 <
  17  12  -1    180.22    149.20     47.00   6%1 o
  17  14  -1    121.72     97.10     44.50   6%1 <
  17  16  -1     12.08     18.60     35.50   6%1 <
  18  11  -1     64.02     56.80     42.20   6%1 <
  18  13  -1     52.61     41.50     40.90   6%1 <
  18  15  -1     50.87     15.80     35.00   6%1 <
  19   8  -1    530.72    616.30     60.80   6%1 o
  19  10  -1     38.87     47.90     41.00   6%1 <
  19  12  -1     21.82     10.10     33.60   6%1 <
  19  14  -1     12.13     -7.10     30.60   6%1 <
  20   7  -1     41.59     29.50     38.10   6%1 <
  20   9  -1     41.71     39.80     40.50   6%1 <
  20  11  -1     50.69     38.30     39.90   6%1 <
  21   6  -1     46.04     22.50     36.70   6%1 <
  21   8  -1     17.12     13.10     34.70   6%1 <
  21  10  -1      1.50     -7.80     30.60   6%1 <
  22   5  -1     93.99     64.40     42.30   6%1 <
  22   7  -1     91.97     80.50     43.50   6%1 <
  23   2  -1    210.39    156.50     45.80   6%1 o
  23   4  -1      3.57     11.70     34.10   6%1 <
 -22   3   1    138.92    111.40     43.50   7%1 <
 -22   5   1    127.19     49.40     39.70   7%1 <
 -22   7   1     86.30     23.30     35.30   7%1 <
 -21   2   1     45.25     32.20     37.30   7%1 <
 -21   4   1     15.06    -10.20     29.80   7%1 <
 -21   6   1     24.16     33.70     37.00   7%1 <
 -21   8   1     69.06     19.20     34.80   7%1 <
 -20  -3   1     13.66     22.40     34.80   7%1 <
 -20  -1   1     24.30     29.00     36.80   7%1 <
 -20   1   1      7.18      8.70     31.60   7%1 <
 -20   3   1     23.59     54.60     40.00   7%1 <
 -19  -6   1     61.57     31.80     37.80   7%1 <
 -19  -4   1     39.28     14.20     33.60   7%1 <
 -19  -2   1    163.09    101.00     42.30   7%1 <
 -18  -7   1     23.69     36.70     38.30   7%1 <
 -18  -5   1      9.70     39.90     39.10   7%1 <
 -18  -3   1     10.76     19.40     34.20   7%1 <
 -17 -10   1   2356.70   2166.80     78.00   7%1 o
 -17  -8   1    109.04     71.80     41.90   7%1 <
 -17  -6   1    115.24    132.40     43.30   7%1 o
 -16 -11   1    255.29    224.60     48.00   7%1 o
 -16  -9   1    816.83    684.20     60.70   7%1 o
 -16  -7   1     13.77     15.00     33.90   7%1 <
 -15 -12   1     40.62     37.30     38.10   7%1 <
 -15 -10   1    120.17    120.60     43.30   7%1 <
 -14 -15   1      6.76     33.90     37.90   7%1 <
 -14 -13   1     43.86     37.80     38.40   7%1 <
 -14 -11   1    107.81     47.60     40.30   7%1 <
 -13 -16   1     49.04      2.20     30.30   7%1 <
 -13 -14   1     31.71     12.30     33.00   7%1 <
 -12 -17   1    123.07     76.70     42.00   7%1 <
 -12 -15   1     45.02     24.00     35.20   7%1 <
 -11 -20   1     65.68     39.70     38.60   7%1 <
 -11 -18   1    102.02     67.30     41.10   7%1 <
 -11 -16   1     57.76     33.10     37.00   7%1 <
 -10 -21   1     24.33     12.40     33.20   7%1 <
 -10 -19   1      7.32     11.20     32.70   7%1 <
 -10 -17   1     55.27     39.30     38.60   7%1 <
  -9 -20   1    174.19     84.80     42.90   7%1 <
  -9 -18   1    216.52    259.00     49.50   7%1 o
  -8 -21   1     22.58     22.30     35.20   7%1 <
  -7 -22   1     12.37     20.10     35.30   7%1 <
  -7  19   0     30.77     23.30     36.20   7%1 <
  -7  21   0    135.73    131.60     44.30   7%1 <
  -6  14   0    155.35    215.80     49.20   7%1 o
  -6  16   0     47.51     21.40     35.50   7%1 <
  -6  18   0      4.26     -3.40     30.30   7%1 <
  -6  20   0     27.25     27.80     36.70   7%1 <
  -6  22   0     10.17     37.00     38.70   7%1 <
  -5  11   0   2644.90   2753.60     88.10   7%1 o
  -5  13   0     72.16     58.80     42.60   7%1 <
  -5  15   0     88.17     66.30     42.50   7%1 <
  -5  17   0     21.05     25.40     36.70   7%1 <
  -5  19   0     23.40      8.30     32.00   7%1 <
  -5  21   0     42.36     31.80     37.50   7%1 <
  -5  23   0     15.47     23.90     36.20   7%1 <
  -4   8   0  16029.00  17810.30    165.40   7%1 o
  -4  10   0  12393.00  12769.60    145.90   7%1 o
  -4  12   0    173.92    124.60     48.90   7%1 <
  -4  14   0     37.85     48.80     41.50   7%1 <
  -4  16   0    472.90    514.80     58.40   7%1 o
  -4  18   0    117.77    100.40     43.10   7%1 <
  -4  20   0    105.57     64.40     41.20   7%1 <
  -4  22   0    273.19    193.70     46.70   7%1 o
  -3   7   0    747.52    873.90     80.10   7%1 o
  -3   9   0   3251.60   2852.70     95.00   7%1 o
  -3  11   0    120.08    152.00     51.90   7%1 <
  -2   4   0   5661.90   5555.70    137.30   7%1 o
  -2   6   0   5630.50   5964.80    124.70   7%1 o
   2  -4   0   5740.00   5251.70    132.90   7%1 o
   3  -5   0  10719.00  10359.70    145.70   7%1 o
   4  -8   0  16537.00  16001.80    158.40   7%1 o
   4  -6   0    492.84    456.80     72.50   7%1 o
   5  -9   0   8755.60   8359.70    127.70   7%1 o
   5  -7   0   2081.80   2383.90     90.50   7%1 o
   6 -10   0    559.93    473.10     67.90   7%1 o
   6  -8   0   2823.00   3153.80     95.10   7%1 o
   7 -11   0   3671.50   3821.80     95.60   7%1 o
   7  -9   0   3032.90   3070.80     92.40   7%1 o
   8 -12   0    227.73    240.40     52.50   7%1 o
   8 -10   0   2648.70   2679.30     86.70   7%1 o
   9 -13   0    452.66    451.10     58.90   7%1 o
   9 -11   0   2608.40   2512.80     83.00   7%1 o
  10 -16   0     48.66     36.80     39.00   7%1 <
  10 -14   0    554.12    498.80     57.90   7%1 o
  10 -12   0    291.29    324.10     54.30   7%1 o
  11 -17   0     67.02     58.60     41.90   7%1 <
  11 -15   0    198.18    156.50     46.20   7%1 o
  11 -13   0    199.57    155.60     46.90   7%1 o
  12 -18   0     30.38     41.50     39.90   7%1 <
  12 -16   0     68.58     61.60     41.30   7%1 <
  12 -14   0    165.11    181.20     48.00   7%1 o
  13 -19   0     65.29     17.80     35.00   7%1 <
  13 -17   0    138.03     73.70     42.20   7%1 <
  13 -15   0     11.44      7.90     33.40   7%1 <
  14 -18   0     80.14     65.00     41.50   7%1 <
  14 -16   0     10.27     32.10     37.70   7%1 <
  15 -17   0      4.03     29.10     37.30   7%1 <
  16 -16   0    103.24     39.20     38.90   7%1 <
 -23  -4   1      3.14     -3.70     29.80   8%1 <
 -23  -2   1    163.04     65.40     42.00   8%1 <
 -23   2   1    114.67     76.40     41.80   8%1 <
 -23   4   1      5.84      8.70     32.10   8%1 <
 -22  -5   1     92.44     59.40     40.70   8%1 <
 -22  -3   1    123.27     57.00     40.20   8%1 <
 -22  -1   1    176.94    102.70     43.80   8%1 <
 -22   1   1    222.68    135.80     44.50   8%1 o
 -22   3   1    154.15     96.60     42.60   8%1 <
 -22   5   1    146.84     52.70     39.40   8%1 <
 -21  -8   1     29.02     -8.50     30.40   8%1 <
 -21  -6   1     26.36     15.50     33.70   8%1 <
 -21  -4   1     14.78     26.90     36.20   8%1 <
 -21  -2   1     91.93     17.90     34.20   8%1 <
 -20 -11   1     84.59     48.50     40.10   8%1 <
 -20  -9   1     42.95     11.60     33.00   8%1 <
 -20  -7   1     14.71      5.40     31.60   8%1 <
 -20  -5   1     18.22      9.50     32.60   8%1 <
 -20  -3   1     22.89     24.60     36.10   8%1 <
 -19 -12   1     20.24      5.50     31.90   8%1 <
 -19 -10   1     17.71     18.70     34.70   8%1 <
 -19  -8   1    417.45    409.20     54.80   8%1 o
 -19  -6   1     67.13     47.30     39.80   8%1 <
 -18 -13   1     49.70     61.60     41.50   8%1 <
 -18 -11   1     54.45     -2.10     30.10   8%1 <
 -18  -9   1    288.47    193.10     47.50   8%1 o
 -17 -16   1     11.24     41.40     39.30   8%1 <
 -17 -14   1     74.78     83.70     42.50   8%1 <
 -17 -12   1    129.04    142.30     44.60   8%1 o
 -16 -17   1     59.60     36.00     38.00   8%1 <
 -16 -15   1     13.43      8.20     32.10   8%1 <
 -16 -13   1     15.58     16.90     33.60   8%1 <
 -15 -18   1     34.26     27.50     36.90   8%1 <
 -15 -16   1      2.74     -0.80     29.90   8%1 <
 -15 -14   1      4.95     11.20     32.50   8%1 <
 -14 -19   1      5.18     33.70     37.60   8%1 <
 -14 -17   1     36.80     24.30     35.50   8%1 <
 -13 -18   1     73.45     91.40     42.60   8%1 <
 -12 -19   1     41.09     12.70     33.10   8%1 <
 -11 -20   1     37.32     41.50     39.00   8%1 <
 -10 -21   1     14.50      5.70     31.70   8%1 <
  -6  20   0     34.39     39.10     38.70   8%1 <
  -6  22   0     19.61      9.30     32.70   8%1 <
  -5  13   0     52.79     80.60     44.50   8%1 <
  -5  15   0     85.95     89.10     42.80   8%1 <
  -5  17   0    399.61    405.90     55.90   8%1 o
  -5  19   0    142.67    194.50     48.30   8%1 o
  -5  21   0     82.17     75.30     42.20   8%1 <
  -5  23   0     54.49     52.20     40.40   8%1 <
  -4  10   0  13255.00  13800.00    148.90   8%1 o
  -4  12   0    186.55    225.40     53.40   8%1 o
  -4  14   0     65.63     71.40     42.60   8%1 <
  -4  16   0    588.06    555.20     59.30   8%1 o
  -4  18   0    132.48    104.10     43.30   8%1 <
  -4  20   0     46.74     24.00     36.30   8%1 <
  -4  22   0    245.48    211.70     48.10   8%1 o
  -3   7   0    748.52    895.70     80.20   8%1 o
  -3   9   0   2947.80   2494.40     92.80   8%1 o
  -3  11   0    160.65    197.70     53.80   8%1 o
  -3  13   0    714.32    739.60     65.70   8%1 o
  -3  15   0    310.47    226.00     49.30   8%1 o
  -3  17   0     69.20     60.50     41.80   8%1 <
  -3  19   0    313.66    227.10     48.90   8%1 o
  -3  21   0     43.27     28.60     37.20   8%1 <
  -3  23   0     54.47     41.00     38.80   8%1 <
  -2   4   0   6698.00   6806.90    141.10   8%1 o
  -2   6   0   5229.60   5508.50    121.50   8%1 o
  -2   8   0    232.62    413.20     68.80   8%1 o
  -2  10   0    336.51    388.50     62.80   8%1 o
  -2  14   0    242.87    235.70     51.00   8%1 o
  -2  16   0    102.46     98.60     44.30   8%1 <
  -2  18   0    206.49    173.60     46.50   8%1 o
  -2  20   0    120.83    103.40     43.60   8%1 <
  -2  22   0     24.76      8.60     32.00   8%1 <
  -1   3   0   4531.30   4193.40    152.20   8%1 o
  -1  23   0     19.77      9.70     32.30   8%1 <
   2  -4   0   5869.50   5853.20    135.20   8%1 o
   3  -7   0    936.05    978.40     81.00   8%1 o
   3  -5   0  10885.00  11255.70    150.60   8%1 o
   4  -8   0  12526.00  12238.60    145.00   8%1 o
   4  -6   0    576.75    586.60     75.60   8%1 o
   5  -9   0   8133.50   7832.20    126.80   8%1 o
   5  -7   0   2148.80   2333.60     92.60   8%1 o
   6 -10   0    607.21    589.10     72.10   8%1 o
   6  -8   0   4153.60   4200.70    102.40   8%1 o
   7 -13   0    665.61    621.70     61.20   8%1 o
   7 -11   0   3495.00   3365.60     91.80   8%1 o
   7  -9   0   1673.80   1975.80     84.10   8%1 o
   8 -14   0    284.45    154.90     47.50   8%1 o
   8 -12   0    510.15    614.30     63.50   8%1 o
   8 -10   0   2006.50   2192.80     83.30   8%1 o
   9 -15   0     44.30     31.50     38.70   8%1 <
   9 -13   0    677.19    814.90     64.80   8%1 o
   9 -11   0   2076.20   1840.70     77.00   8%1 o
  10 -16   0     26.94     51.20     41.30   8%1 <
  10 -14   0    489.47    448.70     58.00   8%1 o
  10 -12   0    348.55    331.30     54.80   8%1 o
  11 -17   0     34.49     22.30     36.20   8%1 <
  11 -15   0    130.20    104.80     44.20   8%1 <
  11 -13   0    200.29    116.40     44.80   8%1 <
  12 -18   0     31.16      8.90     33.30   8%1 <
  12 -16   0     80.78     72.80     42.40   8%1 <
  12 -14   0    164.87    162.50     47.20   8%1 o
  13 -19   0     69.35     57.00     42.10   8%1 <
  13 -17   0     88.28     43.60     39.60   8%1 <
  13 -15   0      8.90      7.00     32.50   8%1 <
  14 -18   0     80.07     57.50     41.40   8%1 <
  14 -16   0     12.10      2.40     31.20   8%1 <
  14 -14   0     66.59     65.80     41.80   8%1 <
  15 -17   0      6.55     15.10     34.30   8%1 <
  15 -15   0     16.01     28.90     37.60   8%1 <
  16 -16   0     76.81     31.50     37.70   8%1 <
 -23  -4   1      1.83     15.80     33.70   9%1 <
 -22  -7   1    114.33     80.30     42.40   9%1 <
 -21 -10   1     11.04      1.80     30.40   9%1 <
 -20 -11   1    106.44     49.80     40.30   9%1 <
  -4  14   0    355.67    291.90     53.60   9%1 o
  -4  16   0    360.44    458.50     57.10   9%1 o
  -4  18   0    135.51    148.50     45.90   9%1 o
  -4  20   0     68.40     81.40     42.10   9%1 <
  -3   9   0   3778.70   3554.10    100.80   9%1 o
  -3  11   0    309.19    398.30     64.90   9%1 o
  -3  13   0    935.28    947.60     68.20   9%1 o
  -3  15   0    612.59    474.80     58.40   9%1 o
  -3  17   0     96.41     85.70     42.20   9%1 <
  -3  19   0    121.81    144.10     45.90   9%1 o
  -3  21   0     46.64     58.50     40.90   9%1 <
  -3  23   0     68.17     67.00     41.20   9%1 <
  -2   6   0   4787.60   5039.40    121.70   9%1 o
  -2   8   0    325.93    427.40     74.20   9%1 o
  -2  10   0    189.19    304.80     64.10   9%1 o
  -2  12   0    199.13    285.80     57.30   9%1 o
  -2  14   0    116.39    134.70     47.70   9%1 <
  -2  16   0    152.43    151.40     45.80   9%1 o
  -2  18   0    164.95    103.00     43.40   9%1 <
  -2  20   0     68.68     45.00     39.70   9%1 <
  -2  22   0     23.55     34.30     38.10   9%1 <
  -1   3   0   4106.30   4142.60    150.60   9%1 o
  -1   5   0   2995.40   3221.10    120.30   9%1 o
  -1   7   0  12083.00  12518.90    154.60   9%1 o
  -1   9   0   6115.60   5412.70    114.20   9%1 o
  -1  11   0   2275.00   1796.80     84.40   9%1 o
  -1  13   0   1257.20   1103.90     72.90   9%1 o
  -1  15   0    189.07    278.00     53.50   9%1 o
  -1  17   0    153.38    125.30     45.90   9%1 <
  -1  19   0    554.89    493.50     57.50   9%1 o
  -1  21   0     21.78     -5.90     30.50   9%1 <
  -1  23   0     15.47     -1.40     30.00   9%1 <
   0  16   0    205.85    255.00     51.60   9%1 o
   0  18   0    105.14    110.00     45.10   9%1 <
   0  20   0    458.70    506.00     58.70   9%1 o
   0  22   0     14.88     -5.60     30.20   9%1 <
   1  -3   0   4221.90   4658.80    153.50   9%1 o
   1  19   0    682.48    666.50     60.80   9%1 o
   1  21   0     19.58     38.40     39.70   9%1 <
   1  23   0     12.60      6.40     32.20   9%1 <
   2  -6   0   8019.30   8423.30    137.40   9%1 o
   2  -4   0   5706.50   5547.90    134.50   9%1 o
   2  20   0    144.19    186.60     48.30   9%1 o
   2  22   0     28.91     50.50     41.10   9%1 <
   3  -7   0    689.92    849.50     81.90   9%1 o
   3  -5   0  10891.00  11300.60    150.30   9%1 o
   3  23   0     51.73     60.10     43.20   9%1 <
   4  -8   0   9629.30   9830.80    134.80   9%1 o
   4  -6   0    618.61    752.90     80.60   9%1 o
   5 -11   0   3687.30   3766.70     98.20   9%1 o
   5  -9   0   7471.60   7104.70    123.30   9%1 o
   5  -7   0   2550.50   2534.60     93.60   9%1 o
   6 -12   0    176.10    190.20     51.40   9%1 o
   6 -10   0   1627.60   1452.70     81.00   9%1 o
   6  -8   0   3601.00   3222.70     96.40   9%1 o
   7 -13   0    591.86    569.00     60.40   9%1 o
   7 -11   0   2386.00   2658.40     86.40   9%1 o
   7  -9   0   1680.00   1968.40     83.70   9%1 o
   8 -14   0    232.75    184.70     48.30   9%1 o
   8 -12   0    679.72    812.80     67.90   9%1 o
   8 -10   0   1696.20   1675.70     77.10   9%1 o
   9 -15   0     38.42     46.90     41.10   9%1 <
   9 -13   0    614.04    611.70     62.70   9%1 o
   9 -11   0   1205.30   1141.40     69.90   9%1 o
  10 -16   0     22.96     43.40     40.30   9%1 <
  10 -14   0    434.03    422.40     57.20   9%1 o
  10 -12   0    177.11    217.00     50.80   9%1 o
  11 -17   0     48.40     63.00     42.00   9%1 <
  11 -15   0     92.15     96.30     44.30   9%1 <
  11 -13   0    172.41    134.60     45.50   9%1 <
  12 -18   0     21.88      1.70     31.00   9%1 <
  12 -16   0     45.65     77.80     43.00   9%1 <
  12 -14   0    128.63    171.10     46.80   9%1 o
  13 -19   0     38.34     24.10     36.60   9%1 <
  13 -17   0     53.11     20.40     35.20   9%1 <
  13 -15   0     20.80     10.20     33.70   9%1 <
  13 -13   0    180.63    165.80     46.50   9%1 o
  14 -18   0     53.00     38.20     39.30   9%1 <
  14 -16   0     61.15     60.30     41.10   9%1 <
  14 -14   0     61.90     40.20     40.00   9%1 <
  15 -17   0     28.99     25.60     36.40   9%1 <
  15 -15   0     44.03     20.10     35.30   9%1 <
  16 -16   0    124.79     69.20     42.20   9%1 <
  16 -14   0     22.52     14.50     34.60   9%1 <
  17 -15   0    120.78     96.80     42.80   9%1 <
  -2   8   0    605.53    892.50     83.20  10%1 o
  -2  10   0    505.80    647.70     71.30  10%1 o
  -2  12   0    710.02   1147.10     72.10  10%1 o
  -2  14   0    224.82    226.60     51.70  10%1 o
  -1   3   0   3851.90   3966.10    155.90  10%1 o
  -1   5   0   5639.00   5250.10    139.30  10%1 o
  -1   7   0   8465.30   8140.90    141.40  10%1 o
  -1   9   0   3508.20   3353.70    102.00  10%1 o
  -1  11   0   1070.70   1157.30     75.90  10%1 o
  -1  13   0    617.57    621.90     65.20  10%1 o
  -1  15   0    291.29    321.50     56.20  10%1 o
  -1  17   0    205.05    204.70     48.20  10%1 o
  -1  19   0    651.78    595.20     61.00  10%1 o
   0   4   0  19443.00  24657.30    211.80  10%1 o
   0   6   0  64024.00  45960.70    258.40  10%1 o
   0   8   0   8911.40   7773.40    133.90  10%1 o
   0  10   0   5717.70   5640.00    112.60  10%1 o
   0  12   0   1541.80   2070.20     83.20  10%1 o
   0  14   0   2977.90   3209.00     89.40  10%1 o
   0  16   0    117.61    202.60     50.50  10%1 o
   0  18   0     16.82     70.30     42.20  10%1 <
   0  20   0    457.59    464.40     56.70  10%1 o
   1  -5   0   7939.90   8790.20    146.40  10%1 o
   1  -3   0   3332.70   3894.60    152.90  10%1 o
   1   9   0   3582.30   3907.00    103.70  10%1 o
   1  11   0   1007.30   1230.40     76.50  10%1 o
   1  13   0    510.89    621.80     63.70  10%1 o
   1  15   0    222.80    268.40     53.10  10%1 o
   1  17   0    158.17    151.10     46.40  10%1 o
   1  19   0    399.86    387.60     55.70  10%1 o
   1  21   0     23.97     66.90     41.40  10%1 <
   1  23   0      6.61     19.20     35.40  10%1 <
   2  -8   0    682.47    970.00     80.50  10%1 o
   2  -6   0   4656.60   5006.10    122.80  10%1 o
   2  -4   0   6682.90   6529.50    140.90  10%1 o
   2  12   0    807.68    918.00     71.00  10%1 o
   2  14   0    155.34    172.90     49.50  10%1 o
   2  16   0    126.11    123.20     46.50  10%1 <
   2  18   0    199.95    197.20     47.50  10%1 o
   2  20   0     79.08    119.20     44.50  10%1 <
   2  22   0     31.85     34.30     39.70  10%1 <
   3  -9   0   3765.70   3306.90     97.70  10%1 o
   3  -7   0   1009.90   1219.90     85.70  10%1 o
   3  -5   0   8668.80   8960.20    142.20  10%1 o
   3  13   0    653.06   1027.30     69.30  10%1 o
   3  15   0    312.43    373.40     56.80  10%1 o
   3  17   0    208.43    138.10     45.80  10%1 o
   3  19   0    210.95    228.50     50.60  10%1 o
   3  21   0     41.75     36.40     39.40  10%1 <
   3  23   0     46.60     59.40     42.90  10%1 <
   4 -12   0   1719.30   1688.90     77.00  10%1 o
   4 -10   0   6760.10   7814.40    122.70  10%1 o
   4  -8   0   6445.30   6682.00    119.60  10%1 o
   4  -6   0   1689.20   1790.00     91.70  10%1 o
   4  16   0    398.34    539.30     59.50  10%1 o
   4  18   0    167.89    188.10     48.60  10%1 o
   4  20   0     46.74    128.60     45.80  10%1 <
   4  22   0    283.16    301.20     53.50  10%1 o
   5 -13   0   1353.50    923.90     67.10  10%1 o
   5 -11   0   2755.50   2730.50     89.90  10%1 o
   5  -9   0   5751.60   5709.00    112.40  10%1 o
   5  -7   0   2694.70   2766.10     94.30  10%1 o
   5  17   0    294.49    366.50     56.70  10%1 o
   5  19   0     55.74     90.40     44.80  10%1 <
   5  21   0     94.50     22.90     37.50  10%1 <
   5  23   0     33.31     34.70     39.00  10%1 <
   6 -14   0    137.70    271.10     53.00  10%1 o
   6 -12   0    267.11    467.10     60.70  10%1 o
   6 -10   0    894.59    933.40     73.40  10%1 o
   6  -8   0   2203.10   2074.80     87.00  10%1 o
   6  18   0     37.00     79.30     44.20  10%1 <
   6  20   0     55.12     44.00     40.70  10%1 <
   6  22   0     40.02     44.50     40.50  10%1 <
   7 -15   0    127.09    275.70     51.90  10%1 o
   7 -13   0    496.58    473.80     59.60  10%1 o
   7 -11   0   2178.10   2458.90     84.30  10%1 o
   7  -9   0   1341.20   1528.30     78.00  10%1 o
   7  19   0    108.16     92.90     44.40  10%1 <
   7  21   0     52.66     27.90     38.10  10%1 <
   8 -16   0    213.97    252.40     50.20  10%1 o
   8 -14   0    226.19    146.20     47.10  10%1 o
   8 -12   0    235.60    384.20     58.00  10%1 o
   8 -10   0   1729.30   1658.50     76.10  10%1 o
   8  20   0     60.57     52.00     41.10  10%1 <
   8  22   0     28.38     40.10     39.70  10%1 <
   9 -17   0    143.01    162.60     47.40  10%1 o
   9 -15   0     76.00    135.90     44.80  10%1 o
   9 -13   0   1048.50    961.40     66.80  10%1 o
   9 -11   0   1137.30    938.00     68.20  10%1 o
   9  21   0     39.72     44.80     40.60  10%1 <
  10 -18   0    135.50     85.80     43.30  10%1 <
  10 -16   0     57.58     87.00     43.10  10%1 <
  10 -14   0    521.65    341.10     55.00  10%1 o
  10 -12   0     73.60    126.70     46.00  10%1 <
  10  20   0    213.44    137.90     46.30  10%1 <
  11 -19   0    466.35    321.40     53.80  10%1 o
  11 -17   0    121.14    108.90     43.70  10%1 <
  11 -15   0    340.43    195.70     49.30  10%1 o
  11 -13   0    812.62    612.40     62.30  10%1 o
  11 -11   0    299.14    333.60     54.60  10%1 o
  11  21   0    258.83    121.60     45.80  10%1 <
  12 -20   0     77.54     59.60     41.10  10%1 <
  12 -18   0     78.37     84.20     43.30  10%1 <
  12 -16   0    140.02     94.40     43.90  10%1 <
  12 -14   0    113.20    167.70     46.90  10%1 o
  12 -12   0    271.21    223.90     50.00  10%1 o
  13 -19   0     29.68     31.80     38.20  10%1 <
  13 -17   0     60.14     30.30     38.60  10%1 <
  13 -15   0     25.13     18.30     35.80  10%1 <
  13 -13   0     88.72    130.70     45.80  10%1 <
  14 -18   0     65.81     34.00     38.30  10%1 <
  14 -16   0     42.53     60.70     41.40  10%1 <
  14 -14   0    319.82    166.40     46.60  10%1 o
  14 -12   0    378.70    254.90     49.50  10%1 o
  15 -17   0     77.79     69.90     42.20  10%1 <
  15 -15   0     30.43     31.30     37.40  10%1 <
  15 -13   0     35.64     55.50     40.80  10%1 <
  16 -16   0    101.73     91.30     43.60  10%1 <
  16 -14   0    120.61     74.30     42.60  10%1 <
  17 -15   0    133.08     79.40     42.60  10%1 <
  17 -13   0     68.55     63.10     41.10  10%1 <
  18 -14   0     40.53     43.80     39.80  10%1 <
  19 -13   0     23.13      5.80     31.90  10%1 <
   0  -8   0  10217.00   8930.80    137.70  11%1 o
   0  -6   0  52576.00  42231.20    247.90  11%1 o
   0  -4   0   9020.90  15975.60    182.30  11%1 o
   0  -2   0  95108.00  66526.00    320.30  11%1 o
   0   2   0  92848.00  67128.00    322.70  11%1 o
   0   4   0   7892.90  16849.80    184.80  11%1 o
   0   6   0  47588.00  39242.70    239.00  11%1 o
   0   8   0   8643.90   7520.00    130.20  11%1 o
   0  10   0   4984.50   5380.20    108.70  11%1 o
   1 -11   0   1095.10   1318.60     77.80  11%1 o
   1  -9   0   1362.20   1610.70     86.80  11%1 o
   1  -7   0   5737.00   6631.70    132.60  11%1 o
   1  -5   0   4038.80   4334.30    127.40  11%1 o
   1  -3   0   2850.20   3687.80    148.80  11%1 o
   1   3   0   2937.10   3627.60    146.10  11%1 o
   1   5   0   4138.90   4512.50    129.00  11%1 o
   1   7   0   5269.30   6556.80    130.60  11%1 o
   1   9   0   1282.60   1710.60     88.30  11%1 o
   1  11   0    854.07   1292.10     79.50  11%1 o
   1  13   0    473.86    610.40     64.70  11%1 o
   2 -12   0    614.50    986.60     71.10  11%1 o
   2 -10   0    408.53    880.50     74.70  11%1 o
   2  -8   0   1557.90   1316.60     85.50  11%1 o
   2  -6   0   4111.60   3925.60    118.80  11%1 o
   2  -4   0   4263.90   5036.50    130.90  11%1 o
   2   6   0   4337.80   4019.20    117.20  11%1 o
   2   8   0   1559.40   1282.20     85.30  11%1 o
   2  10   0    554.99    882.20     73.60  11%1 o
   2  12   0    691.47    711.40     67.10  11%1 o
   2  14   0    129.91    249.70     52.00  11%1 o
   3 -13   0   1138.10   1177.80     70.30  11%1 o
   3 -11   0    724.92    880.80     70.90  11%1 o
   3  -9   0   2290.70   2547.80     92.10  11%1 o
   3  -7   0   1576.70   1742.70     92.50  11%1 o
   3  -5   0   6479.60   6022.60    127.10  11%1 o
   3   7   0   1663.40   2190.60     94.60  11%1 o
   3   9   0   2707.90   2526.50     92.10  11%1 o
   3  11   0    411.13    731.90     68.40  11%1 o
   3  13   0    683.31    843.10     66.70  11%1 o
   3  15   0    275.10    453.10     58.70  11%1 o
   4 -14   0    359.97    629.50     61.90  11%1 o
   4 -12   0    953.73   1103.40     71.70  11%1 o
   4 -10   0   2681.30   4354.00    102.20  11%1 o
   4  -8   0   4162.20   4664.70    105.90  11%1 o
   4  -6   0   3926.20   3213.60    101.80  11%1 o
   4   8   0   4453.40   4270.50    104.90  11%1 o
   4  10   0   2770.60   3971.20     99.60  11%1 o
   4  12   0    700.19    944.20     68.80  11%1 o
   4  14   0    327.65    592.60     61.00  11%1 o
   4  16   0   1368.00   1547.00     71.70  11%1 o
   5 -15   0    502.54    456.80     59.00  11%1 o
   5 -13   0    485.14    491.00     60.00  11%1 o
   5 -11   0   1442.90   1278.70     75.80  11%1 o
   5  -9   0   2912.80   3110.70     95.50  11%1 o
   5  -7   0   1874.50   1956.10     86.80  11%1 o
   5   9   0   3344.60   3534.10     97.90  11%1 o
   5  11   0   1406.80   1173.60     74.40  11%1 o
   5  13   0    494.19    441.50     59.10  11%1 o
   5  15   0    500.32    427.80     58.00  11%1 o
   5  17   0    477.97    512.60     59.00  11%1 o
   6 -16   0    216.64    234.60     51.40  11%1 o
   6 -14   0    161.40    223.70     50.90  11%1 o
   6 -12   0    445.27    370.50     58.70  11%1 o
   6 -10   0    707.73   1022.30     74.60  11%1 o
   6  -8   0   1407.20   1523.40     79.40  11%1 o
   6  10   0    495.97    892.70     73.60  11%1 o
   6  12   0    616.90    440.10     60.20  11%1 o
   6  14   0    165.31    224.40     50.80  11%1 o
   6  16   0    164.25    205.20     50.00  11%1 o
   6  18   0    108.49     69.20     43.60  11%1 <
   7 -17   0     86.95    192.10     48.60  11%1 o
   7 -15   0     96.09    183.70     49.20  11%1 o
   7 -13   0    712.22    650.00     63.30  11%1 o
   7 -11   0   1715.40   2177.70     82.00  11%1 o
   7  -9   0    801.77   1156.00     74.40  11%1 o
   7   9   0    922.49   1357.30     77.10  11%1 o
   7  11   0   2145.20   2368.00     83.00  11%1 o
   7  13   0    551.56    665.30     63.40  11%1 o
   7  15   0    145.23    195.70     49.70  11%1 o
   7  17   0     92.17    150.10     47.70  11%1 o
   7  19   0    158.97    163.80     47.50  11%1 o
   8 -18   0    261.20    171.90     47.50  11%1 o
   8 -16   0    100.33    168.00     47.90  11%1 o
   8 -14   0    377.08    339.00     55.20  11%1 o
   8 -12   0    487.91    554.10     62.20  11%1 o
   8 -10   0   2226.30   1292.70     73.70  11%1 o
   8  10   0   2377.10   1561.10     75.30  11%1 o
   8  12   0    526.94    430.50     60.30  11%1 o
   8  14   0    275.01    368.70     57.30  11%1 o
   8  16   0     89.20    196.30     50.00  11%1 o
   8  18   0    205.14    169.00     48.50  11%1 o
   8  20   0    131.51    113.50     45.80  11%1 <
   9 -19   0     61.65     57.20     41.70  11%1 <
   9 -17   0     68.91    107.40     44.70  11%1 <
   9 -15   0     35.39     76.40     43.20  11%1 <
   9 -13   0    275.12    403.80     57.90  11%1 o
   9 -11   0    494.14    667.20     63.70  11%1 o
   9  -9   0    458.74    420.70     59.70  11%1 o
   9  11   0    656.13    821.30     67.10  11%1 o
   9  13   0    297.89    424.40     60.10  11%1 o
   9  15   0     47.77     98.20     45.70  11%1 <
   9  17   0     47.58     43.50     41.40  11%1 <
   9  19   0     76.96    103.90     44.30  11%1 <
   9  21   0     18.30     14.50     34.80  11%1 <
  10 -20   0    162.28    131.00     44.50  11%1 <
  10 -18   0     67.07     70.10     42.70  11%1 <
  10 -16   0     78.80     55.50     41.20  11%1 <
  10 -14   0    482.80    284.20     52.50  11%1 o
  10 -12   0    277.52    297.50     54.00  11%1 o
  10 -10   0    723.64    736.10     64.40  11%1 o
  10  10   0    912.25    955.10     69.00  11%1 o
  10  12   0    234.24    316.20     56.50  11%1 o
  10  14   0    405.01    372.40     57.00  11%1 o
  10  16   0     60.20    103.50     45.60  11%1 <
  10  18   0     61.51     44.20     41.10  11%1 <
  10  20   0     80.54    162.50     47.00  11%1 o
  11 -19   0    249.42    207.00     49.00  11%1 o
  11 -17   0    102.85    118.70     45.20  11%1 <
  11 -15   0    111.52    100.70     43.90  11%1 <
  11 -13   0    345.00    411.10     57.30  11%1 o
  11 -11   0    468.18    485.70     59.70  11%1 o
  11  -9   0    549.69    553.10     60.90  11%1 o
  11  11   0    310.23    386.00     58.90  11%1 o
  11  13   0    510.68    469.10     59.70  11%1 o
  11  15   0    142.65    105.90     46.40  11%1 <
  11  17   0    118.12     93.60     44.10  11%1 <
  11  19   0    297.08    296.90     53.50  11%1 o
  11  21   0     98.69     72.40     42.20  11%1 <
  12 -20   0     39.74     56.80     41.70  11%1 <
  12 -18   0     39.30     49.00     40.00  11%1 <
  12 -16   0    106.93     56.90     42.40  11%1 <
  12 -14   0    608.71    459.00     58.60  11%1 o
  12 -12   0    554.57    444.80     57.90  11%1 o
  12 -10   0    278.58    478.40     59.60  11%1 o
  12  10   0    502.48    671.40     65.60  11%1 o
  12  12   0    448.49    395.10     58.20  11%1 o
  12  14   0    424.01    626.00     63.20  11%1 o
  12  16   0     71.54    121.60     46.40  11%1 <
  12  18   0     23.48     21.50     36.20  11%1 <
  12  20   0     44.03     72.90     43.50  11%1 <
  13 -19   0     58.92     46.50     40.40  11%1 <
  13 -17   0     46.64      8.60     33.30  11%1 <
  13 -15   0    124.99     79.40     43.00  11%1 <
  13 -13   0     75.69    101.60     43.50  11%1 <
  13 -11   0    332.45    217.00     50.40  11%1 o
  13  -9   0   1213.30    718.20     62.90  11%1 o
  13  11   0    540.55    381.50     58.00  11%1 o
  13  13   0     99.85    115.20     46.00  11%1 <
  13  15   0    103.48    114.90     46.00  11%1 <
  13  17   0     21.67      7.00     33.20  11%1 <
  13  19   0     23.51     48.80     41.30  11%1 <
  14 -18   0     46.85     26.40     36.80  11%1 <
  14 -16   0     28.84     48.80     40.80  11%1 <
  14 -14   0     49.22     61.80     42.70  11%1 <
  14 -12   0    230.67    215.90     49.10  11%1 o
  14 -10   0    138.63    152.50     46.20  11%1 o
  14  10   0    180.01    194.40     50.30  11%1 o
  14  12   0    220.51    269.90     53.20  11%1 o
  14  14   0     57.02    110.20     43.70  11%1 <
  14  16   0     16.42     42.20     40.70  11%1 <
  14  18   0     45.61     42.10     40.60  11%1 <
  15 -17   0     23.52     39.70     39.50  11%1 <
  15 -15   0     56.87     18.90     35.30  11%1 <
  15 -13   0    126.73    106.20     44.00  11%1 <
  15 -11   0    157.09    190.70     48.40  11%1 o
  15  -9   0    153.33    282.90     52.40  11%1 o
  15  11   0    180.99    301.60     54.80  11%1 o
  15  13   0     59.41     96.80     45.20  11%1 <
  15  15   0     93.61     99.90     44.50  11%1 <
  15  17   0     28.38     28.80     38.80  11%1 <
  16 -16   0     79.22     61.30     41.60  11%1 <
  16 -14   0     84.33     49.30     40.90  11%1 <
  16 -12   0    100.72    135.80     45.20  11%1 o
  16 -10   0    437.18    362.10     55.70  11%1 o
  16  10   0    280.60    377.40     57.60  11%1 o
  16  12   0     75.65    132.00     47.00  11%1 <
  16  14   0     97.52    110.60     44.50  11%1 <
  16  16   0     93.91     86.10     43.60  11%1 <
  17 -15   0    156.30     98.70     42.70  11%1 <
  17 -13   0     29.85     59.60     41.20  11%1 <
  17 -11   0     39.31     82.50     42.80  11%1 <
  17  -9   0     86.38    148.20     47.30  11%1 o
  17   9   0    119.22    197.60     51.30  11%1 o
  17  11   0    150.95    124.10     46.90  11%1 <
  17  13   0     56.34     84.30     44.10  11%1 <
  17  15   0     40.35     89.10     43.30  11%1 <
  18 -14   0      9.78     22.20     36.10  11%1 <
  18 -12   0     49.53     48.10     40.70  11%1 <
  18 -10   0     75.04     32.70     38.50  11%1 <
  18  -8   0    368.59    208.40     48.30  11%1 o
  18  10   0     68.85     67.20     43.40  11%1 <
  18  12   0     57.16     48.80     42.00  11%1 <
  18  14   0     20.23     39.50     40.00  11%1 <
  19 -13   0     20.27     28.30     37.80  11%1 <
  19 -11   0     29.15      7.30     32.70  11%1 <
  19  -9   0     32.89     57.80     42.10  11%1 <
  19  -7   0    173.21    144.40     45.60  11%1 o
  19   9   0     23.32     65.80     43.20  11%1 <
  19  11   0     12.49     56.60     42.80  11%1 <
  19  13   0     41.32     35.30     39.40  11%1 <
  20 -12   0     22.03     24.80     36.40  11%1 <
  20 -10   0     21.41     16.70     34.80  11%1 <
  20  -8   0     36.71     43.20     39.80  11%1 <
  20  -6   0     79.59     97.30     44.40  11%1 <
  20   8   0     35.43     84.10     44.30  11%1 <
  20  10   0     43.08     81.80     43.90  11%1 <
  20  12   0     15.60     21.60     36.40  11%1 <
  21 -11   0     45.76     20.90     35.80  11%1 <
  21  -9   0      8.72     15.20     34.30  11%1 <
  21  -7   0     35.05     48.00     41.40  11%1 <
  21  -5   0    112.96     88.30     44.90  11%1 <
  21   5   0     48.58     88.70     44.00  11%1 <
  21   7   0     29.08     41.00     40.90  11%1 <
  21   9   0     18.37     40.30     40.20  11%1 <
  21  11   0     22.46     40.90     39.90  11%1 <
  22  -8   0     32.31     10.30     34.20  11%1 <
  22  -6   0     78.97    129.70     46.70  11%1 <
  22  -4   0     67.80     35.10     40.10  11%1 <
  22  -2   0     26.48     96.40     44.90  11%1 <
  22   2   0     56.08     69.10     43.70  11%1 <
  22   4   0     23.39     38.40     40.10  11%1 <
  22   6   0     37.14     66.20     42.70  11%1 <
  22   8   0     37.90     22.90     37.30  11%1 <
  23  -5   0     28.01     46.40     41.30  11%1 <
  23  -3   0     45.36     79.70     43.90  11%1 <
  23  -1   0     24.75     45.10     41.20  11%1 <
  23   1   0     29.14    -22.40     31.20  11%1 <
  23   3   0     29.55     16.70     35.50  11%1 <
  23   5   0     18.30     24.30     37.40  11%1 <
  -4 -12   0   2270.00   1953.30     81.60  12%1 o
  -4 -10   0   2829.50   3070.80     94.60  12%1 o
  -4  -8   0   2988.00   4005.90    102.90  12%1 o
  -4  -6   0   2485.20   3356.50    102.40  12%1 o
  -3 -15   0    182.66    337.90     54.60  12%1 o
  -3 -13   0    672.78   1071.20     70.40  12%1 o
  -3 -11   0    867.99   1501.10     79.40  12%1 o
  -3  -9   0   1945.90   2082.30     88.00  12%1 o
  -3  -7   0   1648.90   1975.40     92.10  12%1 o
  -3  -5   0   5322.60   4914.50    120.50  12%1 o
  -3  -3   0  11766.00  12235.60    164.60  12%1 o
  -2 -16   0     99.99    193.20     48.50  12%1 o
  -2 -14   0    168.32    334.60     56.50  12%1 o
  -2 -12   0    599.57    919.50     70.90  12%1 o
  -2 -10   0   1692.20   1283.40     78.10  12%1 o
  -2  -8   0   4389.10   2121.60     92.20  12%1 o
  -2  -6   0   3205.30   3577.80    111.70  12%1 o
  -2  -4   0   5186.40   4439.80    127.80  12%1 o
  -2  -2   0  13405.00  14219.60    185.00  12%1 o
  -1 -17   0     87.94    129.10     45.80  12%1 <
  -1 -15   0    169.22    378.70     56.70  12%1 o
  -1 -13   0    326.48    566.40     64.60  12%1 o
  -1 -11   0   1698.20   1436.40     79.70  12%1 o
  -1  -9   0   1152.10   1496.40     84.80  12%1 o
  -1  -7   0   4132.80   4983.70    117.10  12%1 o
  -1  -5   0   4583.20   5415.20    130.30  12%1 o
  -1  -3   0   6492.70   4645.40    146.50  12%1 o
  -1  -1   0  47077.00  35260.40    282.40  12%1 o
   0 -18   0    412.38    311.80     54.10  12%1 o
   0 -16   0     79.60    253.80     52.30  12%1 o
   0 -14   0   1355.90   1761.60     78.40  12%1 o
   0 -12   0   1718.90   2304.60     84.80  12%1 o
   0 -10   0   2975.20   3900.40     98.50  12%1 o
   0  -8   0   5129.00   5163.30    114.80  12%1 o
   0  -6   0  26612.00  23352.10    193.40  12%1 o
   0  -4   0  14479.00  15049.00    175.30  12%1 o
   0  -2   0  58247.00  44849.60    274.00  12%1 o
   1 -19   0    510.68    508.40     58.50  12%1 o
   1 -17   0     51.10     92.90     44.10  12%1 <
   1 -15   0    184.26    327.40     56.80  12%1 o
   1 -13   0    251.75    575.20     64.70  12%1 o
   1 -11   0   1053.20   1229.40     76.70  12%1 o
   1  -9   0   2826.90   1673.60     85.40  12%1 o
   1  -7   0   3361.50   5004.10    118.10  12%1 o
   1  -5   0   5287.10   5265.40    127.90  12%1 o
   1   1   0  42308.00  32357.50    275.50  12%1 o
   1   3   0   5495.30   4837.70    149.10  12%1 o
   2 -20   0     85.12    136.80     45.90  12%1 <
   2 -18   0    120.19    130.40     45.60  12%1 <
   2 -16   0    111.67    199.10     49.10  12%1 o
   2 -14   0    325.45    294.90     55.40  12%1 o
   2 -12   0    303.84    691.00     67.20  12%1 o
   2 -10   0    412.08   1249.00     79.30  12%1 o
   2  -8   0   1294.60   2476.60     93.70  12%1 o
   2  -6   0   3299.50   3203.70    110.60  12%1 o
   2   2   0  11449.00  12545.20    180.90  12%1 o
   2   4   0   3206.40   4254.80    126.10  12%1 o
   3 -21   0    106.64     70.70     42.80  12%1 <
   3 -19   0    125.63    164.00     48.20  12%1 o
   3 -17   0    149.89    210.00     50.40  12%1 o
   3 -15   0    185.67    222.60     49.90  12%1 o
   3 -13   0   1246.60   1205.00     72.20  12%1 o
   3 -11   0   1016.90   1617.40     80.40  12%1 o
   3  -9   0   2183.10   2229.70     88.70  12%1 o
   3  -7   0   4674.90   3134.80    101.40  12%1 o
   3   1   0   7741.30   8579.50    161.00  12%1 o
   3   3   0  11797.00  10882.80    158.70  12%1 o
   3   5   0   5234.20   4876.30    119.60  12%1 o
   4 -20   0     52.47     71.10     43.00  12%1 <
   4 -18   0     71.13    122.90     44.40  12%1 <
   4 -16   0    535.95    494.50     58.30  12%1 o
   4 -14   0    699.97    597.10     63.40  12%1 o
   4 -12   0   2819.80   1571.90     77.80  12%1 o
   4 -10   0   2957.90   3001.40     93.00  12%1 o
   4  -8   0   4853.10   3985.90    102.30  12%1 o
   4   2   0  23608.00  23098.90    196.80  12%1 o
   4   4   0   5094.80   4044.50    119.40  12%1 o
   4   6   0   4441.20   3478.80    105.20  12%1 o
   5 -21   0     69.99     56.00     41.80  12%1 <
   5 -19   0     32.77     80.80     43.70  12%1 <
   5 -17   0    280.93    216.90     50.30  12%1 o
   5 -15   0    203.78    458.40     59.40  12%1 o
   5 -13   0    459.68    537.90     62.00  12%1 o
   5 -11   0   2051.00   1618.00     80.10  12%1 o
   5  -9   0   1280.30   2086.40     87.80  12%1 o
   5  -7   0   2575.70   2336.80     91.00  12%1 o
   5   1   0   3389.70   4528.10    124.70  12%1 o
   5   3   0  10126.00  10422.90    150.10  12%1 o
   5   5   0   1808.90   2385.60     98.70  12%1 o
   5   7   0   1982.20   2642.80     94.80  12%1 o
   6 -22   0     50.71     44.10     40.00  12%1 <
   6 -20   0     45.77     34.80     38.60  12%1 <
   6 -18   0    104.01     89.90     43.50  12%1 <
   6 -16   0    145.98    207.00     49.30  12%1 o
   6 -14   0    298.77    371.80     57.70  12%1 o
   6 -12   0    345.77    530.90     62.30  12%1 o
   6 -10   0    486.72    995.70     73.40  12%1 o
   6  -8   0   2505.50   1936.50     85.90  12%1 o
   6   2   0   3953.70   3861.20    114.20  12%1 o
   6   4   0   2657.10   3694.40    108.30  12%1 o
   6   6   0   1258.80   1253.60     83.80  12%1 o
   6   8   0   1235.00   1518.60     81.20  12%1 o
   7 -21   0    123.33    191.00     47.00  12%1 o
   7 -19   0    127.64     83.90     43.20  12%1 <
   7 -17   0     82.66    197.00     48.80  12%1 o
   7 -15   0    308.56    331.20     55.10  12%1 o
   7 -13   0    982.00    934.50     67.50  12%1 o
   7 -11   0   1045.60   1306.10     74.70  12%1 o
   7  -9   0   1204.60   1709.00     81.70  12%1 o
   7  -7   0   3556.00   2939.10     92.10  12%1 o
   7   1   0   3604.10   3266.50    104.30  12%1 o
   7   3   0   9253.30   8898.20    134.30  12%1 o
   7   5   0   5721.50   4770.50    109.60  12%1 o
   7   7   0   1027.70   1773.00     84.10  12%1 o
   7   9   0   1592.10   1902.00     81.70  12%1 o
   8 -22   0     60.04     70.80     42.20  12%1 <
   8 -20   0     75.30     28.50     37.60  12%1 <
   8 -18   0    148.37    107.90     45.20  12%1 <
   8 -16   0    163.87    180.20     49.60  12%1 o
   8 -14   0    348.54    335.30     55.30  12%1 o
   8 -12   0    394.52    561.40     63.60  12%1 o
   8 -10   0   1408.00   1460.00     76.40  12%1 o
   8  -8   0   2014.80   2064.30     82.20  12%1 o
   8  -6   0   2983.30   2014.40     84.40  12%1 o
   8   0   0   6863.20   7443.60    126.00  12%1 o
   8   2   0   4031.00   4855.90    111.30  12%1 o
   8   4   0   2196.30   2457.20     94.40  12%1 o
   8   6   0   1533.30   1885.60     85.10  12%1 o
   8   8   0    524.70    972.70     73.30  12%1 o
   9 -21   0     35.67     50.80     41.10  12%1 <
   9 -19   0     40.97     83.90     44.10  12%1 <
   9 -17   0    248.72    244.50     51.40  12%1 o
   9 -15   0    578.72    378.60     56.80  12%1 o
   9 -13   0   1411.20   1071.90     68.70  12%1 o
   9 -11   0    777.69    807.70     66.10  12%1 o
   9  -9   0    477.77    733.60     66.40  12%1 o
   9  -7   0   1658.40   1206.90     75.30  12%1 o
   9  -5   0   1906.70   2122.10     86.50  12%1 o
   9  -3   0   1630.50   2044.80     87.70  12%1 o
   9  -1   0   3904.50   2550.40     95.20  12%1 o
   9   1   0   3147.50   2035.20     91.80  12%1 o
   9   3   0   1614.20   2232.20     91.60  12%1 o
   9   5   0    906.41   1641.40     82.30  12%1 o
   9   7   0    422.44    838.50     72.90  12%1 o
   9   9   0    430.20    562.00     64.60  12%1 o
  10 -20   0    113.73    139.30     45.10  12%1 o
  10 -18   0     61.84     82.90     43.50  12%1 <
  10 -16   0     81.70     83.30     44.20  12%1 <
  10 -14   0    226.28    284.30     52.80  12%1 o
  10 -12   0    253.86    324.00     56.10  12%1 o
  10 -10   0    423.98    507.30     61.30  12%1 o
  10  -8   0    417.60    756.00     67.30  12%1 o
  10  -6   0    484.25    758.00     70.80  12%1 o
  10  -4   0   1638.80   1740.90     82.40  12%1 o
  10  -2   0    861.46   1847.40     85.80  12%1 o
  10   0   0   6622.80   6786.00    120.40  12%1 o
  10   2   0   1144.30   1488.20     84.10  12%1 o
  10   4   0    926.54   1353.60     80.30  12%1 o
  10   6   0    809.69   1513.40     79.50  12%1 o
  10   8   0    828.79   1113.20     73.20  12%1 o
  10  10   0    666.25    729.00     66.80  12%1 o
  11 -21   0     14.27     25.50     37.30  12%1 <
  11 -19   0    292.21    193.30     48.00  12%1 o
  11 -17   0     95.93     92.80     44.10  12%1 <
  11 -15   0     65.44    131.10     45.40  12%1 <
  11 -13   0    336.49    348.30     55.80  12%1 o
  11 -11   0    705.75    776.00     65.20  12%1 o
  11  -9   0    794.34    728.60     64.80  12%1 o
  11  -7   0   1177.60   1445.80     74.90  12%1 o
  11  -5   0   1460.70   2264.60     84.00  12%1 o
  11  -3   0   1113.00   1489.70     79.00  12%1 o
  11  -1   0   3841.30   4367.50    104.70  12%1 o
  11   1   0   5372.20   4092.90    104.70  12%1 o
  11   3   0    443.65   1403.80     79.50  12%1 o
  11   5   0   2129.60   2512.20     86.60  12%1 o
  11   7   0   2045.70   2216.00     84.60  12%1 o
  11   9   0    834.61    677.20     67.30  12%1 o
  12 -20   0     56.74     37.60     39.70  12%1 <
  12 -18   0     48.63     61.00     41.80  12%1 <
  12 -16   0     88.65    110.40     43.70  12%1 <
  12 -14   0    135.39    181.30     48.20  12%1 o
  12 -12   0    437.46    428.30     57.70  12%1 o
  12 -10   0    382.22    493.70     60.70  12%1 o
  12  -8   0    840.52    792.80     65.80  12%1 o
  12  -6   0    813.05   1285.80     72.60  12%1 o
  12  -4   0   1098.00   1067.90     72.40  12%1 o
  12  -2   0   2215.20   2957.70     90.50  12%1 o
  12   0   0  10542.00  11331.30    137.80  12%1 o
  12   2   0   5163.80   3313.90     94.30  12%1 o
  12   4   0   1139.60   1122.50     73.20  12%1 o
  12   6   0    828.16   1385.00     77.00  12%1 o
  12   8   0    997.95   1323.60     76.60  12%1 o
  12  10   0    810.79    833.70     66.90  12%1 o
  13 -19   0     82.73     50.50     40.70  12%1 <
  13 -17   0     54.24     34.20     39.10  12%1 <
  13 -15   0     53.72     87.00     43.70  12%1 <
  13 -13   0     39.51    137.90     45.90  12%1 o
  13 -11   0    321.88    274.00     53.20  12%1 o
  13  -9   0    482.55    493.50     59.30  12%1 o
  13  -7   0    263.57    483.80     60.10  12%1 o
  13  -5   0    468.87    606.50     63.60  12%1 o
  13  -3   0   1135.00   1310.00     75.10  12%1 o
  13  -1   0   1010.00   1096.30     74.40  12%1 o
  13   1   0    690.95    937.70     73.20  12%1 o
  13   3   0    614.94    755.00     69.50  12%1 o
  13   5   0    262.71    569.40     66.60  12%1 o
  13   7   0    481.14    684.90     67.30  12%1 o
  13   9   0    532.79    605.40     65.10  12%1 o
  14 -18   0     61.77     45.90     40.50  12%1 <
  14 -16   0     52.46     50.60     41.10  12%1 <
  14 -14   0     56.69     73.30     43.40  12%1 <
  14 -12   0    145.94    145.40     47.00  12%1 o
  14 -10   0     80.44    136.50     46.50  12%1 <
  14  -8   0    184.74    266.20     52.00  12%1 o
  14  -6   0    377.16    418.60     58.20  12%1 o
  14  -4   0    211.28    518.60     61.10  12%1 o
  14  -2   0   1050.90   1050.90     71.10  12%1 o
  14   0   0    198.27    652.20     66.30  12%1 o
  14   2   0    945.58   1108.90     71.80  12%1 o
  14   4   0    171.44    388.20     61.00  12%1 o
  14   6   0    244.66    455.20     63.00  12%1 o
  14   8   0    123.67    313.00     56.80  12%1 o
  14  10   0    193.41    206.60     51.10  12%1 o
  15 -17   0     81.94     84.60     43.00  12%1 <
  15 -15   0     87.54     89.00     43.80  12%1 <
  15 -13   0    200.91    186.80     47.70  12%1 o
  15 -11   0    169.03    294.00     53.60  12%1 o
  15  -9   0    326.25    337.10     55.20  12%1 o
  15  -7   0    249.01    378.90     57.00  12%1 o
  15  -5   0    610.19    628.30     63.70  12%1 o
  15  -3   0    412.44    700.00     65.20  12%1 o
  15  -1   0   1223.80   1214.70     72.30  12%1 o
  15   1   0   1119.50   1263.50     73.90  12%1 o
  15   3   0   1015.70   1193.40     73.40  12%1 o
  15   5   0    290.30    413.50     61.20  12%1 o
  15   7   0    171.97    358.10     58.30  12%1 o
  15   9   0    270.84    210.80     50.50  12%1 o
  16 -16   0     25.19     28.00     37.20  12%1 <
  16 -14   0     60.22     59.40     41.80  12%1 <
  16 -12   0    159.84    207.20     48.30  12%1 o
  16 -10   0    131.44    330.70     54.50  12%1 o
  16  -8   0    335.72    409.00     57.30  12%1 o
  16  -6   0    247.49    416.80     57.60  12%1 o
  16  -4   0    408.70    501.20     58.90  12%1 o
  16  -2   0    554.21    919.30     67.10  12%1 o
  16   0   0   1677.20   1005.50     70.30  12%1 o
  16   2   0    619.76   1043.70     71.50  12%1 o
  16   4   0    356.50    406.80     60.50  12%1 o
  16   6   0    100.52    209.50     52.20  12%1 o
  16   8   0    144.07    273.20     53.90  12%1 o
  17 -15   0     53.18     46.20     40.90  12%1 <
  17 -13   0     81.51    101.80     44.00  12%1 <
  17 -11   0    221.08    219.70     49.30  12%1 o
  17  -9   0    380.78    292.00     53.40  12%1 o
  17  -7   0    309.63    252.60     51.70  12%1 o
  17  -5   0    261.43    262.80     53.00  12%1 o
  17  -3   0    192.80    420.80     57.20  12%1 o
  17  -1   0    167.91    263.20     54.40  12%1 o
  17   1   0    135.09    208.50     52.10  12%1 o
  17   3   0    507.06    795.80     66.60  12%1 o
  17   5   0    301.02    337.90     55.60  12%1 o
  17   7   0    201.71    241.50     52.40  12%1 o
  17   9   0    189.46    206.90     50.20  12%1 o
  18 -14   0     77.36     61.30     42.20  12%1 <
  18 -12   0    135.43     94.70     43.30  12%1 <
  18 -10   0    118.13    131.60     45.30  12%1 <
  18  -8   0    214.33    156.70     47.50  12%1 o
  18  -6   0     69.44    108.40     44.90  12%1 <
  18  -4   0    134.70    213.20     50.00  12%1 o
  18  -2   0    118.78    249.40     53.00  12%1 o
  18   0   0    136.00    361.40     57.40  12%1 o
  18   2   0    191.63    233.00     53.90  12%1 o
  18   4   0    175.88    353.90     56.80  12%1 o
  18   6   0    135.81    165.00     49.40  12%1 o
  18   8   0    255.83    229.30     51.70  12%1 o
  19 -13   0    111.67    209.80     48.50  12%1 o
  19 -11   0    124.74    270.40     52.50  12%1 o
  19  -9   0     71.90    143.00     46.20  12%1 o
  19  -7   0     44.19    104.30     44.20  12%1 <
  19  -5   0    143.69    155.70     47.40  12%1 o
  19  -3   0    142.32    264.80     52.80  12%1 o
  19  -1   0     35.89    165.10     50.20  12%1 o
  19   1   0     99.54    280.40     53.70  12%1 o
  19   3   0    150.89    187.80     49.60  12%1 o
  19   5   0    132.70    300.50     54.90  12%1 o
  19   7   0    125.15    103.20     45.60  12%1 <
  20 -12   0     38.52     80.60     43.30  12%1 <
  20 -10   0     32.98     75.10     43.20  12%1 <
  20  -8   0     50.44     76.10     42.80  12%1 <
  20  -6   0     91.91     78.90     43.70  12%1 <
  20  -4   0     47.05    121.30     46.60  12%1 <
  20  -2   0     41.43     97.20     45.90  12%1 <
  20   0   0    165.22    222.00     51.90  12%1 o
  20   2   0    145.09    191.80     50.40  12%1 o
  20   4   0     82.24    134.50     45.60  12%1 <
  20   6   0     69.97    136.00     44.80  12%1 o
  21 -11   0     55.20     54.80     41.20  12%1 <
  21  -9   0     37.61     61.40     41.90  12%1 <
  21  -7   0     31.27     41.10     41.00  12%1 <
  21  -5   0     46.73     88.10     45.30  12%1 <
  21  -3   0     41.68     93.20     44.70  12%1 <
  21  -1   0     85.39     85.30     44.20  12%1 <
  21   1   0    135.86    154.00     47.80  12%1 o
  21   3   0    170.56    148.80     46.40  12%1 o
  21   5   0    109.71    115.00     45.50  12%1 <
  21   7   0    106.57     75.70     43.70  12%1 <
  22  -8   0     35.52     51.90     42.10  12%1 <
  22  -6   0     58.98     91.60     45.50  12%1 <
  22  -4   0     25.04     75.00     43.90  12%1 <
  22  -2   0     66.50    109.50     45.20  12%1 <
  22   0   0     95.93    203.70     50.00  12%1 o
  22   2   0    160.81    109.40     45.20  12%1 <
  22   4   0     33.22     63.20     43.10  12%1 <
  22   6   0     45.48     22.40     36.90  12%1 <
  23  -5   0     21.18     34.50     40.00  12%1 <
  23  -3   0     24.64     35.80     39.80  12%1 <
  23  -1   0     37.95     46.60     42.00  12%1 <
  23   1   0     28.10     53.30     41.50  12%1 <
  23   3   0     29.86     68.50     43.30  12%1 <
  23   5   0     17.25     56.90     42.40  12%1 <
 -16 -14   0     77.29     87.50     42.70  13%1 <
 -16 -12   0    218.63    188.40     46.80  13%1 o
 -15 -17   0     42.13     70.10     41.60  13%1 <
 -15 -15   0     42.02     43.40     40.00  13%1 <
 -15 -13   0     87.03     84.50     42.20  13%1 <
 -15 -11   0    206.80    350.20     54.90  13%1 o
 -15  -9   0    138.65    256.00     51.70  13%1 o
 -14 -18   0     91.89     94.70     42.50  13%1 <
 -14 -16   0    136.22     77.00     41.80  13%1 <
 -14 -14   0     72.26    161.80     45.50  13%1 o
 -14 -12   0    137.38    184.10     47.70  13%1 o
 -14 -10   0    204.37    206.20     48.80  13%1 o
 -14  -8   0    332.94    371.10     56.60  13%1 o
 -14  -6   0    620.51    457.60     59.60  13%1 o
 -13 -19   0     48.13     61.50     41.00  13%1 <
 -13 -17   0     57.10     66.70     41.70  13%1 <
 -13 -15   0     58.69     85.50     43.00  13%1 <
 -13 -13   0     84.15    161.90     46.10  13%1 o
 -13 -11   0    237.50    313.90     53.90  13%1 o
 -13  -9   0    469.62    511.10     59.60  13%1 o
 -13  -7   0    871.87    780.60     64.20  13%1 o
 -13  -5   0    347.32    522.00     63.10  13%1 o
 -12 -20   0     17.58     20.30     34.50  13%1 <
 -12 -18   0     48.49     56.90     41.30  13%1 <
 -12 -16   0    105.80    133.20     44.50  13%1 <
 -12 -14   0     87.35    149.90     46.50  13%1 o
 -12 -12   0    189.17    288.10     52.30  13%1 o
 -12 -10   0    639.14    475.40     59.40  13%1 o
 -12  -8   0   1056.60   1195.00     71.40  13%1 o
 -12  -6   0   1713.90   1626.70     78.20  13%1 o
 -12  -4   0   1149.00   1165.10     73.10  13%1 o
 -11 -21   0     16.31     16.30     34.20  13%1 <
 -11 -19   0    392.35    289.60     51.40  13%1 o
 -11 -17   0    104.73    123.90     45.00  13%1 <
 -11 -15   0    230.85    259.70     51.10  13%1 o
 -11 -13   0    402.28    524.50     59.20  13%1 o
 -11 -11   0    421.30    330.90     54.40  13%1 o
 -11  -9   0    101.56    456.00     60.20  13%1 o
 -11  -7   0   2414.20   2155.10     82.10  13%1 o
 -11  -5   0   2936.10   2804.40     90.00  13%1 o
 -11  -3   0    926.59   1195.70     78.10  13%1 o
 -10 -20   0     69.74     99.10     42.40  13%1 <
 -10 -18   0    122.36     66.70     42.20  13%1 <
 -10 -16   0    149.77    135.60     44.90  13%1 o
 -10 -14   0    341.92    233.30     51.50  13%1 o
 -10 -12   0    312.34    425.80     58.60  13%1 o
 -10 -10   0    504.67    604.30     63.00  13%1 o
 -10  -8   0    881.13   1016.40     71.30  13%1 o
 -10  -6   0    909.59   1510.50     78.20  13%1 o
 -10  -4   0    587.68   1002.10     75.80  13%1 o
 -10  -2   0   2533.80   2136.70     91.70  13%1 o
  -9 -21   0     25.14     21.60     35.60  13%1 <
  -9 -19   0     70.61     61.90     41.60  13%1 <
  -9 -17   0    222.12    199.90     48.00  13%1 o
  -9 -15   0    421.16    375.40     56.40  13%1 o
  -9 -13   0    958.68    613.50     61.40  13%1 o
  -9 -11   0    414.71    888.30     67.50  13%1 o
  -9  -9   0    551.35    513.60     62.50  13%1 o
  -9  -7   0    611.08    779.30     69.40  13%1 o
  -9  -5   0    867.08   1589.40     82.90  13%1 o
  -9  -3   0   2182.80   2220.70     91.50  13%1 o
  -9  -1   0   1458.60   2505.80     97.50  13%1 o
  -8 -22   0     25.59     46.00     39.60  13%1 <
  -8 -20   0     18.24     48.70     40.20  13%1 <
  -8 -18   0    108.88    151.40     45.40  13%1 o
  -8 -16   0    174.52    202.30     48.30  13%1 o
  -8 -14   0    188.87    259.40     51.80  13%1 o
  -8 -12   0    359.67    456.00     61.00  13%1 o
  -8 -10   0    459.77    845.00     68.40  13%1 o
  -8  -8   0    932.20   1021.00     72.90  13%1 o
  -8  -6   0   1604.10   1674.60     84.80  13%1 o
  -8  -4   0   1464.80   2449.90     92.90  13%1 o
  -8  -2   0   5455.90   6566.30    121.60  13%1 o
  -7 -21   0     81.78     56.60     41.80  13%1 <
  -7 -19   0     47.45     49.50     40.50  13%1 <
  -7 -17   0    103.51    164.10     47.40  13%1 o
  -7 -15   0    322.27    398.80     57.00  13%1 o
  -7 -13   0    956.37    911.70     68.00  13%1 o
  -7 -11   0   1429.20   1528.90     76.60  13%1 o
  -7  -9   0   2173.10   1376.30     77.70  13%1 o
  -7  -7   0   1927.40   1746.30     83.80  13%1 o
  -7  -5   0   6385.80   4608.10    107.80  13%1 o
  -7  -3   0   9266.10   9846.20    138.90  13%1 o
  -7  -1   0   4097.10   3011.70    107.30  13%1 o
  -6 -22   0     27.36     17.10     34.70  13%1 <
  -6 -20   0     53.91     53.30     41.00  13%1 <
  -6 -18   0    101.32     72.30     42.60  13%1 <
  -6 -16   0    332.07    142.70     46.70  13%1 o
  -6 -14   0    500.42    423.80     58.70  13%1 o
  -6 -12   0    427.83    470.80     61.50  13%1 o
  -6 -10   0   1662.30    975.60     73.40  13%1 o
  -6  -8   0   1392.90   2031.80     86.00  13%1 o
  -6  -6   0   1152.10   1400.60     83.70  13%1 o
  -6  -4   0   3228.50   3971.00    111.90  13%1 o
  -6  -2   0   3787.20   3709.40    114.50  13%1 o
  -6   0   0   1849.10   2424.70    108.00  13%1 o
  -5 -23   0     14.63     50.10     40.10  13%1 <
  -5 -21   0     27.65     62.70     41.20  13%1 <
  -5 -19   0     35.46     61.80     41.00  13%1 <
  -5 -17   0     95.01    109.80     45.50  13%1 <
  -5 -15   0    206.80    268.20     53.00  13%1 o
  -5 -13   0    587.86    653.50     63.50  13%1 o
  -5 -11   0   2543.20   1660.00     79.60  13%1 o
  -5  -9   0   1560.50   2229.90     88.80  13%1 o
  -5  -7   0   2843.80   2651.10     94.50  13%1 o
  -5  -5   0   3153.60   2799.60    103.20  13%1 o
  -5  -3   0  11811.00  10645.20    150.20  13%1 o
  -5  -1   0   3836.50   4010.40    123.00  13%1 o
  -4 -22   0     99.11     49.90     40.10  13%1 <
  -4 -20   0     22.74     56.40     41.10  13%1 <
  -4 -18   0     30.86    105.10     45.30  13%1 <
  -4 -16   0    368.81    379.00     55.50  13%1 o
  -4 -14   0    272.50    472.70     60.20  13%1 o
  -4 -12   0   1400.10   1278.90     73.80  13%1 o
  -4 -10   0   1935.10   3047.50     93.30  13%1 o
  -4  -8   0   6061.50   4245.60    106.40  13%1 o
  -4  -6   0   4150.20   4040.00    107.40  13%1 o
  -4  -4   0   6012.70   4438.60    121.80  13%1 o
  -4  -2   0  25995.00  27125.90    210.50  13%1 o
  -4   0   0  10777.00   9862.50    157.70  13%1 o
  -3 -23   0     29.73     35.40     38.50  13%1 <
  -3 -21   0     79.29     55.10     41.50  13%1 <
  -3 -19   0    137.70    121.30     44.80  13%1 <
  -3 -17   0    405.99    316.60     54.00  13%1 o
  -3 -15   0    176.15    254.00     52.10  13%1 o
  -3 -13   0    763.58    753.70     66.70  13%1 o
  -3 -11   0   1006.10   1511.30     78.50  13%1 o
  -3  -9   0   3699.70   3075.50     97.20  13%1 o
  -3  -3   0  14165.00  10954.30    159.30  13%1 o
  -3  -1   0  10315.00  10350.70    167.70  13%1 o
  -2 -22   0     53.65     37.10     39.40  13%1 <
  -2 -20   0    105.06     84.00     43.60  13%1 <
  -2 -18   0    123.47    112.90     44.80  13%1 <
  -2 -16   0    169.35    204.80     49.70  13%1 o
  -2 -14   0    200.74    336.20     56.20  13%1 o
  -2 -12   0    931.36   1132.20     73.60  13%1 o
  -2 -10   0   1665.60   2063.90     86.60  13%1 o
  -2   0   0  10123.00  10612.20    187.90  13%1 o
  -1 -23   0     32.96      7.40     32.50  13%1 <
  -1 -21   0     39.70     17.00     35.30  13%1 <
  -1 -19   0    626.50    298.00     53.10  13%1 o
  -1 -17   0    103.22    136.00     45.20  13%1 o
  -1 -15   0    414.53    382.30     57.50  13%1 o
  -1 -13   0    721.85    774.00     67.90  13%1 o
  -1 -11   0   2695.60   1937.30     83.40  13%1 o
   0 -22   0     41.26     19.60     35.30  13%1 <
   0 -20   0    145.57    162.10     46.80  13%1 o
   0 -18   0    434.69    301.30     53.10  13%1 o
   0 -16   0    813.38    512.60     59.10  13%1 o
   0 -14   0    564.69    875.50     67.50  13%1 o
   0 -12   0   1883.20   1679.50     80.10  13%1 o
   1 -23   0     24.85      7.10     32.40  13%1 <
   1 -21   0     12.64     19.00     35.20  13%1 <
   1 -19   0    211.96    211.70     49.30  13%1 o
   1 -17   0    221.69    154.60     46.60  13%1 o
   1 -15   0    394.25    395.90     58.30  13%1 o
   1 -13   0    823.67    769.30     67.10  13%1 o
   1 -11   0   1475.90   2050.20     83.70  13%1 o
   2 -22   0     23.61     14.80     34.20  13%1 <
   2 -20   0     77.79     70.70     42.50  13%1 <
   2 -18   0    170.51    121.80     44.80  13%1 <
   2 -16   0    122.92    197.30     49.20  13%1 o
   2 -14   0    261.90    380.60     58.90  13%1 o
   2 -12   0    661.88    854.30     70.30  13%1 o
   2   0   0  12207.00  11273.70    189.80  13%1 o
   3 -23   0     20.80     30.60     37.40  13%1 <
   3 -21   0     71.29     49.50     41.00  13%1 <
   3 -19   0    159.15    116.70     45.30  13%1 <
   3 -17   0    153.02    152.70     47.70  13%1 o
   3 -15   0    144.56    269.20     53.00  13%1 o
   3 -13   0    435.99    768.50     65.50  13%1 o
   3 -11   0   2265.90   1734.30     81.30  13%1 o
   3  -1   0  10410.00  11360.80    171.50  13%1 o
   3   1   0   9698.50  12142.80    173.80  13%1 o
   4 -22   0     83.76    117.90     44.00  13%1 <
   4 -20   0     43.07     69.70     42.80  13%1 <
   4 -18   0    200.93    123.90     46.30  13%1 <
   4 -16   0    413.87    305.80     54.00  13%1 o
   4 -14   0    434.25    424.40     58.80  13%1 o
   4 -12   0    442.19   1075.80     71.60  13%1 o
   4 -10   0   1422.90   2886.90     93.00  13%1 o
   4  -2   0  24375.00  26876.90    208.50  13%1 o
   4   0   0  12403.00   9783.20    158.40  13%1 o
   5 -23   0     78.13     53.60     41.30  13%1 <
   5 -21   0     63.01    131.00     44.90  13%1 <
   5 -19   0     41.61     66.80     42.30  13%1 <
   5 -17   0     78.08    144.90     47.20  13%1 o
   5 -15   0    276.43    250.40     52.00  13%1 o
   5 -13   0    212.59    438.60     59.90  13%1 o
   5 -11   0   1026.50   1134.30     73.90  13%1 o
   5  -9   0   1502.20   2035.10     87.70  13%1 o
   5  -7   0   2837.40   2507.90     92.60  13%1 o
   5  -5   0   3596.60   3047.20    104.10  13%1 o
   5  -3   0  10737.00  11500.40    152.90  13%1 o
   5  -1   0   4843.10   4595.50    125.00  13%1 o
   5   1   0   3409.40   4803.90    126.80  13%1 o
   6 -22   0     55.32     66.50     42.30  13%1 <
   6 -20   0     35.69     54.50     41.70  13%1 <
   6 -18   0     35.23     48.20     41.00  13%1 <
   6 -16   0     70.02    128.30     45.90  13%1 <
   6 -14   0    223.91    364.90     57.90  13%1 o
   6 -12   0    709.91    700.00     67.00  13%1 o
   6 -10   0    923.59   1194.30     76.30  13%1 o
   6  -8   0   1641.00   1923.60     86.40  13%1 o
   6  -6   0   1809.50   1467.30     85.00  13%1 o
   6  -4   0   3696.00   4429.10    114.20  13%1 o
   6  -2   0   2716.90   3727.20    114.20  13%1 o
   6   0   0   1549.60   2485.90    107.40  13%1 o
   7 -21   0     54.29     91.70     43.70  13%1 <
   7 -19   0    122.12     79.20     43.70  13%1 <
   7 -17   0     96.47    129.60     45.10  13%1 <
   7 -15   0    122.64    266.10     52.80  13%1 o
   7 -13   0   1302.10    835.30     67.30  13%1 o
   7 -11   0   1422.00   1588.60     77.40  13%1 o
   7  -9   0   1770.50   1351.20     78.00  13%1 o
   7  -7   0   1193.60   1896.90     85.80  13%1 o
   7  -5   0   6323.70   5083.50    110.30  13%1 o
   7  -3   0   9299.90   9377.00    136.40  13%1 o
   7  -1   0   2867.80   3231.00    106.80  13%1 o
   7   1   0   4814.60   3735.40    109.80  13%1 o
   8 -22   0     40.98     37.20     39.80  13%1 <
   8 -20   0     34.30     40.10     39.40  13%1 <
   8 -18   0     89.43     89.10     43.50  13%1 <
   8 -16   0    216.32    167.40     47.30  13%1 o
   8 -14   0    413.81    314.00     55.10  13%1 o
   8 -12   0    328.36    507.40     62.50  13%1 o
   8 -10   0    519.73    883.30     69.40  13%1 o
   8  -8   0    635.57   1190.90     75.30  13%1 o
   8  -6   0   1983.30   1861.30     84.80  13%1 o
   8  -4   0   1395.80   2623.60     94.50  13%1 o
   8  -2   0   4811.10   5882.90    118.30  13%1 o
   8   0   0  15045.00   9715.20    137.40  13%1 o
   9 -21   0     33.37     27.50     37.30  13%1 <
   9 -19   0     82.51     60.60     41.50  13%1 <
   9 -17   0    330.97    301.40     52.80  13%1 o
   9 -15   0    657.75    380.80     56.80  13%1 o
   9 -13   0   1429.10    785.70     65.50  13%1 o
   9 -11   0   1071.80    975.70     69.10  13%1 o
   9  -9   0    704.49    670.10     66.60  13%1 o
   9  -7   0    933.05    718.10     69.10  13%1 o
   9  -5   0   1037.50   1869.30     84.40  13%1 o
   9  -3   0   2221.90   2040.50     88.70  13%1 o
   9  -1   0   1224.00   1704.40     88.80  13%1 o
   9   1   0   2296.20   2381.30     94.10  13%1 o
  10 -20   0    106.56     58.10     42.00  13%1 <
  10 -18   0     31.99     76.30     42.90  13%1 <
  10 -16   0     94.96    159.90     48.30  13%1 o
  10 -14   0    419.62    262.80     52.70  13%1 o
  10 -12   0    331.13    473.20     60.80  13%1 o
  10 -10   0    293.22    673.30     64.50  13%1 o
  10  -8   0   1584.40   1251.00     74.10  13%1 o
  10  -6   0   1193.70   1343.00     76.80  13%1 o
  10  -4   0    547.32   1024.00     76.00  13%1 o
  10  -2   0    805.63   1468.00     82.70  13%1 o
  10   0   0   5020.60   6289.40    117.30  13%1 o
  11 -21   0     11.32     25.10     37.10  13%1 <
  11 -19   0    294.69    201.60     48.30  13%1 o
  11 -17   0    100.41     79.10     43.50  13%1 <
  11 -15   0    117.79    168.30     47.90  13%1 o
  11 -13   0    148.86    434.70     58.60  13%1 o
  11 -11   0    183.33    360.50     55.40  13%1 o
  11  -9   0    309.40    352.40     57.10  13%1 o
  11  -7   0   1898.80   2053.30     81.90  13%1 o
  11  -5   0   3375.80   2714.80     87.70  13%1 o
  11  -3   0    815.96   1154.30     77.90  13%1 o
  11  -1   0   5882.60   5244.10    109.80  13%1 o
  12 -20   0     41.12     63.50     41.80  13%1 <
  12 -18   0    101.58     54.60     42.10  13%1 <
  12 -16   0     78.16     97.40     43.60  13%1 <
  12 -14   0    187.70    157.10     46.90  13%1 o
  12 -12   0    167.37    290.90     52.30  13%1 o
  12 -10   0    432.78    528.60     60.50  13%1 o
  12  -8   0   1237.50   1172.10     70.30  13%1 o
  12  -6   0   1057.60   1626.00     76.40  13%1 o
  12  -4   0   1020.50   1247.10     74.60  13%1 o
  12  -2   0   1826.30   2814.10     91.40  13%1 o
  13 -19   0     76.47     24.30     36.80  13%1 <
  13 -17   0     50.45     79.60     42.70  13%1 <
  13 -15   0     87.60    115.50     45.60  13%1 <
  13 -13   0    159.17    164.70     47.20  13%1 o
  13 -11   0    162.85    408.10     56.70  13%1 o
  13  -9   0    636.85    559.10     62.10  13%1 o
  13  -7   0    543.90    669.70     63.90  13%1 o
  13  -5   0    746.30    595.00     64.60  13%1 o
  13  -3   0    890.69   1201.10     74.50  13%1 o
  14 -18   0     64.63     63.60     42.40  13%1 <
  14 -16   0    114.32     62.30     42.00  13%1 <
  14 -14   0     48.81    116.40     44.60  13%1 <
  14 -12   0    118.05    162.50     46.60  13%1 o
  14 -10   0    124.57    155.50     47.00  13%1 o
  14  -8   0    116.46    270.90     53.70  13%1 o
  14  -6   0    494.83    415.60     58.60  13%1 o
  14  -4   0    261.32    379.50     58.30  13%1 o
  14  -2   0   2570.60   2596.10     86.90  13%1 o
  15 -17   0    114.90     75.80     42.80  13%1 <
  15 -15   0     51.71     33.30     38.50  13%1 <
  15 -13   0     92.54     70.50     42.50  13%1 <
  15 -11   0    223.63    242.80     51.30  13%1 o
  15  -9   0    233.35    256.90     52.20  13%1 o
  15  -7   0    465.09    426.80     58.00  13%1 o
  15  -5   0    309.68    477.70     60.70  13%1 o
  16 -16   0     55.96     65.10     42.10  13%1 <
  16 -14   0     53.65     79.80     42.70  13%1 <
  16 -12   0    128.95     95.90     44.20  13%1 <
  16 -10   0    254.52    328.70     54.60  13%1 o
  16  -8   0    138.37    263.60     52.10  13%1 o
  16  -6   0    303.34    343.30     56.20  13%1 o
  17 -15   0     32.51     58.00     41.20  13%1 <
  17 -13   0     54.51     79.00     42.60  13%1 <
  17 -11   0    166.14     71.90     42.80  13%1 <
  17  -9   0    141.32    188.10     48.50  13%1 o
  17  -7   0    685.09    295.50     52.30  13%1 o
  18 -14   0     31.63     44.70     40.10  13%1 <
  18 -12   0     65.11     47.20     40.60  13%1 <
  18 -10   0    293.00    113.40     44.30  13%1 <
 -23  -5   0    117.44     71.80     41.80  14%1 <
 -23  -3   0     19.36     27.80     36.90  14%1 <
 -23  -1   0    378.40    205.60     48.30  14%1 o
 -22  -8   0     65.55     62.60     41.70  14%1 <
 -22  -6   0     25.47     49.90     41.00  14%1 <
 -22  -4   0    107.89     54.40     41.60  14%1 <
 -22  -2   0     61.82     80.60     42.80  14%1 <
 -22   0   0    599.00    479.70     58.20  14%1 o
 -21  -9   0     73.84     36.00     38.50  14%1 <
 -21  -7   0    106.47     76.10     42.70  14%1 <
 -21  -5   0     76.14    107.00     44.10  14%1 <
 -21  -3   0     45.96     25.30     36.90  14%1 <
 -21  -1   0    152.32    144.00     45.20  14%1 o
 -21   1   0    412.37    305.00     52.20  14%1 o
 -20 -12   0     41.81     35.10     38.80  14%1 <
 -20 -10   0     17.07     25.20     36.80  14%1 <
 -20  -8   0     63.13     58.50     41.90  14%1 <
 -20  -6   0    103.54    137.50     45.30  14%1 o
 -20  -4   0    104.35    150.20     46.50  14%1 o
 -20  -2   0     49.51    132.70     45.30  14%1 <
 -20   0   0    454.62    473.90     57.50  14%1 o
 -19 -13   0     28.57     42.40     38.80  14%1 <
 -19 -11   0    137.30     68.40     42.30  14%1 <
 -19  -9   0     83.01     94.40     43.10  14%1 <
 -19  -7   0     66.60     75.70     42.70  14%1 <
 -19  -5   0    195.83    180.60     46.70  14%1 o
 -19  -3   0    483.21    694.00     62.10  14%1 o
 -19  -1   0    108.53    176.40     48.10  14%1 o
 -19   1   0    138.79    314.20     54.70  14%1 o
 -18 -14   0     64.62     47.70     40.20  14%1 <
 -18 -12   0     94.26     94.70     42.60  14%1 <
 -18 -10   0    107.84     85.30     44.30  14%1 <
 -18  -8   0    149.43    152.00     45.60  14%1 o
 -18  -6   0    174.41    146.80     45.60  14%1 o
 -18  -4   0    126.75    195.00     48.90  14%1 o
 -18  -2   0    479.54    530.50     60.30  14%1 o
 -18   0   0    155.42    194.70     50.10  14%1 o
 -18   2   0    372.63    360.30     57.50  14%1 o
 -17 -15   0     35.07     54.60     41.60  14%1 <
 -17 -13   0     34.47     63.90     41.60  14%1 <
 -17 -11   0     87.13    195.30     47.90  14%1 o
 -17  -9   0    212.35    222.00     48.40  14%1 o
 -17  -7   0    237.93    229.00     50.00  14%1 o
 -17  -5   0    155.01    229.00     50.80  14%1 o
 -17  -3   0   1282.20   1187.70     70.50  14%1 o
 -17  -1   0    181.90    234.40     51.90  14%1 o
 -17   1   0    206.12    380.30     57.30  14%1 o
 -16 -16   0     46.09     59.30     41.20  14%1 <
 -16 -14   0     82.91    101.20     43.90  14%1 <
 -16 -12   0    175.75    256.60     50.90  14%1 o
 -16 -10   0    804.00    407.40     56.60  14%1 o
 -16  -8   0    281.76    277.70     52.50  14%1 o
 -16  -6   0    231.21    288.40     52.30  14%1 o
 -16  -4   0    373.52    681.60     65.20  14%1 o
 -16  -2   0   1549.40   2130.90     80.60  14%1 o
 -16   0   0    472.83    961.20     67.70  14%1 o
 -16   2   0   2563.30   2563.80     83.70  14%1 o
 -15 -17   0     96.36     94.50     43.50  14%1 <
 -15  -7   0    541.00    278.10     52.50  14%1 o
 -15  -5   0    356.04    598.90     61.60  14%1 o
 -15  -3   0   4329.40   3159.50     89.20  14%1 o
 -15  -1   0    517.12   1062.20     70.90  14%1 o
 -15   1   0   1498.50   1449.10     75.80  14%1 o
 -15   3   0   4664.90   4132.10     95.50  14%1 o
 -14  -6   0    506.73    525.70     60.50  14%1 o
 -14  -4   0    497.61    455.70     61.00  14%1 o
 -14  -2   0   2049.20   2352.10     84.50  14%1 o
 -14   0   0    804.50    592.30     67.30  14%1 o
 -14   2   0   1632.60   1885.20     81.60  14%1 o
 -13  -5   0    381.05    529.30     63.60  14%1 o
 -13  -3   0   1258.00   1501.70     76.10  14%1 o
 -13  -1   0   1340.00   1526.80     81.70  14%1 o
 -13   1   0    827.63   1422.50     80.70  14%1 o
 -13   3   0    514.72    880.50     70.30  14%1 o
 -12  -4   0   2051.20   1699.00     79.10  14%1 o
 -12  -2   0   3918.10   3748.60     97.20  14%1 o
 -12   0   0  18105.00  16292.70    160.70  14%1 o
 -12   2   0   3749.80   3367.90     96.40  14%1 o
 -11  -3   0   1056.70   1802.00     83.60  14%1 o
 -11  -1   0   5114.30   6176.70    118.30  14%1 o
 -11   1   0   6087.00   6692.90    121.70  14%1 o
 -11   3   0    784.11   1048.90     77.10  14%1 o
 -10  -2   0    718.51    941.70     78.90  14%1 o
 -10   0   0  12033.00  10223.00    138.00  14%1 o
 -10   2   0    844.83    937.40     80.20  14%1 o
  -9  -1   0   1722.60   1345.50     88.90  14%1 o
  -9   1   0   1443.60   1342.10     89.50  14%1 o
  -9   3   0   1453.80   1822.70     91.60  14%1 o
  -8   0   0  11162.00  11575.20    146.90  14%1 o
  -8   2   0   5482.30   6695.80    125.40  14%1 o
  -7   1   0   3605.70   4555.20    117.30  14%1 o
  -7   3   0  14467.00  15441.40    164.50  14%1 o
  -6   0   0   1704.90   1588.00    101.80  14%1 o
  -6   2   0   3197.60   4833.10    128.70  14%1 o
  -5   1   0   3881.60   4192.50    129.50  14%1 o
  -4   0   0  13218.00  13289.20    171.80  14%1 o
  -4   2   0  61943.00  51663.80    271.60  14%1 o
  -3 -23   0     76.15     53.20     40.40  14%1 <
  -3   1   0  10666.00  11663.40    180.40  14%1 o
  -1 -23   0     43.31     32.50     38.50  14%1 <
   0 -22   0     34.13    101.60     43.10  14%1 <
   1 -23   0     22.03     23.60     36.10  14%1 <
   1 -21   0     76.62     74.50     42.80  14%1 <
   2 -22   0     35.98     29.60     38.00  14%1 <
   2 -20   0    111.30    157.00     46.70  14%1 o
   3 -23   0     35.58      4.90     31.90  14%1 <
   3 -21   0     74.99     64.90     41.60  14%1 <
   3 -19   0    177.85    191.90     48.00  14%1 o
   3  -3   0  16039.00  16677.30    185.00  14%1 o
   3  -1   0  12097.00  13480.40    187.60  14%1 o
   4 -22   0    146.56     83.50     42.80  14%1 <
   4 -20   0     71.14     66.60     42.10  14%1 <
   4 -18   0    307.86    253.90     51.20  14%1 o
   4  -4   0   6179.30   4715.90    126.60  14%1 o
   4  -2   0  53635.00  43711.90    254.80  14%1 o
   5 -23   0     18.89     12.20     33.50  14%1 <
   5 -21   0     48.20     74.60     42.50  14%1 <
   5 -19   0     73.19     74.80     43.20  14%1 <
   5 -17   0    554.83    364.40     55.90  14%1 o
   5 -15   0    681.92    775.90     63.30  14%1 o
   5  -7   0   1742.00   1873.00     85.80  14%1 o
   5  -5   0   1582.30   1371.30     91.80  14%1 o
   5  -3   0  23426.00  22311.50    195.40  14%1 o
   6 -22   0     64.38     27.70     37.70  14%1 <
   6 -20   0     32.64     49.90     40.90  14%1 <
   6 -18   0     84.45    114.90     44.80  14%1 <
   6 -16   0    142.90    169.00     47.60  14%1 o
   6 -14   0    127.26    315.90     55.10  14%1 o
   6 -12   0    969.00    849.90     68.20  14%1 o
   6 -10   0    774.65    950.00     74.60  14%1 o
   6  -8   0   1071.70   1396.50     80.50  14%1 o
   6  -6   0    656.19    873.30     78.50  14%1 o
   6  -4   0   2465.20   3754.90    113.60  14%1 o
   6  -2   0   3930.10   4698.90    125.80  14%1 o
   7 -21   0     61.25    100.10     44.00  14%1 <
   7 -19   0    111.90     93.00     43.80  14%1 <
   7 -17   0    187.38    165.10     47.30  14%1 o
   7 -15   0    236.25    254.00     51.80  14%1 o
   7 -13   0   1002.30    929.80     67.90  14%1 o
   7 -11   0   2628.90   2311.30     83.00  14%1 o
   7  -9   0   1941.20   1278.10     76.20  14%1 o
   7  -7   0    689.59   1002.80     76.00  14%1 o
   7  -5   0   5638.40   4759.30    111.30  14%1 o
   7  -3   0  13327.00  13508.20    155.90  14%1 o
   8 -22   0     34.70     49.00     40.60  14%1 <
   8 -20   0     71.31     65.80     42.00  14%1 <
   8 -18   0    141.58     90.20     43.30  14%1 <
   8 -16   0     96.27    108.50     45.40  14%1 <
   8 -14   0    398.21    415.00     58.20  14%1 o
   8 -12   0    721.87    704.00     67.00  14%1 o
   8 -10   0   2680.00   1546.10     77.30  14%1 o
   8  -8   0    532.15    493.70     64.70  14%1 o
   8  -6   0   1371.20   1529.10     81.90  14%1 o
   8  -4   0   2250.30   2945.70     99.60  14%1 o
   9 -21   0     15.56     29.90     37.90  14%1 <
   9 -19   0     82.61     56.10     41.60  14%1 <
   9 -17   0     56.84     58.20     41.70  14%1 <
   9 -15   0     43.99     87.60     44.10  14%1 <
   9 -13   0    459.60    568.30     62.00  14%1 o
   9 -11   0    524.16    710.70     65.70  14%1 o
   9  -9   0    169.45    241.80     53.80  14%1 o
   9  -7   0    366.68    692.90     67.80  14%1 o
   9  -5   0   1830.50   2435.10     89.40  14%1 o
  10 -20   0     76.56     92.20     43.10  14%1 <
  10 -18   0     64.71     60.80     41.50  14%1 <
  10 -16   0     97.42     75.70     43.60  14%1 <
  10 -14   0    209.83    189.30     49.70  14%1 o
  10 -12   0    123.01    220.70     51.50  14%1 o
  10 -10   0    365.43    312.00     55.70  14%1 o
  10  -8   0   1262.90   1239.00     73.40  14%1 o
  10  -6   0    560.34    921.90     72.90  14%1 o
  11 -21   0    110.52     58.50     41.80  14%1 <
  11 -19   0    305.43    152.60     45.30  14%1 o
  11 -17   0     96.86     68.20     42.50  14%1 <
  11 -15   0    224.62    170.80     47.30  14%1 o
  11 -13   0    344.53    343.70     54.60  14%1 o
  11 -11   0    473.35    484.40     59.20  14%1 o
  11  -9   0    417.59    357.20     56.60  14%1 o
  11  -7   0   2553.50   2537.00     85.90  14%1 o
  12 -20   0     40.54     51.90     40.60  14%1 <
  12 -18   0     26.72     31.20     38.20  14%1 <
  12 -16   0     49.82     40.50     39.90  14%1 <
  12 -14   0    130.98    176.20     48.50  14%1 o
  12 -12   0    248.46    336.50     54.70  14%1 o
  12 -10   0    143.81    186.40     49.10  14%1 o
  12  -8   0   1575.60   1452.70     74.50  14%1 o
  13 -19   0     63.61     32.40     38.40  14%1 <
  13 -17   0     37.98      9.90     33.30  14%1 <
  13 -15   0    162.62    145.30     46.10  14%1 o
  13 -13   0    300.65    262.30     51.50  14%1 o
  13 -11   0    117.24     88.20     43.70  14%1 <
  13  -9   0    692.68    589.70     62.10  14%1 o
  14 -18   0    106.58     56.90     41.60  14%1 <
  14 -16   0    208.97    145.20     45.70  14%1 o
  14 -14   0     89.31     78.10     43.00  14%1 <
  14 -12   0    166.88    157.70     47.00  14%1 o
  15 -17   0     65.80     92.00     42.70  14%1 <
  15 -15   0    169.62     83.50     42.70  14%1 <
  15 -13   0     99.21    203.90     48.10  14%1 o
 -23  -3   0     35.15     56.40     41.20  15%1 <
 -23  -1   0    131.83    149.00     45.80  15%1 o
 -23   1   0    148.96    127.70     44.30  15%1 <
 -23   3   0     33.38     63.70     41.30  15%1 <
 -23   5   0     96.34     90.30     42.70  15%1 <
 -22  -2   0     56.21     95.80     43.70  15%1 <
 -22   0   0    258.65    365.70     54.80  15%1 o
 -22   2   0     77.79     71.60     41.60  15%1 <
 -22   4   0     96.88     82.00     42.30  15%1 <
 -22   6   0     36.94     61.70     41.60  15%1 <
 -21  -1   0    282.58    307.90     52.20  15%1 o
 -21   1   0    190.94    259.70     51.30  15%1 o
 -21   3   0     18.36     33.10     37.90  15%1 <
 -21   5   0    229.67    160.50     46.50  15%1 o
 -21   7   0    112.36     95.00     43.50  15%1 <
 -20   0   0   1859.90   1944.40     75.00  15%1 o
 -20   2   0     73.78    115.60     43.30  15%1 <
 -20   4   0    112.39    125.10     44.90  15%1 <
 -20   6   0    344.85    254.80     50.10  15%1 o
 -19   1   0    214.12    304.60     53.40  15%1 o
 -19   3   0    319.10    458.40     57.60  15%1 o
 -19   5   0     81.86    116.50     45.40  15%1 <
 -19   7   0    106.37     87.70     43.20  15%1 <
 -18   0   0    122.19    261.10     52.40  15%1 o
 -18   2   0   1145.60   1005.70     67.50  15%1 o
 -18   4   0    784.75    700.80     62.40  15%1 o
 -18   6   0    164.46    125.90     44.40  15%1 <
 -17   1   0     93.73    191.40     49.90  15%1 o
 -17   3   0    701.57    737.00     64.20  15%1 o
 -17   5   0    226.48    252.90     51.30  15%1 o
 -17   7   0    325.11    204.00     48.10  15%1 o
 -16   2   0   3825.10   3197.50     88.50  15%1 o
 -16   4   0   1069.70    897.90     65.80  15%1 o
 -16   6   0     80.24    109.10     44.70  15%1 <
 -15   1   0    267.00    778.90     66.50  15%1 o
 -15   3   0   1919.00   2234.00     81.20  15%1 o
 -15   5   0     95.38    170.70     47.80  15%1 o
 -14   2   0   1948.60   1943.80     79.20  15%1 o
 -14   4   0    226.35    335.20     56.40  15%1 o
 -14   6   0    153.42    240.80     51.80  15%1 o
 -13   3   0    396.71    643.20     66.60  15%1 o
 -13   5   0    251.34    369.40     59.70  15%1 o
 -12   2   0   2529.40   2645.80     90.80  15%1 o
 -12   4   0   2502.20   2455.00     84.60  15%1 o
 -12   6   0   4807.00   4868.00    101.60  15%1 o
 -11   3   0    683.32   1006.20     74.90  15%1 o
 -11   5   0   2713.20   3304.80     92.40  15%1 o
 -10   2   0   1007.80   1138.70     79.80  15%1 o
 -10   4   0    447.62    787.40     73.90  15%1 o
  -9   3   0    917.89   1249.80     83.00  15%1 o
  -9   5   0    577.08   1212.70     79.40  15%1 o
  -8   2   0   9826.70  10569.20    141.70  15%1 o
  -8   4   0   1787.20   2661.60     98.70  15%1 o
  -7   3   0  14356.00  16742.60    169.20  15%1 o
  -6   2   0   4854.70   5734.30    133.00  15%1 o
  -6   4   0   3189.90   3808.20    114.80  15%1 o
  -5   3   0  31476.00  28132.60    214.40  15%1 o
  -4   2   0  51731.00  54941.80    280.40  15%1 o
  -3   1   0  16744.00  18794.10    206.10  15%1 o
   1  -1   0 112070.00  70898.40    358.50  15%1 o
   2  -2   0  33827.00  35132.90    253.50  15%1 o
   3  -3   0  17679.00  18409.50    195.90  15%1 o
   4  -4   0   6190.80   4457.90    129.50  15%1 o
   5  -5   0   1070.40   1246.10     91.20  15%1 o
   5  -3   0  36990.00  36258.60    236.80  15%1 o
   6  -8   0   2076.00   2222.90     88.20  15%1 o
   6  -6   0    340.77    496.00     72.70  15%1 o
   6  -4   0   3296.90   3778.50    115.60  15%1 o
   7 -21   0     90.81     74.90     42.70  15%1 <
   7 -11   0   3460.60   3353.90     90.90  15%1 o
   7  -9   0    932.72   1167.90     76.30  15%1 o
   7  -7   0    776.71    847.70     72.80  15%1 o
   7  -5   0   3896.40   4710.20    108.60  15%1 o
   8 -22   0     51.76     24.90     36.60  15%1 <
   8 -20   0     36.32     13.70     34.40  15%1 <
   8 -18   0     87.61     74.10     42.30  15%1 <
   8 -16   0    258.25    147.40     46.20  15%1 o
   8 -14   0    238.74    176.40     48.40  15%1 o
   8 -12   0    284.87    382.20     58.20  15%1 o
   8 -10   0   1151.10   1166.20     72.20  15%1 o
   8  -8   0    157.54    234.30     56.00  15%1 o
   8  -6   0   2049.20   2174.10     87.00  15%1 o
   9 -21   0     26.14      8.70     33.00  15%1 <
   9 -19   0    157.65    112.40     44.70  15%1 <
   9 -17   0    163.90     98.30     44.40  15%1 <
   9 -15   0     78.18     70.40     42.90  15%1 <
   9 -13   0    982.14    908.30     65.50  15%1 o
   9 -11   0    789.59    746.60     65.30  15%1 o
   9  -9   0     49.53     98.40     47.20  15%1 <
   9  -7   0    396.15    822.30     68.70  15%1 o
  10 -20   0    202.42    117.80     44.60  15%1 <
  10 -18   0     96.37     78.70     43.00  15%1 <
  10 -16   0     49.49     66.30     42.70  15%1 <
  10 -14   0    474.92    345.90     54.50  15%1 o
  10 -12   0    134.74    129.70     46.80  15%1 <
  10 -10   0    362.88    268.60     54.10  15%1 o
  10  -8   0    678.07    799.30     66.60  15%1 o
  11 -21   0     66.23     15.20     34.60  15%1 <
  11 -19   0    277.38    174.80     47.40  15%1 o
  11 -17   0     86.70     38.70     39.50  15%1 <
  11 -15   0    148.31    118.50     45.30  15%1 <
  11 -13   0    190.38    224.30     50.80  15%1 o
  11 -11   0    338.10    370.60     55.80  15%1 o
  11  -9   0    293.03    245.00     50.90  15%1 o
  12 -20   0     95.64     72.00     42.20  15%1 <
  12 -18   0     65.48     36.60     39.30  15%1 <
  12 -16   0    114.12     78.20     43.00  15%1 <
  12 -14   0    483.36    515.70     59.30  15%1 o
  12 -12   0    271.38    225.90     51.10  15%1 o
  12 -10   0    339.45    275.10     52.10  15%1 o
  13 -19   0     29.05     35.20     38.60  15%1 <
  13 -17   0     38.98     23.30     35.80  15%1 <
  13 -15   0     94.48     67.80     42.80  15%1 <
  13 -13   0    132.30    164.70     46.60  15%1 o
  14 -18   0     58.45     69.80     42.20  15%1 <
  14 -16   0     44.45     65.30     42.20  15%1 <
  14 -14   0     90.88     61.20     41.30  15%1 <
  15 -17   0     32.76     64.00     41.20  15%1 <
 -23   5   0    206.27    151.50     45.50  16%1 o
 -22   6   0    106.41    117.40     44.00  16%1 <
 -22   8   0     89.38     37.90     39.50  16%1 <
 -21   5   0    431.89    463.30     57.00  16%1 o
 -21   7   0     55.47     34.10     38.40  16%1 <
 -21   9   0     22.01      9.70     32.60  16%1 <
 -20   6   0     88.76     91.10     43.20  16%1 <
 -20   8   0     12.60     37.90     39.10  16%1 <
 -20  10   0     40.40     29.90     37.10  16%1 <
 -19   5   0    692.08    519.50     58.30  16%1 o
 -19   7   0     10.57     35.00     38.60  16%1 <
 -19   9   0     18.13     37.90     39.40  16%1 <
 -18   6   0     31.27     29.50     37.50  16%1 <
 -18   8   0    222.46    130.90     46.00  16%1 <
 -18  10   0    149.93    108.20     44.10  16%1 <
 -17   5   0    272.49    425.60     56.80  16%1 o
 -17   7   0    219.07    227.20     50.00  16%1 o
 -17   9   0    193.05    147.70     46.60  16%1 o
 -16   6   0     53.87     54.10     41.80  16%1 <
 -16   8   0     86.95     96.30     44.10  16%1 <
 -15   5   0     50.16    127.40     45.90  16%1 <
 -15   7   0     66.92     62.60     43.40  16%1 <
 -15   9   0    488.49    648.80     61.60  16%1 o
 -14   6   0     49.22    107.60     45.50  16%1 <
 -14   8   0    430.25    497.50     59.20  16%1 o
 -13   5   0    305.89    645.90     63.90  16%1 o
 -13   7   0    386.18    614.50     62.80  16%1 o
 -12   6   0   4673.60   5544.10    105.30  16%1 o
 -12   8   0   1612.30   1581.00     75.00  16%1 o
 -11   5   0   2752.50   3956.20     98.80  16%1 o
 -11   7   0   1268.40   1663.60     78.80  16%1 o
 -10   4   0   1167.30   1689.30     80.90  16%1 o
 -10   6   0    698.65    852.70     72.50  16%1 o
  -9   5   0    731.79   1522.30     81.00  16%1 o
  -8   4   0   1281.30   2142.70     95.40  16%1 o
  -8   6   0   1362.90   1764.60     83.50  16%1 o
  -7   5   0   1843.50   2160.20     93.90  16%1 o
  -6   4   0   2305.00   3245.60    115.50  16%1 o
  -5   3   0  32599.00  35995.00    241.10  16%1 o
  -1   1   0 109090.00  67159.10    361.00  16%1 o
   1  -1   0  82149.00  64562.90    357.50  16%1 o
   2  -2   0  30446.00  35922.20    256.60  16%1 o
   3  -3   0  17212.00  20444.60    198.10  16%1 o
   4  -4   0   4878.70   4173.20    122.40  16%1 o
   5  -5   0   1285.80   1424.90     88.30  16%1 o
   6  -8   0   3009.60   2992.80     92.30  16%1 o
   6  -6   0    118.42    386.30     65.70  16%1 o
   7 -11   0   3099.30   3450.00     91.40  16%1 o
   7  -9   0   1003.50   1573.30     79.00  16%1 o
   7  -7   0    876.57    892.10     71.50  16%1 o
   7  22   1      9.09      6.30     32.50  16%1 <
   8 -14   0    251.17    170.10     48.40  16%1 o
   8 -12   0    593.49    864.60     65.70  16%1 o
   8 -10   0   1515.10   1563.60     75.30  16%1 o
   8  -8   0    257.97    332.00     58.20  16%1 o
   9 -21   0     44.75     31.30     38.20  16%1 <
   9 -19   0    102.35     68.40     42.10  16%1 <
   9 -17   0    124.49     84.40     42.70  16%1 <
   9 -15   0     31.60     47.30     40.90  16%1 <
   9 -13   0    659.29    571.80     60.90  16%1 o
   9 -11   0    889.09    884.50     66.10  16%1 o
   9  -9   0     43.99     60.50     43.90  16%1 <
  10 -20   0    113.70     86.60     43.00  16%1 <
  10 -18   0    129.01    104.60     44.30  16%1 <
  10 -16   0     17.10     17.70     35.50  16%1 <
  10 -14   0    430.11    434.40     56.90  16%1 o
  10 -12   0    141.56    188.70     48.70  16%1 o
  10 -10   0    242.38    194.80     49.20  16%1 o
  10  21   1     40.91      4.00     32.10  16%1 <
  11 -21   0     36.51     34.60     38.30  16%1 <
  11 -19   0    388.10    286.20     52.90  16%1 o
  11 -17   0     34.63     30.80     37.40  16%1 <
  11 -15   0     72.53    100.60     44.30  16%1 <
  11 -13   0    193.59    110.20     45.70  16%1 <
  11 -11   0    125.27    129.10     45.90  16%1 <
  11  20   1     28.54     33.90     39.60  16%1 <
  12 -20   0     35.31     61.10     42.00  16%1 <
  12 -18   0      9.94    -10.30     30.50  16%1 <
  12 -16   0     57.64     44.70     39.70  16%1 <
  12 -14   0    123.76    123.80     44.80  16%1 <
  12 -12   0     84.18    125.50     45.80  16%1 <
  12  19   1     22.90     19.10     35.90  16%1 <
  13 -19   0     25.71     25.50     36.10  16%1 <
  13 -17   0     52.43     14.60     34.20  16%1 <
  13 -15   0     14.29    -17.60     30.50  16%1 <
  13  18   1     74.43     62.30     41.80  16%1 <
  14 -18   0     47.43     34.50     38.30  16%1 <
  14 -16   0     19.19     19.10     35.00  16%1 <
  14  19   1     18.37      7.10     33.00  16%1 <
  15  18   1     25.59     36.50     39.80  16%1 <
  16  17   1     26.29     37.30     39.20  16%1 <
  17  16   1     12.08     -1.50     30.70  16%1 <
  18  15   1     54.32     57.70     41.30  16%1 <
  19  14   1     13.09     32.70     38.30  16%1 <
 -22   8   0    119.45     69.10     41.50  17%1 <
 -21   9   0      7.64      3.90     30.80  17%1 <
 -21  11   0      7.98     25.80     36.00  17%1 <
 -20   8   0     57.19     28.70     37.10  17%1 <
 -20  10   0     37.63     20.70     34.80  17%1 <
 -20  12   0     25.15    -14.10     29.80  17%1 <
 -19   9   0     30.89     19.70     34.90  17%1 <
 -19  11   0     17.65     35.00     37.90  17%1 <
 -18   8   0    271.94    128.60     43.80  17%1 <
 -18  10   0     59.99     54.20     40.30  17%1 <
 -17   9   0    118.51    101.80     44.10  17%1 <
 -17  11   0     65.81     29.80     37.60  17%1 <
 -16   8   0     92.43    107.00     43.70  17%1 <
 -16  10   0    246.41    251.10     50.00  17%1 o
 -15   7   0     55.08     72.70     42.40  17%1 <
 -15   9   0    458.95    459.50     57.10  17%1 o
 -14   8   0    195.78    147.10     46.50  17%1 o
 -14  10   0    943.62    667.60     62.00  17%1 o
 -13   7   0    245.60    325.60     56.00  17%1 o
 -13   9   0    215.58    239.40     51.20  17%1 o
 -12   6   0   8250.80  10667.10    130.30  17%1 o
 -12   8   0   1583.80   1451.70     71.60  17%1 o
 -11   7   0   1029.60   1274.70     74.50  17%1 o
 -10   6   0    811.49   1234.10     74.90  17%1 o
 -10   8   0    682.52    661.50     63.90  17%1 o
  -9   5   0   1056.20   2107.20     83.00  17%1 o
  -9   7   0    374.85    378.50     60.80  17%1 o
  -8   6   0    615.66    738.30     70.20  17%1 o
  -7   5   0    749.35    841.10     76.60  17%1 o
  -6   4   0   3044.30   3373.60    112.70  17%1 o
  -3   3   0  22923.00  26825.40    217.80  17%1 o
  -2   2   0  32538.00  36171.40    254.20  17%1 o
  -1   1   0  77809.00  53064.30    338.50  17%1 o
   1  -1   0  69703.00  54154.40    345.20  17%1 o
   2  -2   0  25804.00  32165.40    245.60  17%1 o
   2  23   1     24.96     18.40     35.70  17%1 <
   3  -3   0  15659.00  18346.20    188.00  17%1 o
   3  22   1     30.66     32.20     38.70  17%1 <
   4  -4   0   4687.40   3789.20    115.10  17%1 o
   4  21   1      9.91     33.50     38.80  17%1 <
   4  23   1      4.08     23.50     36.40  17%1 <
   5  -5   0    964.08   1097.30     82.80  17%1 o
   5  22   1     24.53     19.00     35.90  17%1 <
   6  -8   0   2720.70   2636.70     88.70  17%1 o
   6  -6   0     68.05    302.50     60.40  17%1 o
   6  21   1      5.11     -0.10     30.50  17%1 <
   7  -9   0   1143.80   1400.30     75.70  17%1 o
   7  -7   0    859.57   1032.30     71.80  17%1 o
   7  20   1     34.17     15.50     34.80  17%1 <
   7  22   1      3.08      4.20     32.00  17%1 <
   8 -12   0    517.38    681.80     63.20  17%1 o
   8 -10   0   1089.00   1235.40     71.90  17%1 o
   8  -8   0    303.32    306.10     56.20  17%1 o
   8  19   1     16.93     -7.40     31.10  17%1 <
   8  21   1      9.38     16.00     34.60  17%1 <
   9 -15   0     31.73     26.10     36.80  17%1 <
   9 -13   0    474.64    472.10     59.50  17%1 o
   9 -11   0   1316.80   1293.00     71.10  17%1 o
   9  -9   0     33.31     62.80     43.80  17%1 <
   9  18   1     95.29     43.40     40.60  17%1 <
   9  20   1     97.58     59.80     42.50  17%1 <
  10 -18   0     46.33     29.80     37.80  17%1 <
  10 -16   0     19.95     34.80     38.50  17%1 <
  10 -14   0    310.17    246.80     49.90  17%1 o
  10 -12   0    227.79    233.10     51.50  17%1 o
  10 -10   0    213.51    146.60     47.30  17%1 o
  10  17   1     13.34     -6.30     30.80  17%1 <
  10  19   1     27.34     38.90     40.00  17%1 <
  11 -21   0     23.86      4.00     31.60  17%1 <
  11 -19   0    366.66    227.30     50.30  17%1 o
  11 -17   0     20.96     41.40     39.60  17%1 <
  11 -15   0    105.46    103.00     44.60  17%1 <
  11 -13   0    124.02     98.30     43.30  17%1 <
  11  16   1     31.25     42.10     40.50  17%1 <
  11  18   1     50.54     48.40     41.00  17%1 <
  11  20   1     61.46     39.00     40.00  17%1 <
  12 -20   0     87.25     79.80     42.40  17%1 <
  12 -18   0     29.67     31.80     38.00  17%1 <
  12 -16   0     39.64     32.70     38.60  17%1 <
  12 -14   0    107.00    102.80     44.00  17%1 <
  12  17   1     31.23     32.30     38.70  17%1 <
  12  19   1     33.42     28.00     37.90  17%1 <
  13 -19   0     55.13     55.10     41.40  17%1 <
  13 -17   0     61.77     56.50     41.50  17%1 <
  13 -15   0      8.44     13.30     33.80  17%1 <
  13  16   1     43.99     41.40     40.30  17%1 <
  13  18   1     71.81     45.80     41.00  17%1 <
  14 -18   0     47.94     22.90     36.10  17%1 <
  14  15   1      7.14     23.80     37.00  17%1 <
  14  17   1     28.07     16.00     35.00  17%1 <
  15  14   1      2.77     26.90     38.30  17%1 <
  15  16   1      9.32     31.20     38.20  17%1 <
  16  13   1     11.03      1.10     30.90  17%1 <
  16  15   1     17.52      9.40     33.80  17%1 <
  17  12   1     70.67     80.50     43.40  17%1 <
  17  14   1     45.42     24.20     36.60  17%1 <
  18  11   1     44.68     27.60     38.30  17%1 <
  18  13   1     52.53     31.10     38.30  17%1 <
  19   8   1    275.20    333.80     54.60  17%1 o
  19  10   1      9.89     29.00     38.40  17%1 <
  19  12   1     10.90      4.90     32.30  17%1 <
  20   7   1     31.96     27.90     37.70  17%1 <
  20   9   1     12.02      5.00     32.50  17%1 <
  20  11   1     36.03     18.80     36.20  17%1 <
  21   6   1     25.38     15.20     34.80  17%1 <
  21   8   1     23.50      4.10     32.00  17%1 <
  21  10   1      6.72     23.10     36.50  17%1 <
  22   5   1     73.20     26.90     37.80  17%1 <
  22   7   1     40.77     50.50     41.30  17%1 <
  23   4   1      3.73     24.90     37.00  17%1 <
 -21  11   0     11.90     27.50     36.10  18%1 <
 -20  10   0     32.33     40.60     38.70  18%1 <
 -20  12   0     20.30      6.20     31.80  18%1 <
 -19  11   0     96.47     77.20     42.00  18%1 <
 -19  13   0     26.62     39.20     39.10  18%1 <
 -18  10   0     72.66     70.70     41.90  18%1 <
 -18  12   0     29.17     -0.70     30.20  18%1 <
 -17  11   0     17.25     45.00     39.40  18%1 <
 -17  13   0     23.76     24.10     35.80  18%1 <
 -16  10   0    108.20    124.90     44.50  18%1 <
 -16  12   0     55.17     40.90     39.50  18%1 <
 -15   9   0    480.80    375.10     54.60  18%1 o
 -15  11   0    193.54    164.50     47.00  18%1 o
 -14  10   0    450.41    391.90     55.60  18%1 o
 -13   9   0    230.97    222.50     49.00  18%1 o
 -12   8   0   2388.90   2051.90     76.00  18%1 o
 -12  10   0    186.21    188.90     47.40  18%1 o
 -11   7   0   1778.40   1755.70     77.80  18%1 o
 -11   9   0    180.00    160.40     47.70  18%1 o
 -10   8   0    789.98    811.60     65.90  18%1 o
  -9   7   0    200.93    245.40     55.20  18%1 o
  -8   6   0    289.82    502.40     64.40  18%1 o
  -7   5   0    342.59    640.70     72.10  18%1 o
  -5   5   0   1359.60   1452.90     88.20  18%1 o
  -4   4   0   5746.10   5355.70    127.30  18%1 o
  -3   3   0  17445.00  23873.80    206.90  18%1 o
  -2   2   0  27106.00  32073.20    247.10  18%1 o
  -2  23   1     27.88     35.80     38.20  18%1 <
  -1   1   0  71272.00  52106.10    343.70  18%1 o
  -1  22   1     18.66     21.70     35.00  18%1 <
   1  -1   0  71284.00  55942.70    354.00  18%1 o
   1  22   1      3.04    -16.00     30.70  18%1 <
   2  -2   0  25626.00  32856.20    247.70  18%1 o
   2  21   1     19.68     26.00     37.00  18%1 <
   2  23   1     25.49     28.40     37.80  18%1 <
   3  -3   0  16104.00  19125.10    192.20  18%1 o
   3  20   1     39.22      4.00     32.30  18%1 <
   3  22   1     40.66     40.90     40.00  18%1 <
   4  -4   0   5071.40   4319.40    119.30  18%1 o
   4  19   1     13.07     19.00     35.50  18%1 <
   4  21   1      2.94      4.70     32.40  18%1 <
   5  -5   0   1103.30   1230.60     84.80  18%1 o
   5  18   1    349.07    278.50     53.20  18%1 o
   5  20   1      7.24     19.10     35.10  18%1 <
   6  -8   0   1653.40   1996.10     82.80  18%1 o
   6  -6   0     73.26    221.00     56.60  18%1 o
   6  19   1      6.58     36.10     39.50  18%1 <
   7  -9   0   1921.60   2293.40     83.10  18%1 o
   7  -7   0   1091.70   1201.80     74.30  18%1 o
   7  18   1     15.11     22.70     36.70  18%1 <
   8 -12   0    156.21    187.00     49.80  18%1 o
   8 -10   0   1385.00   1447.20     74.10  18%1 o
   8  17   1      2.10     18.50     35.50  18%1 <
   9 -15   0     50.15     81.20     42.80  18%1 <
   9 -13   0    366.99    410.70     57.40  18%1 o
   9 -11   0   1322.80   1329.40     71.20  18%1 o
   9  16   1     22.01     13.60     34.80  18%1 <
   9  18   1    115.25     93.20     43.60  18%1 <
  10 -18   0     28.44     19.00     35.40  18%1 <
  10 -16   0     17.74     47.70     40.50  18%1 <
  10 -14   0    363.62    285.10     51.40  18%1 o
  10 -12   0    169.84    269.80     52.60  18%1 o
  10  15   1     17.21     25.50     37.60  18%1 <
  10  17   1     21.33     16.60     35.40  18%1 <
  11 -21   0     10.24     14.30     34.60  18%1 <
  11 -19   0    461.18    349.50     54.10  18%1 o
  11 -17   0     23.25     36.30     39.10  18%1 <
  11 -15   0    147.09    104.70     43.10  18%1 <
  11 -13   0    123.84     82.80     42.90  18%1 <
  11  14   1     26.94     36.50     40.10  18%1 <
  11  16   1     44.76     49.70     41.70  18%1 <
  12 -20   0    101.36     71.30     42.10  18%1 <
  12 -18   0      7.30     -2.00     30.70  18%1 <
  12 -16   0     40.94     53.10     41.20  18%1 <
  12 -14   0    127.84    125.50     44.20  18%1 <
  12  13   1    223.65    185.80     48.80  18%1 o
  12  15   1     45.14     34.10     39.50  18%1 <
  13 -19   0     23.33     19.90     35.20  18%1 <
  13 -17   0    116.34     65.90     42.50  18%1 <
  13  12   1    456.55    534.70     59.80  18%1 o
  13  14   1     21.72     42.10     40.10  18%1 <
  14 -18   0     82.63     43.80     40.00  18%1 <
  14  11   1     41.49     27.10     38.00  18%1 <
  14  13   1     34.53     79.80     43.60  18%1 <
  15  10   1     66.08    103.80     45.20  18%1 <
  15  12   1     28.07     43.70     41.30  18%1 <
  16   9   1    498.99    502.40     59.10  18%1 o
  16  11   1     99.39    159.80     48.10  18%1 o
  17   8   1     93.57     50.30     41.70  18%1 <
  17  10   1   1193.30   1361.70     71.40  18%1 o
  18   7   1     50.04     37.20     40.50  18%1 <
  18   9   1    271.51    265.40     52.10  18%1 o
  19   4   1      6.12     29.60     38.20  18%1 <
  19   6   1     49.91     33.40     39.10  18%1 <
  19   8   1    429.39    380.40     55.90  18%1 o
  20   3   1     25.90     35.20     38.90  18%1 <
  20   5   1     23.63     41.70     40.80  18%1 <
  20   7   1    264.12    169.90     47.20  18%1 o
  21   2   1     26.06     20.50     35.80  18%1 <
  21   4   1      3.47     39.70     39.90  18%1 <
  22  -1   1    173.85    115.30     45.70  18%1 <
  22   1   1    133.73    129.40     46.40  18%1 <
  22   3   1     90.61     66.50     41.90  18%1 <
  23  -2   1    131.59    128.80     45.50  18%1 <
  23   2   1    118.23     54.60     41.20  18%1 <
 -21 -10  -1      3.69      4.90     31.50  19%1 <
 -20 -11  -1     39.68     22.40     35.80  19%1 <
 -20  12   0     16.63      6.80     31.90  19%1 <
 -19 -12  -1     13.45     -0.50     30.10  19%1 <
 -19 -10  -1     14.80     26.70     36.00  19%1 <
 -19  13   0     50.64     48.70     40.30  19%1 <
 -18 -15  -1     43.00     47.70     39.20  19%1 <
 -18 -13  -1     42.64     33.00     38.10  19%1 <
 -18 -11  -1     51.08     15.50     33.60  19%1 <
 -18  12   0     21.99      2.80     30.90  19%1 <
 -18  14   0      8.80      7.30     32.20  19%1 <
 -17 -16  -1      5.62     31.50     37.50  19%1 <
 -17 -14  -1     49.85     51.40     40.00  19%1 <
 -17 -12  -1     78.21     76.30     41.50  19%1 <
 -17  11   0     31.30     11.80     33.60  19%1 <
 -17  13   0     31.07     26.80     36.50  19%1 <
 -16 -17  -1     41.58     26.40     36.60  19%1 <
 -16 -15  -1     29.22      7.20     31.80  19%1 <
 -16 -13  -1     19.02     -3.30     29.80  19%1 <
 -16  10   0    170.73    156.10     46.30  19%1 o
 -16  12   0     54.67     58.90     40.70  19%1 <
 -15 -18  -1     13.27      6.30     31.70  19%1 <
 -15 -16  -1      1.86     -9.50     29.60  19%1 <
 -15 -14  -1      2.42      7.50     31.10  19%1 <
 -15  11   0    219.96    169.40     46.70  19%1 o
 -14 -19  -1      3.16    -16.00     29.90  19%1 <
 -14 -17  -1     17.96     12.20     32.60  19%1 <
 -14 -15  -1      9.74      8.30     31.60  19%1 <
 -14  10   0    153.71    125.20     44.50  19%1 <
 -14  12   0     94.73     28.10     37.30  19%1 <
 -13 -18  -1     91.80     27.50     36.70  19%1 <
 -13 -16  -1     30.57     -1.70     29.90  19%1 <
 -13   9   0    290.73    242.30     50.20  19%1 o
 -13  11   0     63.09     58.20     41.00  19%1 <
 -12 -19  -1     15.69      5.70     31.80  19%1 <
 -12 -17  -1    101.96     54.50     40.40  19%1 <
 -12  10   0    212.94    173.10     46.90  19%1 o
 -11 -20  -1     25.12      9.30     32.40  19%1 <
 -11 -18  -1     66.60     27.90     36.60  19%1 <
 -11   9   0    168.89    172.90     47.40  19%1 o
 -10 -21  -1     10.28      3.20     30.80  19%1 <
 -10   8   0    852.31    804.30     66.40  19%1 o
  -9   7   0    129.01    156.20     49.40  19%1 o
  -8   6   0    142.54    275.10     56.50  19%1 o
  -7   7   0   1140.10   1135.20     72.70  19%1 o
  -6   6   0     83.75    235.20     57.30  19%1 o
  -5   5   0   1085.00   1145.50     82.80  19%1 o
  -4   4   0   5112.90   4796.00    123.50  19%1 o
  -4  23   1      7.36     16.40     34.10  19%1 <
  -3   3   0  15676.00  22046.80    200.90  19%1 o
  -3  22   1     56.82     36.00     38.00  19%1 <
  -2   2   0  25661.00  30853.00    244.20  19%1 o
  -2  21   1     43.57     35.60     37.80  19%1 <
  -2  23   1     20.89     10.80     32.90  19%1 <
  -1   1   0  69744.00  49519.20    342.60  19%1 o
  -1  22   1      2.86     15.10     33.50  19%1 <
   1  -1   0  70125.00  57027.50    357.40  19%1 o
   1  20   1    294.93    270.80     50.70  19%1 o
   2  -2   0  26798.00  35030.00    254.20  19%1 o
   2  19   1     34.68     23.00     36.00  19%1 <
   2  21   1     27.15     33.10     38.20  19%1 <
   3  -3   0  17056.00  20044.70    194.70  19%1 o
   3  18   1     65.08     55.50     41.50  19%1 <
   3  20   1     13.06      1.20     30.50  19%1 <
   4  -4   0   5707.90   4671.90    121.60  19%1 o
   4  17   1    125.28     90.10     44.30  19%1 <
   4  19   1      4.85     13.20     34.50  19%1 <
   5  -5   0   1284.20   1385.00     87.90  19%1 o
   5  16   1     90.45     56.80     42.30  19%1 <
   5  18   1    126.20    137.40     46.90  19%1 <
   6  -8   0   1404.50   1908.10     82.60  19%1 o
   6  -6   0     50.93    269.30     59.40  19%1 o
   6  17   1    977.36    910.90     67.40  19%1 o
   7  -9   0   2314.70   2522.30     85.40  19%1 o
   7  16   1    224.89    175.50     49.30  19%1 o
   8 -12   0     50.55     76.00     44.30  19%1 <
   8 -10   0   1104.70   1191.80     71.30  19%1 o
   8  15   1     98.19     91.10     45.40  19%1 <
   9 -13   0    460.59    449.60     57.90  19%1 o
   9 -11   0    937.35    953.90     66.90  19%1 o
   9  14   1     29.00     61.30     43.10  19%1 <
  10 -16   0     36.40     11.70     34.10  19%1 <
  10 -14   0    298.85    271.90     52.40  19%1 o
  10 -12   0    337.52    453.90     58.00  19%1 o
  10  13   1    344.25    309.00     55.30  19%1 o
  11 -19   0    543.40    414.00     57.00  19%1 o
  11 -17   0     79.22     37.50     39.10  19%1 <
  11 -15   0    189.90    127.50     45.40  19%1 <
  11 -13   0    112.63     94.80     43.40  19%1 <
  11  12   1    142.93    173.40     49.50  19%1 o
  12 -20   0    121.82     91.30     44.00  19%1 <
  12 -18   0     37.14     29.20     37.90  19%1 <
  12 -16   0     58.76     39.70     40.00  19%1 <
  12  11   1    275.21    230.20     51.40  19%1 o
  13 -19   0     21.32     31.10     37.70  19%1 <
  13 -17   0    105.23     59.00     41.20  19%1 <
  13  10   1     73.27     97.80     46.00  19%1 <
  14 -18   0    107.30     38.20     39.50  19%1 <
  14   9   1    468.77    498.00     59.20  19%1 o
  15   6   1     47.38     45.70     41.10  19%1 <
  15   8   1     51.69     33.00     39.40  19%1 <
  16   5   1    601.18    562.20     60.90  19%1 o
  16   7   1     40.71     47.30     41.20  19%1 <
  17   4   1    238.69    242.60     51.80  19%1 o
  17   6   1     95.85     70.80     43.10  19%1 <
  18   3   1     35.05      9.70     33.80  19%1 <
  18   5   1      3.76     17.20     35.20  19%1 <
  19   2   1     65.30     53.70     41.10  19%1 <
  19   4   1      6.55     37.40     39.90  19%1 <
  20  -1   1     30.77     19.80     36.50  19%1 <
  20   1   1     10.65     -6.00     30.60  19%1 <
  20   3   1     32.98     27.50     37.70  19%1 <
  21  -2   1     26.62     46.50     40.70  19%1 <
  22  -3   1     80.11     44.00     40.80  19%1 <
  22  -1   1    137.76     95.40     44.30  19%1 <
  23  -4   1     17.65     30.90     38.50  19%1 <
  23  -2   1    100.73     86.90     43.80  19%1 <
 -23  -4  -1      5.85    -12.40     29.90  20%1 <
 -23  -2  -1    123.58     73.20     41.40  20%1 <
 -22  -7  -1    238.05     61.00     41.60  20%1 <
 -22  -5  -1     47.69     37.00     37.70  20%1 <
 -22  -3  -1    140.59     56.40     40.10  20%1 <
 -21  -8  -1     21.75     35.70     38.30  20%1 <
 -21  -6  -1     43.94     17.30     34.20  20%1 <
 -21  -4  -1     19.33     -5.80     29.70  20%1 <
 -20  -9  -1     54.59     45.60     39.30  20%1 <
 -20  -7  -1    163.02     99.50     42.60  20%1 <
 -20  -5  -1     19.84     -5.20     29.80  20%1 <
 -19  -8  -1    341.43    267.20     49.70  20%1 o
 -19  -6  -1     34.28      2.10     29.90  20%1 <
 -19  13   0    114.25     37.30     39.10  20%1 <
 -18  -9  -1    233.49    167.80     45.80  20%1 o
 -18  -7  -1      8.93     30.50     37.00  20%1 <
 -18  14   0     30.61     11.00     33.20  20%1 <
 -17 -10  -1    978.68   1082.40     65.80  20%1 o
 -17  -8  -1     59.82     45.90     39.30  20%1 <
 -17  13   0     36.05     40.70     39.20  20%1 <
 -16 -11  -1    105.69    116.50     44.60  20%1 <
 -16  -9  -1    715.15    506.50     58.30  20%1 o
 -16  12   0     45.45     51.70     40.50  20%1 <
 -16  14   0     17.89      7.40     32.00  20%1 <
 -15 -12  -1     28.22     49.60     40.00  20%1 <
 -15 -10  -1     75.50     85.70     42.80  20%1 <
 -15  11   0    285.23    216.60     49.40  20%1 o
 -15  13   0      4.84      3.90     30.90  20%1 <
 -14 -13  -1     37.41     27.40     36.50  20%1 <
 -14 -11  -1     42.09     56.80     40.50  20%1 <
 -14  12   0     92.77     74.40     42.10  20%1 <
 -13 -14  -1     16.41     16.40     33.70  20%1 <
 -13 -12  -1    481.14    421.00     56.00  20%1 o
 -13  11   0     48.50     54.30     40.50  20%1 <
 -12 -17  -1     60.83     30.10     36.40  20%1 <
 -12 -15  -1     20.34     15.10     33.70  20%1 <
 -12 -13  -1    239.29    204.80     47.40  20%1 o
 -12  10   0    130.94    125.90     45.80  20%1 <
 -11 -18  -1     79.43     35.10     37.40  20%1 <
 -11 -16  -1     32.02     13.80     33.90  20%1 <
 -11 -14  -1     17.43     45.20     39.50  20%1 <
 -11   9   0    155.82    136.10     45.90  20%1 <
 -10 -19  -1     56.10    -11.10     29.90  20%1 <
 -10 -17  -1      9.93     15.20     34.20  20%1 <
 -10 -15  -1     15.65     22.00     35.10  20%1 <
 -10   8   0    918.46    868.80     66.20  20%1 o
  -9 -20  -1     81.08     47.20     39.20  20%1 <
  -9 -18  -1    108.86     58.40     41.00  20%1 <
  -9 -16  -1     20.83     37.80     38.50  20%1 <
  -9   9   0     24.61     51.60     41.30  20%1 <
  -8 -21  -1     10.22      7.00     31.50  20%1 <
  -8 -19  -1      5.53     16.90     34.20  20%1 <
  -8 -17  -1     11.08     15.60     33.60  20%1 <
  -8   8   0    252.47    341.10     56.50  20%1 o
  -7 -22  -1      2.72     18.70     34.40  20%1 <
  -7 -20  -1     19.77      4.60     31.10  20%1 <
  -7 -18  -1     21.76     19.50     34.20  20%1 <
  -7   7   0    958.79   1007.50     70.80  20%1 o
  -6 -21  -1     11.61     -1.10     30.10  20%1 <
  -6 -19  -1     20.15      0.40     29.60  20%1 <
  -6   6   0     60.31    174.10     54.20  20%1 o
  -5 -22  -1     19.53     35.90     38.60  20%1 <
  -5   5   0   1118.40    979.50     80.80  20%1 o
  -5  22   1     12.68     21.90     35.10  20%1 <
  -4 -23  -1      3.32     14.00     33.50  20%1 <
  -4   4   0   4844.30   4685.70    122.50  20%1 o
  -4  21   1     34.70     28.70     36.80  20%1 <
  -4  23   1      8.66     -1.90     30.20  20%1 <
  -3   3   0  15835.00  22098.80    200.60  20%1 o
  -3  20   1     59.46     55.90     39.80  20%1 <
  -3  22   1     37.73      8.70     31.80  20%1 <
  -2   2   0  26712.00  31569.10    247.00  20%1 o
  -2  21   1     47.17     26.40     36.30  20%1 <
  -1   1   0  74122.00  54359.50    350.90  20%1 o
  -1  20   1    296.85    237.80     48.40  20%1 o
   1  -1   0  77587.00  62722.90    365.70  20%1 o
   1  18   1    302.90    221.50     49.50  20%1 o
   2  -2   0  32563.00  40008.70    267.00  20%1 o
   2  17   1     15.67      9.90     32.70  20%1 <
   2  19   1     80.56     82.10     42.20  20%1 <
   3  -3   0  20827.00  23111.60    206.40  20%1 o
   3  16   1     52.81     45.60     39.80  20%1 <
   3  18   1    132.88     72.80     43.50  20%1 <
   4  15   1    157.62    151.40     45.20  20%1 o
   4  17   1     94.66     97.20     43.80  20%1 <
   5  14   1    433.21    342.30     54.10  20%1 o
   5  16   1    112.66     66.60     42.50  20%1 <
   6  -8   0   1693.40   2085.10     83.60  20%1 o
   6  15   1    164.60    251.50     52.30  20%1 o
   7  -9   0   2863.20   2943.00     89.30  20%1 o
   7  14   1    368.82    281.40     53.70  20%1 o
   8 -12   0     28.82     82.80     44.10  20%1 <
   8 -10   0   1053.80   1191.80     72.20  20%1 o
   8  13   1    315.46    253.80     53.50  20%1 o
   9 -13   0    592.26    576.00     60.90  20%1 o
   9 -11   0    486.81    445.40     59.00  20%1 o
   9  12   1   2212.20   2313.60     81.50  20%1 o
  10 -16   0      7.22     31.10     37.90  20%1 <
  10 -14   0    201.73    208.40     48.20  20%1 o
  10 -12   0    463.09    569.60     60.40  20%1 o
  10  11   1     67.03    147.10     46.90  20%1 o
  11 -17   0     30.61     29.80     37.60  20%1 <
  11 -15   0    262.92    205.30     48.30  20%1 o
  11  10   1     11.76     36.50     40.60  20%1 <
  12 -20   0     95.39     56.90     40.90  20%1 <
  12 -18   0     39.30     17.80     35.10  20%1 <
  12 -16   0     32.08     32.90     38.20  20%1 <
  12   7   1    656.07    594.80     62.90  20%1 o
  12   9   1     29.13     45.80     42.30  20%1 <
  13 -19   0     17.79     30.50     37.90  20%1 <
  13 -17   0     78.43     38.80     39.60  20%1 <
  13   6   1    477.28    472.20     60.10  20%1 o
  13   8   1    190.61    133.20     47.00  20%1 <
  14   5   1     62.95     57.80     43.50  20%1 <
  14   7   1    163.57    132.60     47.10  20%1 <
  15   4   1     98.39     78.20     44.20  20%1 <
  15   6   1     23.59     49.90     41.80  20%1 <
  16   3   1    264.17    360.30     56.70  20%1 o
  17   2   1    497.36    423.40     58.20  20%1 o
  18  -1   1    107.98     74.90     43.60  20%1 <
  18   1   1    129.28    113.70     45.20  20%1 <
  19  -2   1     85.78     90.70     44.30  20%1 <
  20  -3   1     25.40     19.00     35.90  20%1 <
  20  -1   1      8.47     24.10     37.00  20%1 <
  21  -6   1     24.46     25.40     37.60  20%1 <
  21  -4   1     13.37     10.60     34.10  20%1 <
  21  -2   1     59.97     38.90     39.40  20%1 <
  22  -7   1     38.88     44.10     41.30  20%1 <
  22  -5   1     99.13     38.50     40.70  20%1 <
 -23  -2  -1    110.48     38.50     38.80  21%1 <
 -22  -3  -1    118.87     34.10     38.00  21%1 <
 -22  -1  -1    121.91     44.80     39.60  21%1 <
 -21  -4  -1      4.19     20.70     34.60  21%1 <
 -21  -2  -1     27.45     -3.40     29.80  21%1 <
 -20  -3  -1     21.19     22.10     35.40  21%1 <
 -20  -1  -1     33.92     16.40     33.70  21%1 <
 -19  -4  -1     22.00      9.50     32.60  21%1 <
 -19  -2  -1    133.72     95.00     41.80  21%1 <
 -18  -5  -1     18.39     12.20     32.80  21%1 <
 -18  -3  -1     68.28     62.50     40.80  21%1 <
 -18  14   0     20.38     10.10     32.80  21%1 <
 -17  -6  -1     55.05     67.80     40.80  21%1 <
 -17  -4  -1    404.41    258.70     49.80  21%1 o
 -17  13   0     38.05     48.70     40.50  21%1 <
 -17  15   0     82.45     29.80     36.90  21%1 <
 -16  -7  -1     27.41     -0.20     30.20  21%1 <
 -16  -5  -1    435.37    329.10     52.90  21%1 o
 -16  12   0     29.08     26.10     36.60  21%1 <
 -16  14   0     15.47      3.00     30.90  21%1 <
 -15  -8  -1     41.41     16.80     34.60  21%1 <
 -15  -6  -1     32.58     23.80     36.00  21%1 <
 -15  13   0      9.59     10.70     33.10  21%1 <
 -14  -9  -1    559.63    535.00     56.90  21%1 o
 -14  -7  -1    215.44    116.80     44.70  21%1 <
 -14  12   0     70.42     42.40     39.50  21%1 <
 -13 -10  -1     80.00     71.90     41.50  21%1 <
 -13  -8  -1    176.41    120.10     42.60  21%1 <
 -13  11   0     55.10     53.50     40.10  21%1 <
 -12 -11  -1    277.32    198.50     48.80  21%1 o
 -12  -9  -1     17.71     19.00     35.00  21%1 <
 -12  10   0     91.24     94.70     43.40  21%1 <
 -11 -12  -1    114.48    100.20     43.90  21%1 <
 -11 -10  -1     26.71     47.20     40.90  21%1 <
 -11   9   0    150.37    136.50     44.80  21%1 o
 -11  11   0    163.63    126.60     44.10  21%1 <
 -10 -13  -1    252.32    296.50     52.10  21%1 o
 -10 -11  -1    163.01    229.20     49.80  21%1 o
 -10  10   0    155.95     63.40     41.70  21%1 <
  -9 -14  -1     41.00     62.50     40.40  21%1 <
  -9 -12  -1   2050.00   1920.70     75.60  21%1 o
  -9   9   0     36.05     19.50     36.40  21%1 <
  -8 -15  -1     94.66     72.70     41.60  21%1 <
  -8 -13  -1    267.68    260.20     50.60  21%1 o
  -8   8   0    262.03    246.90     53.30  21%1 o
  -7 -18  -1     23.37     12.70     32.80  21%1 <
  -7 -16  -1    151.81    111.30     44.30  21%1 <
  -7 -14  -1    310.38    363.10     54.90  21%1 o
  -7   7   0    856.35    808.90     68.50  21%1 o
  -7  22   1      1.71     28.50     36.80  21%1 <
  -6 -19  -1     11.40      4.80     31.00  21%1 <
  -6 -17  -1   1133.90    934.70     64.30  21%1 o
  -6   6   0     48.97    207.70     54.50  21%1 o
  -6  21   1     21.36     17.00     33.70  21%1 <
  -5 -20  -1      9.23     29.60     36.30  21%1 <
  -5 -18  -1    112.78    125.30     44.90  21%1 <
  -5   5   0   1077.50   1038.00     81.20  21%1 o
  -5  22   1     13.75     17.10     34.10  21%1 <
  -4 -23  -1      1.66      8.30     31.60  21%1 <
  -4 -21  -1      3.24     10.00     32.40  21%1 <
  -4 -19  -1      7.24     22.00     35.20  21%1 <
  -4   4   0   3857.90   4293.50    119.80  21%1 o
  -4  21   1      3.02     26.00     36.50  21%1 <
  -3 -22  -1     34.61      2.80     30.70  21%1 <
  -3 -20  -1     26.18     15.70     33.90  21%1 <
  -3   3   0  14427.00  21695.60    199.80  21%1 o
  -3  20   1     21.33     23.70     35.60  21%1 <
  -2 -23  -1     13.96      3.00     31.00  21%1 <
  -2 -21  -1     51.66     21.90     35.60  21%1 <
  -2   2   0  26046.00  32373.20    247.00  21%1 o
  -2  19   1     22.80     13.80     34.20  21%1 <
  -1   1   0  74471.00  55397.20    351.00  21%1 o
  -1  18   1    253.33    185.00     47.10  21%1 o
   1  -1   0  88668.00  67993.00    369.80  21%1 o
   1  16   1     65.86     34.60     38.80  21%1 <
   1  18   1    319.94    179.70     47.50  21%1 o
   2  -2   0  38540.00  51062.30    289.50  21%1 o
   2  15   1     52.56     70.20     42.50  21%1 <
   2  17   1     57.46     53.50     40.10  21%1 <
   3  16   1    240.22    139.80     45.10  21%1 o
   4  15   1    120.33     78.60     42.80  21%1 <
   5  14   1    517.93    354.50     55.50  21%1 o
   6  -8   0   1676.10   1920.70     80.60  21%1 o
   6  13   1    318.81    240.30     50.60  21%1 o
   7  -9   0   2643.30   2889.50     87.80  21%1 o
   7  12   1     81.17     83.50     44.80  21%1 <
   8 -10   0   1070.20   1356.70     72.30  21%1 o
   8  11   1    128.71    105.10     46.40  21%1 <
   9 -13   0    633.38    665.20     62.40  21%1 o
   9 -11   0    241.38    321.20     55.00  21%1 o
   9  10   1    237.57    283.10     55.20  21%1 o
  10 -14   0    199.22    159.40     46.90  21%1 o
  10 -12   0    307.03    265.20     52.00  21%1 o
  10   9   1     89.85     90.70     46.30  21%1 <
  11 -17   0     26.81     36.20     39.00  21%1 <
  11 -15   0    327.74    246.80     50.60  21%1 o
  11   8   1    305.81    332.60     57.00  21%1 o
  12 -20   0    108.01     78.80     42.90  21%1 <
  12 -18   0     89.35     47.80     40.20  21%1 <
  12 -16   0     40.23     38.60     39.70  21%1 <
  12   5   1    481.25    437.00     59.80  21%1 o
  13 -19   0     19.99     26.50     37.10  21%1 <
  13 -17   0     26.75     32.90     37.80  21%1 <
  13   4   1    108.82    148.60     47.40  21%1 o
  14 -18   0     71.86     27.60     37.30  21%1 <
  14   3   1    353.33    335.20     55.50  21%1 o
  15   2   1     35.25     28.70     38.60  21%1 <
  16   1   1     68.03     47.50     41.20  21%1 <
  17  -2   1    708.77    657.70     62.90  21%1 o
  18  -3   1     19.30     44.60     40.40  21%1 <
  18  -1   1     91.36     52.80     42.20  21%1 <
  19  -4   1     10.93     -4.90     30.70  21%1 <
  19  -2   1    153.24     92.90     44.60  21%1 <
  20  -7   1     25.97     14.60     34.20  21%1 <
  20  -5   1     27.44     10.70     34.20  21%1 <
  21  -8   1     13.48     19.90     35.50  21%1 <
  21  -6   1     22.57     24.80     37.50  21%1 <
  22  -7   1     50.41     34.80     39.30  21%1 <
 -23   2  -1    111.94     71.90     41.30  22%1 <
 -23   4  -1      1.90     10.80     32.80  22%1 <
 -22   1  -1    121.00     85.70     41.80  22%1 <
 -22   3  -1    124.75     75.90     41.80  22%1 <
 -21   2  -1     32.46     26.00     36.20  22%1 <
 -20  -1  -1      8.88     11.40     32.70  22%1 <
 -20   1  -1     31.24     20.00     34.60  22%1 <
 -19  -2  -1    140.13     62.40     41.30  22%1 <
 -18  -1  -1    107.21     91.80     42.30  22%1 <
 -18  14   0     19.54     33.80     37.50  22%1 <
 -17  -2  -1    484.36    395.50     54.90  22%1 o
 -17  15   0     66.50     21.80     35.50  22%1 <
 -16  -3  -1    433.29    378.20     54.30  22%1 o
 -16  14   0     10.58     -1.20     29.90  22%1 <
 -15  -4  -1     71.26     46.10     40.30  22%1 <
 -15  13   0      7.74      5.50     31.90  22%1 <
 -14  -5  -1    153.93    114.60     44.90  22%1 <
 -14  12   0     58.07     31.50     37.70  22%1 <
 -13  -6  -1    572.82    519.20     58.20  22%1 o
 -13  11   0     27.47     42.70     39.20  22%1 <
 -13  13   0     17.24      6.90     32.10  22%1 <
 -12  -7  -1    493.68    430.00     57.40  22%1 o
 -12  12   0    100.66     90.70     42.80  22%1 <
 -11  -8  -1    135.30    112.80     45.50  22%1 <
 -11  11   0    111.08     68.10     41.80  22%1 <
 -10  -9  -1     60.42      4.70     32.80  22%1 <
 -10  10   0    126.73     45.90     40.80  22%1 <
  -9 -10  -1    305.35    258.10     51.70  22%1 o
  -9   9   0     23.42     13.20     34.80  22%1 <
  -8 -11  -1    203.46     77.70     44.10  22%1 <
  -8   8   0    173.62    212.20     51.30  22%1 o
  -7 -14  -1    295.82    223.00     49.60  22%1 o
  -7 -12  -1     70.42     60.40     42.30  22%1 <
  -7   7   0    812.63    841.10     68.80  22%1 o
  -7  22   1      1.70     12.90     33.30  22%1 <
  -6 -15  -1    250.38    141.00     46.30  22%1 o
  -6 -13  -1    303.90    188.50     47.30  22%1 o
  -6   6   0     57.31    167.80     52.60  22%1 o
  -6  21   1     14.43     27.30     36.70  22%1 <
  -5 -16  -1     92.96     55.60     40.50  22%1 <
  -5 -14  -1    428.11    370.20     54.50  22%1 o
  -5   5   0   1065.80   1017.60     81.30  22%1 o
  -5  20   1     18.17     11.20     32.60  22%1 <
  -4 -17  -1     37.77      2.00     30.60  22%1 <
  -4 -15  -1    125.44     85.90     42.50  22%1 <
  -4   4   0   4946.50   4948.90    124.70  22%1 o
  -4  19   1      7.82     11.80     32.70  22%1 <
  -3 -20  -1     46.58      1.00     30.20  22%1 <
  -3 -18  -1    109.32     91.80     43.20  22%1 <
  -3   3   0  16636.00  23738.30    207.30  22%1 o
  -3  18   1    104.93     77.40     42.00  22%1 <
  -3  20   1     18.25     20.30     34.70  22%1 <
  -2 -21  -1     33.86     18.60     35.20  22%1 <
  -2 -19  -1     41.35     33.90     37.80  22%1 <
  -2   2   0  30233.00  36991.70    259.50  22%1 o
  -2  17   1     31.78     30.20     37.50  22%1 <
  -2  19   1     68.81     28.40     36.90  22%1 <
  -1 -22  -1      2.03     16.20     34.40  22%1 <
  -1 -20  -1    347.36    249.60     50.70  22%1 o
  -1   1   0  87606.00  60724.40    358.50  22%1 o
  -1  18   1    354.59    228.30     49.70  22%1 o
   1 -22  -1     21.78     19.60     34.90  22%1 <
   1  16   1     44.17     13.10     33.70  22%1 <
   2  15   1     20.58     41.80     39.70  22%1 <
   3  14   1     28.57     36.70     39.40  22%1 <
   4  13   1     81.54    102.80     44.60  22%1 <
   5  12   1    622.65    634.70     62.50  22%1 o
   6  -8   0   1571.60   1842.80     79.90  22%1 o
   6  11   1    229.47    380.20     58.80  22%1 o
   7  -9   0   2725.60   2995.70     88.60  22%1 o
   7  10   1   3600.60   4541.00     99.60  22%1 o
   8 -10   0   1255.20   1488.70     73.80  22%1 o
   8   9   1   1177.40   1416.30     74.80  22%1 o
   9 -13   0    815.54    791.00     63.00  22%1 o
   9 -11   0    322.87    316.10     54.80  22%1 o
   9   8   1   2988.40   2120.20     81.20  22%1 o
   9  21   2     18.97     34.90     38.90  22%1 <
  10 -14   0    229.06    165.10     46.50  22%1 o
  10 -12   0    174.47    183.80     48.80  22%1 o
  10   7   1   3698.10   4429.30     98.00  22%1 o
  10  20   2    203.34     97.00     44.80  22%1 <
  11 -17   0     22.50      8.10     32.10  22%1 <
  11 -15   0    265.88    190.10     47.40  22%1 o
  11  19   2    268.05    235.10     50.50  22%1 o
  12 -18   0     17.77     32.60     38.50  22%1 <
  12 -16   0     23.81     59.80     41.50  22%1 <
  12   3   1    708.57    710.20     63.80  22%1 o
  12  18   2     37.09     17.90     35.50  22%1 <
  12  20   2    243.39    181.70     47.40  22%1 o
  13 -19   0     23.89     33.10     38.30  22%1 <
  13 -17   0     12.59      6.80     32.10  22%1 <
  13   2   1    568.18    419.70     57.20  22%1 o
  13  17   2     30.85     -0.20     31.10  22%1 <
  13  19   2    389.94    422.30     57.60  22%1 o
  14   1   1    156.02    128.50     44.90  22%1 <
  14  16   2     15.33     28.00     38.20  22%1 <
  14  18   2    124.33    144.10     46.30  22%1 o
  15  15   2     16.57      9.90     33.90  22%1 <
  15  17   2    866.11    629.40     61.90  22%1 o
  16  -1   1    174.17     92.20     43.80  22%1 <
  16  14   2     11.30      6.90     32.90  22%1 <
  16  16   2     46.08    110.00     44.70  22%1 <
  17  -4   1    310.10    219.20     48.80  22%1 o
  17  -2   1    619.15    513.00     58.90  22%1 o
  17  13   2     28.67     28.70     38.00  22%1 <
  17  15   2     96.83     97.60     43.10  22%1 <
  18  -5   1     14.41      8.90     32.50  22%1 <
  18  -3   1     36.61     47.30     41.30  22%1 <
  18  12   2     95.75     55.30     41.20  22%1 <
  18  14   2    370.23    139.20     45.00  22%1 o
  19  -6   1     21.73     20.30     35.40  22%1 <
  19  11   2     27.37     29.30     38.20  22%1 <
  19  13   2     63.98     73.60     43.00  22%1 <
  20  -9   1     29.58      0.70     30.10  22%1 <
  20  -7   1     16.64     15.50     34.60  22%1 <
  20  10   2      6.18     13.20     34.30  22%1 <
  20  12   2     12.99     19.20     35.70  22%1 <
  21 -10   1      2.09      8.20     32.70  22%1 <
  21  -8   1     20.57     10.50     34.00  22%1 <
  21   9   2      8.67     34.40     38.80  22%1 <
 -23   4  -1     10.07     -9.30     29.80  23%1 <
 -22   3  -1    101.94     46.30     39.00  23%1 <
 -22   5  -1    116.38     34.00     37.40  23%1 <
 -21   2  -1     26.67      9.90     32.20  23%1 <
 -21   4  -1      4.11      2.20     29.60  23%1 <
 -20   1  -1     30.16     22.80     35.50  23%1 <
 -20   3  -1      2.69      5.10     31.20  23%1 <
 -19   2  -1    122.85     77.10     41.80  23%1 <
 -18   1  -1     73.31     43.90     39.20  23%1 <
 -17  15   0     99.29     57.30     41.40  23%1 <
 -16  -1  -1     28.20     40.40     39.10  23%1 <
 -16  14   0     15.05     13.90     33.20  23%1 <
 -15  -2  -1     55.91     28.30     37.60  23%1 <
 -15  13   0     18.58     23.50     35.60  23%1 <
 -14  -3  -1    384.62    306.60     53.50  23%1 o
 -14  12   0     62.20     34.90     38.30  23%1 <
 -14  14   0     10.89     25.00     35.80  23%1 <
 -13  -4  -1     61.09    108.80     44.40  23%1 <
 -13  13   0     17.80      7.80     32.30  23%1 <
 -12  -5  -1    374.79    339.80     56.30  23%1 o
 -12  12   0    100.54     81.50     42.50  23%1 <
 -11  -6  -1    105.34    209.00     50.20  23%1 o
 -11  11   0    138.96     91.80     43.90  23%1 <
 -10  -7  -1   3277.80   3487.00     89.80  23%1 o
 -10  10   0    146.63     58.50     41.80  23%1 <
  -9  -8  -1   2320.50   1958.00     77.50  23%1 o
  -9   9   0     24.82     63.90     42.60  23%1 <
  -8  -9  -1   1282.80   1107.40     71.30  23%1 o
  -8   8   0    235.20    296.00     54.90  23%1 o
  -8  21   1      3.34      1.70     30.00  23%1 <
  -7 -10  -1   3931.90   4314.50     97.00  23%1 o
  -7   7   0    943.76    864.30     68.90  23%1 o
  -7  20   1     17.57     17.80     33.90  23%1 <
  -7  22   1      1.65     30.70     36.80  23%1 <
  -6 -11  -1    733.32    362.80     58.80  23%1 o
  -6   6   0     60.69    216.00     56.20  23%1 o
  -6  21   1      9.46      7.40     31.60  23%1 <
  -5 -14  -1    694.42    483.40     57.60  23%1 o
  -5 -12  -1    957.90    739.50     65.00  23%1 o
  -5   5   0   1311.10   1123.30     83.60  23%1 o
  -5  20   1     31.11     -1.10     29.80  23%1 <
  -4 -15  -1     73.42     67.30     41.10  23%1 <
  -4 -13  -1    131.88     78.20     43.30  23%1 <
  -4   4   0   6046.70   5593.60    128.20  23%1 o
  -4  19   1      9.18    -10.60     29.70  23%1 <
  -3 -16  -1    145.04     69.90     41.50  23%1 <
  -3   3   0  20374.00  26300.90    215.60  23%1 o
  -3  18   1    138.27     65.80     40.90  23%1 <
  -2 -19  -1     27.08      8.90     32.90  23%1 <
  -2 -17  -1     25.16     36.90     38.80  23%1 <
  -2   2   0  41595.00  48290.70    285.10  23%1 o
  -2  17   1     29.07     53.40     40.10  23%1 <
  -1 -20  -1    358.25    203.80     48.00  23%1 o
  -1 -18  -1    340.32    148.60     46.00  23%1 o
  -1  16   1    214.37    134.00     44.70  23%1 <
   1 -22  -1      5.28     -1.00     30.10  23%1 <
   1 -20  -1    409.13    309.90     52.00  23%1 o
   1  14   1    342.87    262.80     51.60  23%1 o
   2 -23  -1     35.44    -13.10     30.10  23%1 <
   2  13   1   1986.40   1899.60     78.50  23%1 o
   3  12   1   1841.60   2295.30     84.00  23%1 o
   4  11   1   2264.80   2244.70     87.60  23%1 o
   5  10   1  20638.00  19801.10    175.60  23%1 o
   6  -8   0   1683.80   1896.30     80.80  23%1 o
   6   9   1  14587.00  14418.40    157.30  23%1 o
   6  22   2    302.61    237.60     49.40  23%1 o
   7  -9   0   2920.60   2708.10     87.20  23%1 o
   7   8   1   4189.80   4614.40    106.10  23%1 o
   7  21   2    411.17    166.80     47.00  23%1 o
   8 -10   0   1727.80   1501.00     73.30  23%1 o
   8   7   1   4754.00   3342.70     94.10  23%1 o
   8  20   2     33.04     17.60     35.40  23%1 <
   9 -13   0    781.54    610.60     60.70  23%1 o
   9 -11   0    410.24    353.40     55.10  23%1 o
   9   6   1    601.20    955.40     70.30  23%1 o
   9  19   2     88.00     23.60     37.20  23%1 <
   9  21   2     16.57     43.20     40.60  23%1 <
  10 -14   0    260.86    164.50     46.80  23%1 o
  10 -12   0    150.18    180.50     48.70  23%1 o
  10   5   1    374.25    268.00     54.00  23%1 o
  10  18   2     18.05     28.90     38.10  23%1 <
  10  20   2    100.77     80.20     43.10  23%1 <
  11 -17   0     22.07     22.90     35.90  23%1 <
  11 -15   0    269.76    185.00     47.80  23%1 o
  11   4   1     94.20    117.60     46.50  23%1 <
  11  17   2     19.51     -8.90     30.90  23%1 <
  11  19   2    324.39    219.20     50.20  23%1 o
  12 -18   0     20.12    -16.10     30.60  23%1 <
  12 -16   0     35.41     23.00     36.10  23%1 <
  12   3   1    557.04    629.30     62.30  23%1 o
  12  16   2     54.50     47.30     41.60  23%1 <
  12  18   2     35.41      8.40     32.90  23%1 <
  13 -19   0     23.76     20.80     35.50  23%1 <
  13 -17   0     11.18     17.60     34.90  23%1 <
  13  15   2     57.22      4.30     32.50  23%1 <
  13  17   2     14.10     26.80     37.70  23%1 <
  14  -1   1    102.25     76.20     42.90  23%1 <
  14  14   2      4.88     20.60     36.20  23%1 <
  14  16   2     11.75     14.60     35.10  23%1 <
  15  -2   1     22.51     25.40     36.90  23%1 <
  15  13   2      5.06     35.90     39.00  23%1 <
  15  15   2     11.92     27.40     37.30  23%1 <
  16  -3   1    446.00    323.60     52.70  23%1 o
  16  12   2     18.00     20.30     35.80  23%1 <
  17  -6   1    102.50     42.80     40.00  23%1 <
  17  -4   1    308.31    201.60     48.60  23%1 o
  17  11   2     20.89     17.60     35.80  23%1 <
  18  -7   1      6.96     27.30     37.00  23%1 <
  18  -5   1     32.51     10.20     33.00  23%1 <
  18  10   2     37.90     44.80     40.60  23%1 <
  19  -8   1    283.37    179.30     47.40  23%1 o
  19   9   2     28.07      7.70     33.50  23%1 <
  20 -11   1     68.55     21.00     35.50  23%1 <
  20  -9   1     49.43     60.10     40.80  23%1 <
  20   8   2     17.50     25.10     36.80  23%1 <
  21 -10   1      7.63      8.30     32.10  23%1 <
  21   5   2     79.98     62.20     42.60  23%1 <
  21   7   2     41.12     32.60     38.40  23%1 <
  22   4   2     15.28      4.30     32.20  23%1 <
  22   6   2     37.40     21.50     36.40  23%1 <
  23   3   2     22.85     29.10     37.80  23%1 <
 -22   5  -1     65.83     27.30     36.20  24%1 <
 -22   7  -1     55.97     10.00     32.60  24%1 <
 -21   4  -1     10.08     24.00     34.90  24%1 <
 -21   6  -1     21.55      5.60     31.40  24%1 <
 -20   3  -1     47.14     10.00     32.40  24%1 <
 -20   5  -1     10.13     34.80     37.80  24%1 <
 -19 -13  -2     60.86     32.30     37.30  24%1 <
 -19   4  -1      2.57      4.20     31.30  24%1 <
 -18 -14  -2    372.16    129.70     43.80  24%1 <
 -18   3  -1     21.44     27.80     36.70  24%1 <
 -17 -15  -2     61.23     49.70     40.00  24%1 <
 -17   2  -1    489.65    325.90     53.20  24%1 o
 -17  15   0     78.80     40.20     39.00  24%1 <
 -16 -16  -2     45.64     38.90     39.10  24%1 <
 -16   1  -1    154.95    104.60     43.60  24%1 <
 -16  14   0     13.51     -2.90     30.10  24%1 <
 -16  16   0     42.29     32.40     37.80  24%1 <
 -15 -17  -2    178.88    118.70     43.30  24%1 <
 -15  15   0      1.75     22.40     35.50  24%1 <
 -14 -18  -2    241.99    170.40     46.20  24%1 o
 -14  -1  -1     55.20     54.10     42.00  24%1 <
 -14  14   0     13.08     19.10     34.70  24%1 <
 -13 -19  -2    781.51    526.40     57.90  24%1 o
 -13  -2  -1    290.84    358.60     56.20  24%1 o
 -13  13   0     12.12    -16.30     30.30  24%1 <
 -12 -20  -2    569.86    376.40     55.30  24%1 o
 -12  -3  -1    634.54    574.70     61.40  24%1 o
 -12  12   0    164.62    108.10     43.00  24%1 <
 -11  -4  -1    303.43    363.50     56.80  24%1 o
 -11  11   0    138.98     65.00     42.00  24%1 <
 -10  -5  -1    186.70    393.10     58.70  24%1 o
 -10  10   0     99.86     74.20     42.90  24%1 <
  -9  -6  -1    534.57   1159.80     73.30  24%1 o
  -9   9   0     19.69     45.40     41.50  24%1 <
  -8  -7  -1   4946.30   3424.80     93.20  24%1 o
  -8   8   0    268.94    312.20     56.00  24%1 o
  -8  21   1      2.49     23.10     35.60  24%1 <
  -7  -8  -1   4913.60   5528.50    112.90  24%1 o
  -7   7   0    951.18   1019.90     71.40  24%1 o
  -7  20   1     25.55     40.60     38.60  24%1 <
  -6  -9  -1  15427.00  17876.60    172.80  24%1 o
  -6   6   0     73.97    255.10     58.20  24%1 o
  -6  19   1     29.90     32.10     37.30  24%1 <
  -5 -12  -1   1004.50   1016.00     72.30  24%1 o
  -5   5   0   1388.30   1226.20     84.80  24%1 o
  -5  18   1    144.00    121.60     44.70  24%1 <
  -4 -13  -1     53.56      5.10     33.20  24%1 <
  -4   4   0   6258.40   6478.70    133.40  24%1 o
  -4  17   1     81.22     33.40     37.70  24%1 <
  -3 -14  -1     48.46     57.80     42.00  24%1 <
  -2 -15  -1     92.53     60.90     42.30  24%1 <
  -1 -18  -1    536.58    317.90     53.00  24%1 o
  -1 -16  -1     71.28     53.40     41.50  24%1 <
  -1  16   1     69.04     74.10     42.60  24%1 <
   1 -20  -1    362.64    287.10     52.10  24%1 o
   1 -18  -1    291.28    282.20     52.20  24%1 o
   1  14   1    392.61    266.20     53.30  24%1 o
   2 -23  -1     63.35     42.50     39.50  24%1 <
   2 -21  -1     42.75     23.90     36.80  24%1 <
   3 -22  -1     22.14      7.20     32.70  24%1 <
   3  23   2     17.04     17.60     34.90  24%1 <
   4 -23  -1      7.61     40.70     39.40  24%1 <
   4  22   2    138.05     46.70     40.90  24%1 <
   5  21   2     94.05     51.50     42.00  24%1 <
   6  -8   0   1294.40   1698.70     80.00  24%1 o
   6  20   2     16.40     14.10     34.40  24%1 <
   6  22   2     61.72     50.20     41.20  24%1 <
   7  -9   0   2153.70   2366.50     84.40  24%1 o
   7  19   2     58.30     28.00     38.30  24%1 <
   7  21   2    153.61    109.40     45.20  24%1 <
   8 -10   0   1620.60   1626.00     74.50  24%1 o
   8  18   2     13.53     34.60     39.40  24%1 <
   8  20   2     11.27     29.70     38.50  24%1 <
   9 -13   0    652.57    644.80     61.60  24%1 o
   9 -11   0    368.19    342.50     55.80  24%1 o
   9   4   1     26.51      2.20     34.00  24%1 <
   9  17   2     35.21     17.00     35.50  24%1 <
   9  19   2     64.73     11.70     33.80  24%1 <
  10 -14   0    222.58    122.20     45.30  24%1 <
  10   3   1    470.58    274.50     54.80  24%1 o
  10  16   2      8.05     21.30     36.30  24%1 <
  10  18   2     23.82     45.30     40.70  24%1 <
  11 -15   0    228.86    159.50     46.90  24%1 o
  11   2   1    778.93   1045.80     70.90  24%1 o
  11  15   2    130.80     60.40     42.80  24%1 <
  11  17   2     28.05     23.50     37.00  24%1 <
  12 -18   0     30.94     26.10     37.00  24%1 <
  12 -16   0     42.26      5.40     32.20  24%1 <
  12   1   1   1319.60   1170.70     71.50  24%1 o
  12  14   2    176.21     96.60     44.90  24%1 <
  13 -19   0     22.03     37.40     38.70  24%1 <
  13 -17   0     11.11      1.50     30.20  24%1 <
  13  13   2     45.42     35.30     40.30  24%1 <
  14  -1   1    172.77    280.90     52.30  24%1 o
  14  12   2     56.21     49.30     41.70  24%1 <
  15  -4   1     36.43     48.40     40.60  24%1 <
  15  11   2    256.53    213.10     50.70  24%1 o
  16  -5   1    594.58    428.30     56.00  24%1 o
  16  10   2    305.67    215.60     50.30  24%1 o
  17  -6   1     65.21     55.90     41.80  24%1 <
  17   9   2    106.06     60.80     42.70  24%1 <
  18  -9   1    174.18     85.60     43.20  24%1 <
  18  -7   1     27.21     22.60     36.40  24%1 <
  18   8   2    187.63     71.80     43.30  24%1 <
  19 -10   1     38.82     26.70     36.80  24%1 <
  19  -8   1    349.97    211.60     49.50  24%1 o
  19   7   2     21.46     18.10     35.70  24%1 <
  20 -11   1     22.86     -8.00     30.70  24%1 <
  20   4   2     25.82     17.70     35.40  24%1 <
  20   6   2     11.76     22.20     36.10  24%1 <
  21   3   2     11.68     17.60     35.30  24%1 <
  21   5   2     97.47     62.50     41.70  24%1 <
  22   2   2     32.47     17.10     35.60  24%1 <
  23   1   2     21.12     41.20     40.30  24%1 <
 -22  -6  -2      7.25     11.70     33.30  25%1 <
 -22   7  -1     42.47      2.50     30.00  25%1 <
 -21  -9  -2      3.04     31.00     37.50  25%1 <
 -21  -7  -2     35.31     19.20     34.70  25%1 <
 -21   6  -1     30.15     15.00     33.40  25%1 <
 -20 -10  -2     24.82     20.00     35.10  25%1 <
 -20  -8  -2      3.70     39.20     38.60  25%1 <
 -20   5  -1     21.53     12.60     32.90  25%1 <
 -20   7  -1     37.07      8.90     31.80  25%1 <
 -19 -11  -2     45.13      6.00     32.30  25%1 <
 -19  -9  -2      7.94     33.60     37.60  25%1 <
 -19   4  -1     20.37      7.70     31.70  25%1 <
 -19   6  -1     45.05     19.00     34.40  25%1 <
 -18 -12  -2     18.89      7.50     32.30  25%1 <
 -18 -10  -2     43.38     30.40     36.90  25%1 <
 -18   3  -1     43.13     27.50     36.90  25%1 <
 -18   5  -1    104.40     61.30     40.80  25%1 <
 -17 -13  -2     34.19     34.10     37.70  25%1 <
 -17 -11  -2     21.51     13.20     33.90  25%1 <
 -17   4  -1    372.17    262.90     50.50  25%1 o
 -17  15   0    114.33     45.90     39.90  25%1 <
 -16 -14  -2      5.74     15.70     33.70  25%1 <
 -16 -12  -2     17.49     11.80     32.90  25%1 <
 -16   3  -1    256.66    195.60     48.60  25%1 o
 -16  16   0     24.36     44.50     39.80  25%1 <
 -15 -15  -2     17.29      4.10     30.90  25%1 <
 -15 -13  -2      4.00     -0.20     29.90  25%1 <
 -15   2  -1     43.92     37.50     39.60  25%1 <
 -15  15   0      2.17     32.00     37.40  25%1 <
 -14 -16  -2     37.52     20.30     35.30  25%1 <
 -14   1  -1     39.51     54.40     41.70  25%1 <
 -14  14   0     11.18     14.00     33.60  25%1 <
 -13 -17  -2     33.91      6.20     31.60  25%1 <
 -13  13   0     10.96     33.10     38.10  25%1 <
 -12 -20  -2    310.32    179.90     46.50  25%1 o
 -12 -18  -2     29.95     23.50     35.80  25%1 <
 -12  -1  -1    710.15    992.90     68.60  25%1 o
 -12  12   0     64.21     66.80     42.10  25%1 <
 -11 -19  -2    241.14    185.40     47.40  25%1 o
 -11  -2  -1   1511.80   1091.00     70.70  25%1 o
 -11  11   0     73.89     53.50     40.60  25%1 <
 -10 -20  -2     75.68     59.70     41.30  25%1 <
 -10  -3  -1    288.75    268.80     55.30  25%1 o
 -10  10   0    118.21     94.80     43.80  25%1 <
 -10  21   1     35.80     44.10     39.60  25%1 <
  -9 -21  -2     20.42     30.30     36.80  25%1 <
  -9   9   0     62.38     30.90     38.50  25%1 <
  -8   8   0    191.98    246.40     52.70  25%1 o
  -8  21   1      2.34     19.10     34.40  25%1 <
  -7   7   0    905.64    968.50     70.20  25%1 o
  -7  20   1     25.55     18.80     34.20  25%1 <
  -6   6   0     83.17    225.00     56.00  25%1 o
  -6  19   1      4.61     20.50     35.20  25%1 <
  -5 -10  -1  23051.00  25408.60    196.90  25%1 o
  -5   5   0   1501.80   1566.20     86.50  25%1 o
  -5  18   1    129.62     62.20     41.10  25%1 <
  -4 -11  -1   1440.60   1337.70     78.80  25%1 o
  -4  17   1     33.93      3.50     31.20  25%1 <
  -3 -12  -1   1452.90   1368.20     74.00  25%1 o
  -3  16   1     50.44      9.00     32.70  25%1 <
  -2 -13  -1   1301.30   1407.50     72.10  25%1 o
  -2  15   1    172.92     83.90     42.90  25%1 <
  -1 -16  -1    194.60     88.20     43.10  25%1 <
  -1 -14  -1    157.15     22.60     36.60  25%1 <
  -1  14   1     74.21     24.60     37.00  25%1 <
   1 -18  -1    258.45    196.80     48.50  25%1 o
   1  12   1   4487.20   4627.10     99.00  25%1 o
   1  23   2     29.88     20.30     35.80  25%1 <
   2 -21  -1     17.25     21.30     35.60  25%1 <
   2 -19  -1     46.51     46.20     40.50  25%1 <
   2  11   1    673.73    850.20     68.50  25%1 o
   2  22   2     10.10     26.30     37.60  25%1 <
   3 -22  -1     60.25     22.60     35.80  25%1 <
   3 -20  -1     26.77     24.60     36.00  25%1 <
   3  10   1    843.63    690.80     67.80  25%1 o
   3  21   2     37.93     21.80     36.70  25%1 <
   3  23   2     28.33      5.50     32.50  25%1 <
   4 -23  -1     13.01     36.70     38.80  25%1 <
   4 -21  -1     18.71     -0.90     30.30  25%1 <
   4   9   1    822.46    468.40     64.70  25%1 o
   4  22   2    132.51     78.90     43.60  25%1 <
   5   8   1    971.52   1247.20     75.70  25%1 o
   5  21   2     39.03     38.80     40.20  25%1 <
   6  -8   0   1901.70   1970.40     82.10  25%1 o
   6   7   1    356.86    246.30     55.90  25%1 o
   6  20   2      9.51     -7.50     30.70  25%1 <
   7  -9   0   2657.80   2696.40     87.10  25%1 o
   7   6   1   1827.00   1997.70     81.00  25%1 o
   7  19   2     13.51      9.20     33.60  25%1 <
   8 -10   0   1693.30   1567.70     74.10  25%1 o
   8   5   1    825.28    690.10     66.40  25%1 o
   8  18   2     37.88     29.00     38.40  25%1 <
   9 -13   0    817.79    609.60     61.50  25%1 o
   9 -11   0    413.60    321.00     54.60  25%1 o
   9  17   2     33.40     13.30     34.80  25%1 <
  10 -14   0    353.24    184.40     47.40  25%1 o
  10  16   2      2.05     22.10     36.20  25%1 <
  11 -15   0    232.97    127.30     44.20  25%1 <
  11  13   2    103.54    121.10     45.50  25%1 <
  12 -18   0     15.22     29.10     37.00  25%1 <
  12 -16   0     41.53     10.70     33.20  25%1 <
  12  -1   1   1014.70    785.40     67.40  25%1 o
  12  12   2     95.88     32.90     39.80  25%1 <
  13 -19   0     19.70     31.80     37.90  25%1 <
  13 -17   0     16.99      8.30     32.70  25%1 <
  13  -2   1    363.22    373.10     57.30  25%1 o
  13  11   2     33.90      4.60     32.60  25%1 <
  14  -3   1    395.25    348.20     54.40  25%1 o
  14  10   2     17.35     27.10     37.80  25%1 <
  15  -4   1     36.96     43.30     39.60  25%1 <
  15   9   2    121.42     71.70     43.00  25%1 <
  16  -7   1      8.75     10.90     33.30  25%1 <
  16  -5   1    670.48    601.50     60.40  25%1 o
  16   8   2    165.86     91.50     44.80  25%1 <
  17  -8   1    112.69     50.50     41.20  25%1 <
  17   7   2    167.60    175.80     48.30  25%1 o
  18  -9   1    137.80     56.10     41.50  25%1 <
  18   6   2     14.89     10.30     33.90  25%1 <
  19 -12   1     20.50     59.50     41.20  25%1 <
  19 -10   1     22.76      3.90     31.60  25%1 <
  19   5   2     12.83     38.90     39.70  25%1 <
  20 -11   1     33.61     25.20     36.20  25%1 <
  20   2   2      3.69     10.70     33.70  25%1 <
  20   4   2     13.88      1.60     31.00  25%1 <
  21   1   2     98.35      9.30     33.80  25%1 <
  22   0   2    499.91    330.00     54.70  25%1 o
  23  -1   2     48.55     37.00     39.30  25%1 <
 -23  -3  -2     10.26     -1.60     30.10  26%1 <
 -22  -4  -2     13.59     34.50     37.50  26%1 <
 -21  -5  -2     43.38      7.90     31.90  26%1 <
 -21   8  -1      9.48     24.80     35.80  26%1 <
 -20  -6  -2      2.74    -17.20     29.90  26%1 <
 -20   7  -1     20.83     24.30     35.80  26%1 <
 -19  -7  -2      8.92     30.00     37.00  26%1 <
 -19   6  -1     28.66     26.20     36.70  26%1 <
 -18  -8  -2    314.38    161.10     46.20  26%1 o
 -18   5  -1     15.59     29.90     36.80  26%1 <
 -17  -9  -2     66.06     53.20     40.70  26%1 <
 -17   4  -1    341.35    344.90     52.90  26%1 o
 -16 -10  -2    254.32    174.40     46.80  26%1 o
 -16   3  -1    329.45    290.00     51.80  26%1 o
 -16  16   0     42.43     18.80     34.60  26%1 <
 -15 -11  -2    249.72    158.70     45.90  26%1 o
 -15   2  -1    103.07     79.50     42.90  26%1 <
 -15  15   0      2.90      3.60     30.90  26%1 <
 -14 -14  -2     45.28     25.90     35.90  26%1 <
 -14 -12  -2     62.63     23.40     36.00  26%1 <
 -14   1  -1    192.31     80.20     42.90  26%1 <
 -14  14   0      7.90     21.40     35.10  26%1 <
 -13 -15  -2     26.49     39.80     38.90  26%1 <
 -13 -13  -2     41.09     23.60     36.00  26%1 <
 -13  13   0     15.94     -5.10     30.20  26%1 <
 -12 -16  -2     41.90     41.30     38.60  26%1 <
 -12 -14  -2    116.41     62.70     40.90  26%1 <
 -12  12   0     61.04     66.10     41.50  26%1 <
 -11 -17  -2     17.09     30.40     36.80  26%1 <
 -11 -15  -2    179.12    112.50     44.30  26%1 <
 -11  11   0    111.32     66.50     42.50  26%1 <
 -10 -18  -2     10.85     13.60     33.90  26%1 <
 -10  10   0    133.51    100.10     44.00  26%1 <
 -10  21   1      7.84     19.10     35.20  26%1 <
  -9 -19  -2     69.03     33.20     37.50  26%1 <
  -9  -4  -1    107.92     90.80     46.20  26%1 <
  -9   9   0     20.61     61.90     43.00  26%1 <
  -9  20   1     95.53     84.60     42.50  26%1 <
  -8 -20  -2      5.49     12.00     33.20  26%1 <
  -8  -5  -1    665.37    536.40     64.40  26%1 o
  -8   8   0    315.18    349.00     56.50  26%1 o
  -8  19   1      4.78     26.30     36.40  26%1 <
  -7 -21  -2     90.54     49.10     40.30  26%1 <
  -7  -6  -1   2512.70   2235.30     84.40  26%1 o
  -7  20   1     33.36     38.50     38.40  26%1 <
  -6 -22  -2     39.42     11.30     32.70  26%1 <
  -6  -7  -1    107.44    106.20     48.90  26%1 <
  -6  19   1     20.39     55.00     40.80  26%1 <
  -5  -8  -1   1553.20   1802.40     81.10  26%1 o
  -5  18   1    181.09    146.50     45.40  26%1 o
  -4  -9  -1    233.84    185.20     52.80  26%1 o
  -4  17   1     49.96      7.60     32.30  26%1 <
  -3 -10  -1    627.95    854.40     70.00  26%1 o
  -3  16   1    143.50      1.90     30.80  26%1 <
  -2  15   1    270.56     86.40     42.70  26%1 <
  -1 -14  -1     63.03      2.20     31.00  26%1 <
  -1  14   1    500.84    256.60     51.80  26%1 o
   1 -16  -1     57.66     31.50     38.00  26%1 <
   1  12   1   6182.80   6032.80    107.00  26%1 o
   1  23   2     19.07     38.30     39.70  26%1 <
   2 -19  -1     13.45     41.60     39.10  26%1 <
   2 -17  -1     23.97     32.50     38.00  26%1 <
   2  22   2     13.32     29.90     38.50  26%1 <
   3 -20  -1     30.39     10.80     33.10  26%1 <
   3 -18  -1    124.13    100.70     43.00  26%1 <
   3  21   2     14.75     12.70     35.00  26%1 <
   4 -21  -1     10.11     -0.20     30.50  26%1 <
   4  20   2      1.78      9.40     33.60  26%1 <
   5 -22  -1     14.72      1.10     30.40  26%1 <
   5  19   2      5.93    -10.40     30.90  26%1 <
   6  -8   0   1686.00   1822.10     81.10  26%1 o
   6  18   2      6.73     27.70     38.10  26%1 <
   7  -9   0   2246.90   2419.30     84.80  26%1 o
   7  17   2     12.31     24.70     37.50  26%1 <
   8 -10   0   1732.60   1759.70     77.20  26%1 o
   8  16   2    187.07     57.00     42.80  26%1 <
   9 -13   0    790.17    560.60     59.80  26%1 o
   9 -11   0    587.96    659.70     62.60  26%1 o
   9   2   1   1439.80   1217.50     77.10  26%1 o
   9  15   2     33.06     44.50     41.10  26%1 <
  10 -14   0    370.50    244.70     49.20  26%1 o
  10   1   1  12320.00  14915.90    154.80  26%1 o
  10  14   2    262.56    180.10     48.80  26%1 o
  11 -15   0    195.30    105.10     43.60  26%1 <
  11  13   2     79.53    186.50     48.60  26%1 o
  12 -18   0     15.18     15.70     34.40  26%1 <
  12 -16   0     28.01     19.30     35.20  26%1 <
  12  -1   1   1093.50   1213.20     72.10  26%1 o
  13 -19   0     13.44     15.40     34.70  26%1 <
  13 -17   0     20.20     25.00     36.50  26%1 <
  13   9   2    274.86    284.60     54.10  26%1 o
  14  -5   1    106.62     75.00     42.20  26%1 <
  14   8   2     41.42     41.30     41.20  26%1 <
  15  -6   1     42.63     33.80     37.80  26%1 <
  15   7   2     21.02     33.10     40.00  26%1 <
  16  -7   1     20.50     13.10     34.30  26%1 <
  16   6   2     83.71     39.40     40.50  26%1 <
  17 -10   1   2012.00   1295.80     69.80  26%1 o
  17  -8   1    252.95    118.90     44.30  26%1 <
  17   5   2    172.06    102.30     45.20  26%1 <
  18 -11   1     33.15     40.20     39.10  26%1 <
  18   4   2     98.73     69.00     43.40  26%1 <
  19 -12   1     10.78     34.80     38.10  26%1 <
  19   1   2     84.73     41.50     40.70  26%1 <
  19   3   2    107.98     75.50     43.80  26%1 <
  20   0   2    121.14     81.00     43.80  26%1 <
  21  -1   2    159.50     67.80     43.00  26%1 <
  22  -2   2     23.96    -26.90     31.10  26%1 <
  23  -3   2      4.16     19.70     36.00  26%1 <
 -23   1  -2     42.42     50.70     40.40  27%1 <
 -22   0  -2    916.88    919.40     63.90  27%1 o
 -21  -1  -2    355.88    259.80     50.30  27%1 o
 -21  10  -1      3.08      0.50     29.80  27%1 <
 -20  -2  -2     23.38     34.60     37.70  27%1 <
 -20  11  -1    104.61    123.30     45.10  27%1 <
 -19  -3  -2    222.88    203.20     48.70  27%1 o
 -19  10  -1     85.99     65.80     41.50  27%1 <
 -18  -4  -2    231.70    184.00     46.90  27%1 o
 -18   9  -1    205.20    229.20     49.00  27%1 o
 -17  -7  -2    745.80   1033.00     64.70  27%1 o
 -17  -5  -2    253.55    228.20     49.00  27%1 o
 -17   8  -1    284.63    381.20     54.40  27%1 o
 -16  -8  -2    365.42    389.40     54.50  27%1 o
 -16  -6  -2    309.00    180.00     47.30  27%1 o
 -16   7  -1     84.57     71.60     42.10  27%1 <
 -15  -9  -2    390.57    351.80     53.90  27%1 o
 -15   6  -1     25.58     56.80     42.10  27%1 <
 -15  17   0     81.80     42.40     39.60  27%1 <
 -14 -10  -2     49.25     30.30     37.50  27%1 <
 -14  16   0     51.53     60.30     41.20  27%1 <
 -13 -11  -2    121.25     39.70     38.80  27%1 <
 -13  15   0     27.60     16.00     34.20  27%1 <
 -12 -12  -2    212.22    168.10     46.30  27%1 o
 -12  14   0    181.16    152.70     44.40  27%1 o
 -11 -13  -2    123.61    290.10     51.60  27%1 o
 -11  13   0    121.69    101.00     44.10  27%1 <
 -10 -16  -2      9.21     17.30     33.90  27%1 <
 -10 -14  -2    737.14    679.40     60.80  27%1 o
 -10  -1  -1  33469.00  35794.20    220.30  27%1 o
 -10  12   0    233.05    299.90     52.60  27%1 o
  -9 -17  -2     41.31     22.40     34.90  27%1 <
  -9  -2  -1   3026.00   2365.00     91.80  27%1 o
  -9  11   0   1628.00   1035.70     67.40  27%1 o
  -8 -18  -2     13.07     25.50     35.90  27%1 <
  -8  -3  -1    953.84   1067.30     77.20  27%1 o
  -8  10   0   3628.30   3649.20     91.30  27%1 o
  -8  21   1     10.39     54.90     40.70  27%1 <
  -7 -21  -2    143.37    136.20     44.80  27%1 o
  -7 -19  -2     84.81     49.30     39.40  27%1 <
  -7  -4  -1   8990.00   7873.80    123.20  27%1 o
  -7   9   0   6677.40   6881.30    113.10  27%1 o
  -7  20   1     58.58     48.90     39.40  27%1 <
  -6 -22  -2     57.21     32.70     37.60  27%1 <
  -6 -20  -2     58.19     32.90     38.00  27%1 <
  -6  19   1     40.81     73.90     41.80  27%1 <
  -5  18   1    400.71    363.10     54.10  27%1 o
  -4  -9  -1    930.86    823.80     72.30  27%1 o
  -4  17   1     34.43     38.80     39.30  27%1 <
  -3 -10  -1   1222.30   1132.90     73.20  27%1 o
  -3  16   1    223.35    111.30     44.20  27%1 <
  -2 -11  -1    948.09   1151.70     74.40  27%1 o
  -2  15   1     59.20    141.60     45.70  27%1 o
  -1 -12  -1  15433.00  18482.80    162.70  27%1 o
  -1  14   1    298.73    114.30     44.40  27%1 <
  -1  23   2     24.45     11.30     33.20  27%1 <
   0  22   2     38.93     64.60     41.50  27%1 <
   1 -16  -1    111.18     95.40     43.10  27%1 <
   1  21   2     56.01     35.00     39.30  27%1 <
   2 -19  -1     26.16     57.60     41.20  27%1 <
   2 -17  -1     49.94     57.70     41.80  27%1 <
   2  20   2     95.96    143.20     46.50  27%1 o
   3 -20  -1     35.67     44.20     39.90  27%1 <
   3  19   2    331.46    347.10     54.30  27%1 o
   4 -23  -1    111.19     40.40     38.50  27%1 <
   4 -21  -1     10.75     29.60     37.60  27%1 <
   4  -6   0    772.22    953.50     79.70  27%1 o
   4   7   1    373.57    232.40     58.20  27%1 o
   4  18   2    102.34     69.30     42.90  27%1 <
   5 -22  -1     72.26     17.10     34.80  27%1 <
   5  -7   0   3518.30   3529.90     95.80  27%1 o
   5   6   1   2247.00   2450.90     89.30  27%1 o
   5  17   2     77.61     76.20     43.60  27%1 <
   6  -8   0   3993.40   4561.00    102.10  27%1 o
   6   5   1   4544.30   4762.20    106.30  27%1 o
   6  16   2     65.78     63.80     43.80  27%1 <
   7 -11   0   7896.70   6786.70    109.90  27%1 o
   7  15   2     17.06     30.00     39.10  27%1 <
   8 -12   0     17.96     18.30     36.80  27%1 <
   8  14   2    134.47     86.70     44.40  27%1 <
   9 -13   0   1265.30   1957.70     76.60  27%1 o
   9  13   2    763.73    993.70     67.80  27%1 o
  10 -16   0      6.11      3.10     32.20  27%1 <
  10 -14   0    957.95    862.30     65.00  27%1 o
  10  -1   1  25605.00  27729.30    194.90  27%1 o
  10  12   2    219.87    324.20     56.00  27%1 o
  11 -17   0     61.37     17.70     34.70  27%1 <
  11  -2   1   1876.40   1768.20     81.50  27%1 o
  11  11   2    362.45    668.20     62.30  27%1 o
  11  20   3     84.20     90.10     44.20  27%1 <
  12 -20   0    165.91    131.10     45.40  27%1 <
  12 -18   0     37.77    -10.60     30.70  27%1 <
  12  -3   1   1627.90   1540.60     74.00  27%1 o
  12  19   3     25.67     42.70     40.50  27%1 <
  13  -6   1   2708.50   1619.90     72.90  27%1 o
  13   7   2    967.69    689.20     64.00  27%1 o
  13  18   3    117.00    127.50     45.00  27%1 <
  14  -7   1    379.61    253.30     51.20  27%1 o
  14   6   2     92.75    101.20     46.00  27%1 <
  14  17   3      9.18     21.80     36.30  27%1 <
  15  -8   1    110.20     51.80     42.10  27%1 <
  15   5   2     53.57    116.40     45.60  27%1 <
  15  16   3     24.69     26.80     37.30  27%1 <
  16 -11   1    486.44    447.90     57.90  27%1 o
  16   4   2    168.81    180.90     49.80  27%1 o
  16  15   3     22.57     49.50     40.60  27%1 <
  17 -12   1    158.95    165.80     46.90  27%1 o
  17   1   2    293.98    288.10     53.20  27%1 o
  17  14   3     78.58     78.20     43.20  27%1 <
  18 -15   1     61.93     21.10     35.70  27%1 <
  18 -13   1    118.01     38.20     39.60  27%1 <
  18   0   2    239.03    109.80     46.00  27%1 <
  18  13   3     63.84     64.70     42.50  27%1 <
  19  -1   2     90.07     81.20     43.70  27%1 <
  19  10   3     12.93     39.80     40.10  27%1 <
  19  12   3    129.14     39.90     39.50  27%1 <
  20  -4   2     22.04     38.70     40.70  27%1 <
  20  -2   2     14.73     24.70     37.80  27%1 <
  20   9   3     61.79     40.30     40.30  27%1 <
  21  -5   2    144.71     98.50     45.00  27%1 <
  21   8   3     15.06     10.80     33.90  27%1 <
  22  -6   2     22.09     18.70     37.20  27%1 <
 -23   3  -2     36.31      8.50     31.90  28%1 <
 -22   2  -2    106.74     60.70     41.00  28%1 <
 -21   1  -2    254.57    204.10     47.00  28%1 o
 -20   0  -2    181.74    174.80     45.40  28%1 o
 -20  11  -1    140.38    148.50     46.00  28%1 o
 -19  -1  -2    177.28    118.90     43.90  28%1 <
 -19  10  -1     88.62     64.70     41.60  28%1 <
 -18  -2  -2    897.39    713.40     60.90  28%1 o
 -18   9  -1    283.11    281.90     50.20  28%1 o
 -17  -3  -2    455.38    129.30     43.90  28%1 <
 -17   8  -1    159.64    170.10     46.40  28%1 o
 -16  -6  -2    455.06    169.70     46.00  28%1 o
 -16  -4  -2    221.59    243.70     49.50  28%1 o
 -16   7  -1     69.71     21.10     35.60  28%1 <
 -15  -7  -2     47.42     34.60     38.10  28%1 <
 -15   6  -1     34.29     44.80     39.80  28%1 <
 -15  17   0     77.45     84.70     42.40  28%1 <
 -14  -8  -2     65.97     66.70     41.00  28%1 <
 -14   5  -1    246.73    106.80     43.50  28%1 <
 -14  16   0     54.49     32.30     37.70  28%1 <
 -13  -9  -2    420.75    387.30     55.00  28%1 o
 -13   4  -1    177.27    230.50     51.10  28%1 o
 -13  15   0     59.32     41.10     39.00  28%1 <
 -12 -10  -2    260.24    141.50     44.90  28%1 o
 -12   3  -1   1018.70   1224.80     72.00  28%1 o
 -12  14   0    240.44    213.80     48.20  28%1 o
 -11 -11  -2    263.39    469.00     57.20  28%1 o
 -11   2  -1   2209.40   2489.00     87.80  28%1 o
 -11  13   0    375.33    304.90     51.60  28%1 o
 -10 -14  -2    741.19    840.40     62.80  28%1 o
 -10 -12  -2    250.20    275.10     50.80  28%1 o
 -10   1  -1  40105.00  34653.80    217.10  28%1 o
 -10  12   0    276.20    351.30     54.00  28%1 o
  -9 -15  -2     60.21     34.20     37.90  28%1 <
  -9  11   0    598.62    608.20     61.60  28%1 o
  -8 -16  -2    268.38    214.50     47.10  28%1 o
  -8  10   0   2858.70   3361.60     89.60  28%1 o
  -8  21   1     35.40     50.20     40.20  28%1 <
  -7 -17  -2     82.21     42.70     39.10  28%1 <
  -7   9   0   5627.60   6591.10    111.70  28%1 o
  -7  20   1     22.46     80.40     42.00  28%1 <
  -6 -20  -2     13.15      7.10     31.70  28%1 <
  -6 -18  -2      7.54      0.30     30.10  28%1 <
  -6  -5  -1   4942.20   5387.20    109.10  28%1 o
  -6   8   0   4972.80   3719.90     96.40  28%1 o
  -6  19   1     40.17     32.90     37.60  28%1 <
  -5 -21  -2     55.55     34.30     37.80  28%1 <
  -5  -6  -1   1581.30   2196.10     88.70  28%1 o
  -5  18   1    527.70    559.60     59.30  28%1 o
  -4 -22  -2    273.62    257.40     50.00  28%1 o
  -4  -7  -1    274.51    257.10     59.00  28%1 o
  -3 -23  -2     39.73     18.40     34.80  28%1 <
  -2 -11  -1   1470.00   1532.60     78.10  28%1 o
  -1 -12  -1  10760.00  10694.30    129.90  28%1 o
  -1  23   2     10.39      1.50     30.30  28%1 <
   0  22   2     30.12     34.70     39.10  28%1 <
   1 -16  -1    155.92    131.10     45.40  28%1 <
   1  10   1    125.14    122.40     49.00  28%1 <
   1  21   2      8.57     27.60     37.80  28%1 <
   2 -17  -1     30.88     52.50     40.80  28%1 <
   2   9   1   6761.60   7403.60    118.10  28%1 o
   2  20   2     87.32    135.90     46.30  28%1 <
   3 -18  -1    253.16    208.30     48.30  28%1 o
   3   8   1   1165.60   1368.50     78.10  28%1 o
   3  19   2    249.33    285.40     52.70  28%1 o
   4 -21  -1    228.70     48.80     41.00  28%1 <
   4 -19  -1     75.57     52.10     41.00  28%1 <
   4  -6   0    430.95    569.20     73.10  28%1 o
   4   7   1    272.17    335.20     62.10  28%1 o
   4  18   2     28.24     19.50     36.20  28%1 <
   5 -22  -1     19.37      2.00     30.70  28%1 <
   5  -7   0   2959.10   3365.50     93.80  28%1 o
   5  17   2     63.24     78.20     44.20  28%1 <
   7 -11   0   7124.10   7161.70    112.40  28%1 o
   8 -12   0     80.21     95.70     44.90  28%1 <
   8   1   1   4178.10   3607.50    100.30  28%1 o
   8  12   2    296.78    147.20     47.30  28%1 o
   9 -13   0   1341.30   1625.60     74.10  28%1 o
   9  11   2    666.26    781.30     66.30  28%1 o
  10 -16   0      9.55     36.00     38.80  28%1 <
  10  10   2    160.30    120.40     47.50  28%1 <
  11 -17   0     48.97     11.70     33.70  28%1 <
  11   9   2     15.52     34.20     40.90  28%1 <
  11  20   3     36.47     54.50     41.60  28%1 <
  12 -20   0    144.89     75.50     43.10  28%1 <
  12 -18   0     15.06     21.10     36.10  28%1 <
  12  -5   1    516.44    517.90     60.00  28%1 o
  12   8   2   3966.50   3385.80     89.00  28%1 o
  12  19   3     33.23     -2.70     31.30  28%1 <
  13  -6   1   1183.50   1049.00     67.20  28%1 o
  13  16   3     66.50     44.40     40.40  28%1 <
  14  -7   1    479.26    328.80     53.50  28%1 o
  14   4   2    154.00    121.80     46.90  28%1 <
  14  15   3    129.50     51.10     41.60  28%1 <
  15 -10   1    274.02    135.90     46.30  28%1 <
  15   3   2   1528.00   2293.10     81.30  28%1 o
  15  14   3     12.26     45.10     40.70  28%1 <
  16 -11   1    310.82    277.80     52.50  28%1 o
  16   2   2   1167.30    961.10     68.00  28%1 o
  16  13   3     17.61     25.20     36.80  28%1 <
  17 -14   1    148.07     91.90     43.30  28%1 <
  17 -12   1    190.43    344.90     53.70  28%1 o
  17   1   2    398.06    587.70     60.90  28%1 o
  17  12   3    190.71    148.80     46.10  28%1 o
  18 -15   1    120.60     24.10     36.00  28%1 <
  18  -2   2    917.80    682.90     63.10  28%1 o
  18  11   3    105.60     47.20     41.90  28%1 <
  19  -3   2    192.49    189.10     49.60  28%1 o
  19   8   3    326.15    443.00     58.00  28%1 o
  20  -4   2     15.38     33.40     40.00  28%1 <
  20   7   3    236.05    151.00     46.30  28%1 o
  21  -7   2     95.16     87.50     44.10  28%1 <
  21  -5   2    210.66    154.70     48.20  28%1 o
  21   6   3     16.12     24.90     37.20  28%1 <
  22   5   3    143.97    121.60     45.00  28%1 <
 -22   4  -2     34.72     51.60     40.30  29%1 <
 -21   3  -2     18.50     -4.90     29.80  29%1 <
 -20   2  -2      6.48     34.20     37.90  29%1 <
 -19 -12  -3     36.69      8.80     32.40  29%1 <
 -19   1  -2     87.02    102.00     42.90  29%1 <
 -19  12  -1     49.38     28.50     37.10  29%1 <
 -18 -13  -3    119.08     53.20     40.50  29%1 <
 -18   0  -2     95.57     63.80     41.90  29%1 <
 -18  11  -1     46.53     77.40     42.30  29%1 <
 -17 -14  -3    101.32     77.20     42.00  29%1 <
 -17  -3  -2     30.77     26.80     36.80  29%1 <
 -17  10  -1   4379.60   4050.30     91.30  29%1 o
 -16 -15  -3     59.53     42.70     39.80  29%1 <
 -16  -4  -2    469.53    203.60     48.60  29%1 o
 -15  -5  -2     44.58     39.40     39.10  29%1 <
 -15  17   0     53.25     34.70     39.20  29%1 <
 -14  -6  -2     70.84     69.70     41.90  29%1 <
 -14  16   0     36.78     33.30     37.70  29%1 <
 -13  -7  -2    752.26    592.00     60.60  29%1 o
 -13  15   0     97.22     34.00     38.20  29%1 <
 -12  -8  -2   2512.70   2936.70     84.00  29%1 o
 -12   3  -1   1840.90   1734.90     77.90  29%1 o
 -12  14   0    155.82    138.00     45.80  29%1 o
 -11  -9  -2      8.62     28.10     37.50  29%1 <
 -11   2  -1   2263.90   2434.70     89.80  29%1 o
 -11  13   0    169.63    198.70     49.70  29%1 o
 -10   1  -1  31621.00  28238.60    200.20  29%1 o
 -10  12   0    386.28    356.80     55.00  29%1 o
 -10  21   1     69.55     33.00     38.50  29%1 <
  -9 -13  -2   1105.90   1025.70     65.20  29%1 o
  -9  11   0    975.72    685.80     63.80  29%1 o
  -9  20   1    305.05    311.60     52.50  29%1 o
  -8 -14  -2    138.66     33.20     38.00  29%1 <
  -8  -1  -1   4194.20   3777.60    104.20  29%1 o
  -8  10   0   4097.50   3992.80     93.80  29%1 o
  -8  19   1     46.45     88.20     42.30  29%1 <
  -7 -15  -2     29.46     32.10     37.60  29%1 <
  -7   9   0   4958.60   6326.10    111.20  29%1 o
  -7  18   1    446.36    317.10     52.50  29%1 o
  -6 -18  -2    118.95     20.80     35.10  29%1 <
  -6 -16  -2     76.51     30.10     37.20  29%1 <
  -6  17   1   2753.00   2728.10     81.50  29%1 o
  -5 -19  -2     24.41     43.20     39.10  29%1 <
  -5  16   1    371.72    443.40     56.50  29%1 o
  -4 -20  -2     17.31     67.90     40.70  29%1 <
  -4  -7  -1    428.37    404.90     64.60  29%1 o
  -4  15   1    129.51    245.30     50.60  29%1 o
  -3 -23  -2     45.47     42.00     39.20  29%1 <
  -3 -21  -2    147.76     61.80     41.20  29%1 <
  -3  -8  -1    887.17    967.10     76.20  29%1 o
  -3  14   1    112.14    197.20     48.90  29%1 o
  -3  23   2     97.21     64.60     41.30  29%1 <
  -2 -22  -2     61.35     69.20     41.70  29%1 <
  -2  -9  -1   8793.30  10834.80    134.40  29%1 o
  -2  13   1   3817.20   3383.40     89.50  29%1 o
  -2  22   2    211.56    120.00     43.20  29%1 <
  -1  12   1  10225.00  10996.30    132.70  29%1 o
  -1  21   2     41.27     78.70     42.10  29%1 <
   0  20   2    901.44   1059.30     65.90  29%1 o
   1 -14  -1    141.71     88.20     43.90  29%1 <
   1  10   1     61.99    136.60     51.30  29%1 <
   1  19   2    965.05   1298.00     68.40  29%1 o
   2 -15  -1    114.23    119.30     43.50  29%1 <
   2  18   2    566.14    433.50     56.20  29%1 o
   3 -18  -1    257.89    249.30     51.10  29%1 o
   3  17   2    150.84    111.90     44.80  29%1 <
   4 -19  -1      9.69     16.30     35.10  29%1 <
   4  16   2    694.55    665.40     63.40  29%1 o
   5 -22  -1     44.81    -13.90     30.50  29%1 <
   5 -20  -1     67.85     42.10     40.20  29%1 <
   5  -7   0   3847.00   3197.90     93.30  29%1 o
   5  15   2    176.64    165.80     48.30  29%1 o
   6 -21  -1     50.24     20.40     35.70  29%1 <
   6   3   1   2561.30   2531.60     99.60  29%1 o
   6  14   2     40.18     83.20     44.50  29%1 <
   7   2   1  21501.00  20980.40    178.60  29%1 o
   7  13   2    663.15    454.00     59.10  29%1 o
   8 -12   0     17.39     54.80     43.00  29%1 <
   8  21   3      6.42      9.30     33.30  29%1 <
   9 -13   0   1232.90   1320.80     70.50  29%1 o
   9  20   3    212.12    167.00     47.50  29%1 o
  10 -16   0     14.53     16.00     34.70  29%1 <
  10  19   3      8.28     34.70     39.40  29%1 <
  11 -17   0     68.14     24.90     36.40  29%1 <
  11  -4   1    186.29    209.60     51.40  29%1 o
  11   7   2   4655.00   4794.90    100.80  29%1 o
  11  18   3    126.22    120.50     45.50  29%1 <
  12 -20   0    148.56    145.80     46.70  29%1 o
  12 -18   0     33.34     36.50     39.60  29%1 <
  12  -5   1    949.86    695.80     63.00  29%1 o
  12   6   2   3641.10   3824.30     94.60  29%1 o
  12  17   3     99.64    114.70     45.30  29%1 <
  13 -19   0     83.51     75.00     42.80  29%1 <
  13   5   2    171.38     92.60     46.60  29%1 <
  14  -9   1   1203.20   1325.20     69.60  29%1 o
  14  13   3    123.43     79.90     44.00  29%1 <
  15 -10   1    202.88    177.80     47.50  29%1 o
  15   1   2    136.54    160.90     48.30  29%1 o
  15  12   3     53.64     85.20     43.70  29%1 <
  16 -13   1     34.16      8.20     32.60  29%1 <
  16 -11   1    659.09    504.60     58.40  29%1 o
  16   0   2     14.07      7.70     33.50  29%1 <
  16  11   3    278.84    300.90     53.70  29%1 o
  17 -14   1     88.66    102.10     42.10  29%1 <
  17  -1   2    226.03    148.10     46.50  29%1 o
  17  10   3   1949.90   2027.20     78.30  29%1 o
  18 -15   1     91.75     20.60     35.50  29%1 <
  18  -2   2    830.77    840.20     64.40  29%1 o
  18   9   3    169.81    163.10     47.20  29%1 o
  19  -5   2     40.10     54.40     42.00  29%1 <
  19   6   3    115.43     68.10     42.90  29%1 <
  20  -6   2      6.97     27.40     38.00  29%1 <
  20   5   3     57.91     26.00     37.70  29%1 <
  21  -9   2      6.48     14.70     34.70  29%1 <
  21  -7   2    184.81    108.40     43.70  29%1 <
  21   4   3     33.92     17.10     35.10  29%1 <
  22   3   3    209.17    102.50     44.70  29%1 <
 -22  -5  -3    143.08    209.30     47.80  30%1 o
 -22   4  -2     71.57     65.70     41.00  30%1 <
 -22   6  -2    313.43    119.10     44.30  30%1 <
 -21  -8  -3     22.88      0.60     30.10  30%1 <
 -21   3  -2     20.49      5.70     31.50  30%1 <
 -20  -9  -3     24.33     36.90     38.00  30%1 <
 -20   2  -2     66.05     22.80     35.30  30%1 <
 -19 -10  -3     17.25     11.60     33.20  30%1 <
 -19   1  -2    126.88    113.90     44.30  30%1 <
 -19  12  -1    165.99    142.00     44.20  30%1 o
 -18 -11  -3     73.44     40.50     39.10  30%1 <
 -18   0  -2     19.85     14.50     34.30  30%1 <
 -18  11  -1     51.13     35.00     38.90  30%1 <
 -17 -12  -3    224.31    102.50     42.70  30%1 <
 -17  -1  -2    227.67    242.60     48.90  30%1 o
 -17  10  -1   2292.10   2605.50     80.50  30%1 o
 -16 -15  -3     17.68     52.30     40.60  30%1 <
 -16 -13  -3     18.81     -7.80     29.90  30%1 <
 -16  -2  -2    994.20    934.10     64.30  30%1 o
 -16   9  -1   1061.90   1072.90     66.20  30%1 o
 -15 -16  -3      2.49    -14.50     29.90  30%1 <
 -15 -14  -3      2.99     43.30     38.70  30%1 <
 -15  -3  -2   2431.20   2610.50     81.00  30%1 o
 -15   8  -1    234.65     83.80     43.00  30%1 <
 -15  17   0     43.21     97.30     43.40  30%1 <
 -14 -17  -3     19.50     22.50     35.20  30%1 <
 -14  -4  -2    249.48    155.10     47.30  30%1 o
 -14   7  -1    484.76    406.70     55.70  30%1 o
 -14  16   0     68.60     75.90     41.50  30%1 <
 -13 -18  -3    131.10     74.30     41.90  30%1 <
 -13  -5  -2    141.60     47.60     42.80  30%1 <
 -13   6  -1   2184.10   1589.30     71.50  30%1 o
 -13  15   0     68.94     57.60     40.80  30%1 <
 -12 -19  -3     18.41     16.30     33.40  30%1 <
 -12  14   0    269.26    343.20     54.00  30%1 o
 -11 -20  -3     42.83     48.60     39.60  30%1 <
 -11  13   0    338.82    282.80     51.60  30%1 o
 -10 -10  -2    328.21    143.60     46.60  30%1 o
 -10  12   0    340.95    345.30     54.00  30%1 o
 -10  21   1     75.07     32.80     38.40  30%1 <
  -9 -11  -2    826.72    616.00     61.20  30%1 o
  -9  11   0    632.56    615.70     61.90  30%1 o
  -9  20   1    278.89    216.60     49.10  30%1 o
  -8 -12  -2     31.90     92.00     44.00  30%1 <
  -8  10   0   1959.50   3320.90     88.60  30%1 o
  -8  19   1     19.62     64.40     40.50  30%1 <
  -7 -13  -2    793.45    640.50     61.40  30%1 o
  -7  -2  -1  19582.00  21216.70    179.90  30%1 o
  -7   9   0   4593.80   5438.80    106.40  30%1 o
  -7  18   1    156.78    138.10     44.30  30%1 o
  -6 -16  -2     87.28     72.70     42.30  30%1 <
  -6  -3  -1   2417.70   1984.70    104.60  30%1 o
  -6   8   0   5092.50   5078.40    105.30  30%1 o
  -6  17   1   1634.80   2048.30     75.10  30%1 o
  -5 -17  -2    153.26     42.00     39.30  30%1 <
  -5  16   1    374.35    379.70     54.20  30%1 o
  -4 -18  -2     30.63     56.40     40.40  30%1 <
  -4  15   1    336.37    208.90     49.10  30%1 o
  -3 -21  -2    244.65    208.40     48.50  30%1 o
  -3 -19  -2    292.17    322.00     52.90  30%1 o
  -3  14   1    182.93    157.00     48.10  30%1 o
  -3  23   2     46.91     36.80     38.60  30%1 <
  -2 -22  -2     50.26     24.60     36.10  30%1 <
  -2  -9  -1   8812.60   8962.90    126.00  30%1 o
  -2  13   1   2980.90   2946.60     86.90  30%1 o
  -2  22   2     30.65     18.00     34.60  30%1 <
  -1 -23  -2     10.34      9.70     33.00  30%1 <
  -1 -10  -1     48.17     95.00     49.80  30%1 <
  -1  12   1  14542.00  13771.90    144.90  30%1 o
  -1  21   2     23.30     30.60     37.00  30%1 <
   0  20   2    462.82    703.80     61.30  30%1 o
   1  19   2   1257.70   1369.80     69.20  30%1 o
   2 -15  -1    112.98    188.90     47.30  30%1 o
   2  18   2    341.25    340.00     53.70  30%1 o
   3 -16  -1    144.65     71.30     42.30  30%1 <
   3  17   2    527.05    286.80     52.50  30%1 o
   4 -19  -1     12.48     22.80     36.00  30%1 <
   4   5   1  14864.00  14365.50    161.90  30%1 o
   5 -20  -1     31.37     49.50     40.60  30%1 <
   5  -7   0   3471.40   3902.60     98.80  30%1 o
   5   4   1  45597.00  41368.60    242.60  30%1 o
   6 -21  -1     26.61      5.10     31.80  30%1 <
   6  21   3     25.21     36.00     39.50  30%1 <
   7 -22  -1      8.96     34.10     38.60  30%1 <
   7  11   2   5796.40   5115.30    101.70  30%1 o
   7  20   3     22.36     27.80     37.30  30%1 <
   8 -12   0     69.52     66.40     44.60  30%1 <
   8  10   2   1596.80   1978.10     80.50  30%1 o
   8  19   3      9.16     19.50     36.00  30%1 <
   9 -13   0   1405.00   1359.30     70.80  30%1 o
   9  -2   1   2716.60   2720.90     89.10  30%1 o
   9   9   2    876.31   1021.40     70.90  30%1 o
   9  18   3    216.14    165.40     47.20  30%1 o
  10 -16   0     10.67     29.00     37.60  30%1 <
  10  -3   1    494.62    444.50     60.70  30%1 o
  10   8   2   2037.50   2142.80     83.30  30%1 o
  10  17   3     40.76     34.50     39.50  30%1 <
  11 -17   0     46.53     24.50     36.50  30%1 <
  11  16   3     42.54     83.60     43.50  30%1 <
  12 -20   0    161.45    133.50     46.00  30%1 <
  12 -18   0    103.75     52.60     41.70  30%1 <
  12  15   3    350.61    301.40     53.40  30%1 o
  13  -8   1    272.95    294.70     53.30  30%1 o
  13   3   2    993.93    718.00     64.20  30%1 o
  13  14   3     66.80     88.70     43.60  30%1 <
  14  -9   1   1054.20   1030.00     66.70  30%1 o
  14   2   2   1521.20   1018.70     68.40  30%1 o
  15 -12   1     55.35     64.90     41.80  30%1 <
  15   1   2    142.35    161.10     49.20  30%1 o
  15  10   3    301.38    213.40     50.00  30%1 o
  16 -13   1     19.50     17.10     34.80  30%1 <
  16   9   3    895.88    806.80     63.80  30%1 o
  17 -14   1    128.65    135.00     43.90  30%1 o
  17  -3   2     36.72     52.30     41.80  30%1 <
  17   8   3    121.41     60.40     42.70  30%1 <
  18 -15   1     92.71     43.50     39.40  30%1 <
  18  -4   2    216.37    198.20     49.00  30%1 o
  18   7   3     25.04     35.80     39.20  30%1 <
  19  -5   2    110.53     56.60     41.90  30%1 <
  20  -8   2     11.17     13.00     33.70  30%1 <
  20   3   3     26.62     29.10     37.20  30%1 <
  21  -9   2      1.30     26.30     36.90  30%1 <
  21   2   3     49.88     34.10     38.60  30%1 <
  22   1   3    252.83    180.80     47.60  30%1 o
 -22  -5  -3    198.64    109.30     43.90  31%1 <
 -22  -3  -3    207.61    109.80     43.20  31%1 <
 -22   6  -2    202.28     82.00     41.80  31%1 <
 -21  -6  -3     95.83     71.70     42.40  31%1 <
 -21   5  -2    158.24     71.00     41.60  31%1 <
 -20  -7  -3     60.06     58.60     40.80  31%1 <
 -20   4  -2     19.62     20.70     35.10  31%1 <
 -19  -8  -3    274.98    294.90     51.40  31%1 o
 -19   3  -2    146.63    238.20     49.60  31%1 o
 -19  12  -1    359.66    382.60     55.20  31%1 o
 -18  -9  -3    140.51    149.70     44.90  31%1 o
 -18   2  -2    570.74    509.60     58.50  31%1 o
 -18  11  -1    225.00    164.70     46.30  31%1 o
 -17 -10  -3   1709.60   1735.10     74.90  31%1 o
 -17   1  -2    207.39    109.90     43.00  31%1 <
 -17  10  -1   2464.60   2967.70     83.10  31%1 o
 -16 -11  -3    241.80    257.60     50.20  31%1 o
 -16   0  -2     31.30     38.90     39.40  31%1 <
 -16   9  -1    854.50    932.20     64.30  31%1 o
 -15 -14  -3      2.14      5.10     31.40  31%1 <
 -15 -12  -3     34.08     43.40     39.30  31%1 <
 -15  -1  -2    145.92    148.90     46.40  31%1 o
 -15   8  -1    187.62     67.80     42.30  31%1 <
 -15  17   0     28.01     50.50     40.90  31%1 <
 -14 -15  -3     42.92     22.80     35.20  31%1 <
 -14   7  -1    197.07    234.50     49.90  31%1 o
 -14  16   0     33.72     65.60     40.90  31%1 <
 -13 -16  -3     56.70     31.80     37.20  31%1 <
 -13   6  -1   1164.80   1131.10     67.60  31%1 o
 -13  15   0     34.82     30.20     37.20  31%1 <
 -12 -17  -3     94.31     51.10     40.50  31%1 <
 -12  -6  -2   6866.10   5903.90    105.30  31%1 o
 -12   5  -1    783.34    739.10     64.10  31%1 o
 -12  14   0    213.22    272.00     50.90  31%1 o
 -11 -18  -3     59.09     55.20     40.70  31%1 <
 -11  -7  -2   4350.10   4335.00     96.00  31%1 o
 -11   4  -1    194.88    401.10     57.90  31%1 o
 -11  13   0    174.24    183.80     48.30  31%1 o
 -10 -19  -3    124.18     47.80     40.00  31%1 <
 -10  -8  -2   1473.70   1589.20     75.90  31%1 o
 -10   3  -1   1135.70    851.20     68.50  31%1 o
 -10  12   0    359.66    330.40     54.50  31%1 o
 -10  21   1     29.58     31.90     37.70  31%1 <
  -9  -9  -2   1002.10    918.10     67.40  31%1 o
  -9  11   0    548.82    610.40     61.90  31%1 o
  -9  20   1     89.08     97.90     43.30  31%1 <
  -8  10   0   2376.60   2914.00     86.80  31%1 o
  -8  19   1     37.42     35.00     38.70  31%1 <
  -7 -13  -2    383.49    535.80     60.70  31%1 o
  -7   9   0   5389.00   5437.50    105.70  31%1 o
  -7  18   1     79.37     83.00     42.70  31%1 <
  -6 -14  -2     21.11     47.30     41.30  31%1 <
  -6  17   1   2312.40   2304.90     77.60  31%1 o
  -5 -15  -2    100.41     98.40     43.80  31%1 <
  -5  -4  -1  44317.00  50118.70    260.80  31%1 o
  -5  16   1    166.40    137.00     44.60  31%1 o
  -4 -16  -2    632.58    786.60     62.80  31%1 o
  -4  -5  -1  10185.00   9639.30    145.20  31%1 o
  -4  15   1    217.45    310.30     52.30  31%1 o
  -3 -19  -2    400.99    342.80     54.10  31%1 o
  -2 -20  -2     75.47     86.90     43.00  31%1 <
  -1 -21  -2    118.74     72.60     42.20  31%1 <
   0 -22  -2     25.93     40.70     39.30  31%1 <
   1 -12  -1  11587.00  11718.30    137.20  31%1 o
   1  17   2     71.54     51.90     40.60  31%1 <
   2   7   1  50226.00  50527.40    260.80  31%1 o
   2  16   2    111.16     76.50     42.40  31%1 <
   3 -16  -1    443.90    105.20     44.00  31%1 <
   3   6   1   3316.80   2836.70    110.60  31%1 o
   3  15   2     24.52     25.60     36.70  31%1 <
   4 -17  -1     62.28     66.30     41.90  31%1 <
   4   5   1  12966.00  13973.80    157.20  31%1 o
   4  14   2    116.11     40.60     40.40  31%1 <
   5 -20  -1     68.23     43.20     40.00  31%1 <
   5 -18  -1    323.21    403.20     55.60  31%1 o
   5  -7   0   2955.00   3109.60     91.60  31%1 o
   5  13   2     47.95      8.40     33.40  31%1 <
   5  22   3     16.59      7.00     32.70  31%1 <
   6 -21  -1     35.56    -12.10     30.60  31%1 <
   6  12   2   1286.70   1460.70     72.80  31%1 o
   6  21   3     15.82      2.30     31.40  31%1 <
   7 -22  -1     11.31    -21.50     30.80  31%1 <
   7  20   3     39.10     16.80     35.20  31%1 <
   8 -12   0     17.85     64.60     44.10  31%1 <
   8  -1   1   4479.70   3917.70     99.70  31%1 o
   9 -13   0   1348.00   1311.80     70.20  31%1 o
   9  -2   1   2771.90   2333.50     86.20  31%1 o
  10 -14   0    953.29    766.10     62.50  31%1 o
  10   6   2    128.86    113.20     46.70  31%1 <
  10  15   3     13.11     20.40     36.90  31%1 <
  11 -17   0     22.11     30.60     38.10  31%1 <
  11   5   2   1371.50   1307.90     72.00  31%1 o
  11  14   3     13.01     12.20     34.80  31%1 <
  12 -18   0     96.65     60.50     41.20  31%1 <
  12  -7   1    982.13    878.20     65.60  31%1 o
  12   4   2   2047.10   2126.90     80.40  31%1 o
  12  13   3    346.63    332.40     54.80  31%1 o
  13 -19   0     34.02     38.20     39.90  31%1 <
  13  -8   1    280.68    220.90     50.80  31%1 o
  13  12   3    740.03    769.00     64.00  31%1 o
  14  -9   1   1515.30   1414.70     69.80  31%1 o
  14  11   3     52.41     85.00     44.40  31%1 <
  15 -12   1    102.85     39.30     38.90  31%1 <
  15  -1   2     76.45     37.80     39.50  31%1 <
  16 -13   1     13.70      5.80     31.80  31%1 <
  16  -2   2    807.20    769.80     62.90  31%1 o
  16   7   3     16.87     14.10     35.00  31%1 <
  17 -16   1     17.85     11.60     33.50  31%1 <
  17 -14   1    174.96    149.60     44.90  31%1 o
  17  -3   2     41.74     27.70     37.90  31%1 <
  17   6   3    147.23    134.80     46.80  31%1 <
  18  -6   2     88.56     14.60     34.20  31%1 <
  18   5   3     13.82     32.30     39.00  31%1 <
  19  -7   2     15.53     24.70     36.40  31%1 <
  19   4   3     29.64     19.40     36.30  31%1 <
  20  -8   2      8.56      0.10     30.40  31%1 <
  20   1   3     27.39      4.80     32.50  31%1 <
  22  -1   3    180.92    123.50     46.00  31%1 <
 -22  -3  -3    179.07     75.20     42.20  32%1 <
 -21  -4  -3     19.56     -4.80     29.90  32%1 <
 -21   7  -2     65.41     57.20     40.60  32%1 <
 -20  -5  -3     62.40     38.00     38.50  32%1 <
 -20   6  -2     25.38     46.50     39.90  32%1 <
 -19  -6  -3    178.43     67.10     41.60  32%1 <
 -19   5  -2     32.62     42.20     39.60  32%1 <
 -19  14  -1     18.65     12.20     33.60  32%1 <
 -18  -7  -3     11.48      2.20     30.50  32%1 <
 -18  13  -1     78.36     51.70     41.00  32%1 <
 -17  -8  -3    117.30     42.70     39.80  32%1 <
 -17  12  -1    182.25    131.20     45.30  32%1 <
 -16  -9  -3    951.79    726.90     61.80  32%1 o
 -15 -10  -3    321.39    247.90     49.60  32%1 o
 -15  -1  -2    284.64    112.20     44.80  32%1 <
 -15  17   0     53.15     67.60     41.50  32%1 <
 -14 -13  -3     67.38     33.20     38.20  32%1 <
 -14  -2  -2   1481.00   1237.30     69.30  32%1 o
 -14  16   0     56.19     21.50     35.60  32%1 <
 -13 -14  -3     65.15     43.20     39.30  32%1 <
 -13  -3  -2    603.19    581.70     61.20  32%1 o
 -13  15   0     59.75     -1.90     30.20  32%1 <
 -12 -15  -3     88.90    153.40     45.30  32%1 o
 -12  -4  -2   2035.80   1899.40     77.50  32%1 o
 -12  14   0    191.38    177.90     46.40  32%1 o
 -11 -16  -3     80.97     40.90     39.20  32%1 <
 -11  -5  -2   1975.10   1375.10     72.20  32%1 o
 -11   4  -1    176.62    216.40     51.40  32%1 o
 -11  13   0    336.75    151.00     46.20  32%1 o
 -10 -19  -3     16.03     19.00     34.80  32%1 <
 -10 -17  -3     83.23     74.10     41.60  32%1 <
 -10   3  -1    385.38    534.80     64.20  32%1 o
 -10  12   0    281.73    300.60     52.60  32%1 o
 -10  21   1     53.12     12.20     33.20  32%1 <
  -9 -20  -3    147.03    115.10     43.50  32%1 <
  -9   2  -1   1937.60   2155.90     84.30  32%1 o
  -9  11   0    628.00    584.20     61.80  32%1 o
  -9  20   1    161.23    158.80     45.30  32%1 o
  -8 -21  -3      4.13     19.20     34.70  32%1 <
  -8 -10  -2   2239.10   2450.40     81.80  32%1 o
  -8   1  -1   4028.00   4199.40    101.30  32%1 o
  -8  10   0   2677.20   3192.00     88.50  32%1 o
  -8  19   1     29.13     23.10     35.80  32%1 <
  -7 -11  -2   3316.20   3474.20     90.90  32%1 o
  -7   9   0   4749.40   4813.10    102.70  32%1 o
  -7  18   1     70.76     37.90     38.90  32%1 <
  -6 -12  -2    639.30    629.40     62.00  32%1 o
  -6   8   0   3918.30   4164.50     99.40  32%1 o
  -6  17   1   2629.60   3059.30     84.30  32%1 o
  -4 -16  -2    870.99    810.00     62.90  32%1 o
  -4  22   2    277.12    248.10     50.30  32%1 o
  -3 -17  -2     96.57    112.40     45.50  32%1 <
  -3  -6  -1   3722.70   3020.80    110.60  32%1 o
  -3  21   2     32.29     21.90     34.80  32%1 <
  -2 -18  -2    351.71    222.60     48.40  32%1 o
  -2  20   2    125.51    121.60     43.40  32%1 <
  -1 -21  -2     31.01     20.00     35.70  32%1 <
  -1  19   2   1068.80   1078.50     66.10  32%1 o
   0 -22  -2      8.03     19.00     34.50  32%1 <
   0  18   2     36.84    -22.60     30.50  32%1 <
   1 -23  -2     28.07     21.10     35.30  32%1 <
   1 -12  -1   9978.30   9718.00    127.30  32%1 o
   1   8   1     36.56     76.50     56.00  32%1 <
   1  17   2     50.96     18.70     34.80  32%1 <
   2 -13  -1   2815.90   2708.80     85.20  32%1 o
   2   7   1  39061.00  38648.90    231.80  32%1 o
   2  16   2     77.38     88.30     42.30  32%1 <
   3  15   2     35.27     26.90     36.80  32%1 <
   3  22   3     54.14     66.30     42.80  32%1 <
   4 -17  -1    146.86    188.00     47.40  32%1 o
   4  21   3      3.59      5.10     32.40  32%1 <
   5 -18  -1    494.46    403.60     56.00  32%1 o
   5  -7   0   4274.60   3491.90     94.40  32%1 o
   5  20   3     11.78     14.80     34.90  32%1 <
   6 -21  -1     40.21      0.70     30.50  32%1 <
   6 -19  -1     79.02     28.40     37.60  32%1 <
   6  19   3      5.14     49.70     41.30  32%1 <
   7 -22  -1      2.55      5.70     32.50  32%1 <
   7   9   2   2829.60   3278.90     89.40  32%1 o
   7  18   3     52.08     45.40     40.50  32%1 <
   8 -12   0     43.35     60.50     42.80  32%1 <
   8  -1   1   3562.20   4602.40    103.00  32%1 o
   8   8   2    661.22    515.80     61.60  32%1 o
   8  17   3     35.78     17.90     35.30  32%1 <
   9 -13   0    809.73    962.20     66.60  32%1 o
   9   7   2     31.43     51.00     42.60  32%1 <
   9  16   3     73.24     70.80     43.10  32%1 <
  10 -16   0      7.79     18.60     34.80  32%1 <
  10  15   3     18.48      8.20     33.30  32%1 <
  11 -17   0     28.08     15.80     34.30  32%1 <
  11  -6   1    110.82     67.70     42.90  32%1 <
  12 -18   0     56.09     10.00     33.20  32%1 <
  12  -7   1    931.03    947.50     66.20  32%1 o
  12  11   3    831.17    469.10     58.70  32%1 o
  13 -19   0     29.71     41.80     40.20  32%1 <
  13   1   2    964.46    865.00     65.00  32%1 o
  13  10   3     69.60     85.00     44.30  32%1 <
  14 -11   1     61.12     52.90     41.20  32%1 <
  14   0   2    118.86    149.90     46.70  32%1 o
  14   9   3    705.07    770.00     64.20  32%1 o
  15 -12   1     77.43     53.50     40.60  32%1 <
  15   8   3     44.06      4.20     32.60  32%1 <
  16 -15   1     28.27     40.70     39.00  32%1 <
  16 -13   1     12.31     10.80     33.40  32%1 <
  16  -4   2    177.90     89.40     42.90  32%1 <
  17 -16   1     13.49     22.30     35.60  32%1 <
  17  -5   2     95.06     84.80     42.20  32%1 <
  17   4   3    563.15    694.50     62.60  32%1 o
  17  13   4     55.45      0.60     31.00  32%1 <
  18  -6   2     58.20     -8.30     30.30  32%1 <
  18   3   3     81.36     45.30     41.30  32%1 <
  18  12   4     48.97     32.00     39.30  32%1 <
  19  -9   2     68.33     17.10     34.80  32%1 <
  19   2   3    134.23    100.30     44.30  32%1 <
  19  11   4     87.80     44.70     40.00  32%1 <
  20 -10   2     25.60     30.00     37.30  32%1 <
  20   1   3     53.81     31.30     38.70  32%1 <
  21  -2   3     63.90     49.20     41.60  32%1 <
  22  -3   3    147.54     69.70     43.40  32%1 <
 -22  -1  -3    172.67    191.90     46.70  33%1 o
 -21  -2  -3     56.06     25.60     35.70  33%1 <
 -21   7  -2     49.19     75.40     41.90  33%1 <
 -20  -3  -3     15.23     33.30     37.40  33%1 <
 -20   6  -2      4.06      1.90     30.10  33%1 <
 -19  -4  -3     17.11     14.00     33.20  33%1 <
 -19   5  -2     17.58    -13.30     30.10  33%1 <
 -19  14  -1     17.15      4.30     31.60  33%1 <
 -18  -5  -3      3.98     19.90     35.10  33%1 <
 -18   4  -2    160.32    179.90     46.40  33%1 o
 -18  13  -1     70.36     42.50     39.50  33%1 <
 -17  -6  -3    190.75    137.20     45.00  33%1 o
 -17   3  -2     13.51     43.00     39.70  33%1 <
 -17  12  -1    105.57    123.40     42.90  33%1 <
 -16  -7  -3     17.89     33.80     37.80  33%1 <
 -16   2  -2    826.09    863.80     63.60  33%1 o
 -16  11  -1    369.05    286.00     51.30  33%1 o
 -15   1  -2     71.13     85.50     42.70  33%1 <
 -15  10  -1    179.09    165.50     46.00  33%1 o
 -14 -11  -3     90.06     -1.20     30.40  33%1 <
 -14   0  -2    493.83    304.60     53.60  33%1 o
 -14   9  -1    981.55   1427.70     70.80  33%1 o
 -13 -12  -3    657.11    680.70     60.00  33%1 o
 -13  15   0     66.22     -0.40     30.20  33%1 <
 -12 -13  -3    383.40    285.30     51.40  33%1 o
 -12  14   0    299.49    262.10     51.00  33%1 o
 -11 -14  -3     32.32     51.20     40.50  33%1 <
 -11  13   0    258.33    208.10     49.80  33%1 o
 -10 -17  -3     96.88     75.90     41.70  33%1 <
 -10  -6  -2     97.77    118.70     46.80  33%1 <
 -10  12   0    291.31    283.50     52.80  33%1 o
 -10  21   1     34.97     43.50     39.50  33%1 <
  -9 -18  -3    177.75    230.30     50.10  33%1 o
  -9  -7  -2     17.07     51.50     42.40  33%1 <
  -9  11   0    582.92    626.60     63.20  33%1 o
  -9  20   1    323.44    302.40     51.20  33%1 o
  -8 -19  -3     11.36     32.30     37.40  33%1 <
  -8  -8  -2    891.51    642.10     64.30  33%1 o
  -8   1  -1   4340.80   4045.20    101.10  33%1 o
  -8  10   0   3319.00   3364.80     89.30  33%1 o
  -8  19   1     26.20     19.80     35.50  33%1 <
  -7 -20  -3     33.81      4.80     31.40  33%1 <
  -7   9   0   4333.20   4850.20    102.10  33%1 o
  -6   8   0   3838.50   4089.30     99.30  33%1 o
  -5 -13  -2    226.31    204.40     48.70  33%1 o
  -4 -14  -2    104.19     48.70     41.00  33%1 <
  -4  22   2    258.26    265.90     50.00  33%1 o
  -3 -15  -2     51.33     14.00     34.20  33%1 <
  -3  21   2     17.36     27.80     36.80  33%1 <
  -2 -18  -2    151.89    232.40     49.70  33%1 o
  -2  -7  -1  38041.00  39133.80    233.30  33%1 o
  -2  11   1   1476.60   1438.60     74.50  33%1 o
  -2  20   2    135.58    150.30     46.20  33%1 o
  -1 -19  -2    484.81    896.00     65.10  33%1 o
  -1  -8  -1    138.23    176.10     59.80  33%1 <
  -1  10   1     93.24    143.70     50.40  33%1 <
  -1  19   2   1325.00   1401.80     69.90  33%1 o
   0 -20  -2    599.42    510.40     58.30  33%1 o
   1 -23  -2     22.42     10.60     33.20  33%1 <
   2 -13  -1   2698.70   2793.40     86.90  33%1 o
   3 -14  -1     68.27     77.00     44.00  33%1 <
   3  22   3     44.24     56.00     41.70  33%1 <
   4  12   2    100.16     76.50     45.00  33%1 <
   4  21   3     31.36     24.90     37.40  33%1 <
   5 -18  -1    271.90    282.50     52.20  33%1 o
   5  -7   0   3586.50   2921.30     90.80  33%1 o
   5  11   2   2256.50   2351.30     83.20  33%1 o
   6 -19  -1      9.61     32.50     38.60  33%1 <
   6   1   1    140.81    161.40     72.70  33%1 <
   6  10   2    713.96    541.50     64.90  33%1 o
   7 -22  -1      1.60     18.50     34.70  33%1 <
   7 -20  -1     34.49      8.90     33.20  33%1 <
   8 -12   0      7.91      5.80     33.50  33%1 <
   8  15   3     19.74     54.30     42.60  33%1 <
   9 -13   0   1058.50   1001.80     66.80  33%1 o
   9  14   3    135.98     49.50     42.60  33%1 <
  10  -5   1    324.88    468.30     61.50  33%1 o
  10   4   2   1876.80   1885.20     78.20  33%1 o
  10  13   3    422.18    335.40     56.20  33%1 o
  11 -17   0     30.61      7.60     32.60  33%1 <
  11  -6   1    227.95    176.10     49.10  33%1 o
  11   3   2     75.62     67.20     45.20  33%1 <
  11  12   3    122.74    143.50     47.20  33%1 o
  11  19   4    442.69    485.20     58.90  33%1 o
  12 -18   0     48.15     42.50     40.00  33%1 <
  12   2   2   5180.30   5036.40    100.70  33%1 o
  12  11   3    843.16    624.50     62.80  33%1 o
  12  18   4      4.76     28.50     37.70  33%1 <
  13 -19   0     44.19     41.80     39.40  33%1 <
  13 -10   1    376.27    217.80     50.10  33%1 o
  13  17   4     23.09     30.00     38.00  33%1 <
  14 -11   1     42.58     45.10     40.10  33%1 <
  14   7   3     74.01    140.10     48.20  33%1 <
  14  16   4     24.30      4.40     32.10  33%1 <
  15 -12   1     70.52     48.20     40.20  33%1 <
  15  -3   2   1798.50   1728.70     74.30  33%1 o
  15   6   3      6.49      6.60     33.70  33%1 <
  15  15   4      8.49     14.40     34.60  33%1 <
  16 -15   1     36.69     36.20     38.30  33%1 <
  16  -4   2     95.71     44.50     40.90  33%1 <
  16   5   3    491.79    471.50     59.30  33%1 o
  16  14   4     15.92     11.30     33.70  33%1 <
  17 -16   1      6.49     33.00     38.00  33%1 <
  17   4   3    405.92    438.60     58.30  33%1 o
  18  -8   2    562.80    282.40     51.90  33%1 o
  18  10   4     76.78     24.90     36.70  33%1 <
  19  -9   2     27.20     51.00     41.10  33%1 <
  19   9   4     13.56     21.20     36.40  33%1 <
  20 -12   2      9.03     11.40     33.40  33%1 <
  20 -10   2     53.30     26.90     37.00  33%1 <
  20  -1   3      5.23     26.40     38.30  33%1 <
  20   8   4      1.72     21.80     36.80  33%1 <
  21  -2   3     72.65     14.60     35.40  33%1 <
  21   7   4     63.95     13.90     34.30  33%1 <
  22  -5   3     67.06     77.20     44.00  33%1 <
 -22   1  -3    216.73    138.90     45.50  34%1 o
 -21   9  -2     14.31     29.80     36.60  34%1 <
 -20  -1  -3     24.15      9.90     32.90  34%1 <
 -20   8  -2     15.44     22.00     35.60  34%1 <
 -19  -2  -3    170.19    107.20     42.80  34%1 <
 -19   7  -2     14.33     44.70     39.10  34%1 <
 -19  14  -1     10.25     19.00     34.90  34%1 <
 -18  -3  -3     44.86     80.60     42.00  34%1 <
 -18  13  -1     85.38     16.90     34.60  34%1 <
 -17  12  -1    135.32    129.90     44.50  34%1 <
 -16  11  -1    480.44    317.40     52.50  34%1 o
 -15  -8  -3     41.06     34.90     37.90  34%1 <
 -15  10  -1    157.85    201.40     48.50  34%1 o
 -14  -9  -3    727.07    709.30     61.80  34%1 o
 -14   0  -2    155.89    163.60     46.90  34%1 o
 -14   9  -1    893.30    932.80     64.80  34%1 o
 -13 -10  -3     57.63     44.70     39.80  34%1 <
 -13  -1  -2   1026.00    905.90     67.50  34%1 o
 -13   8  -1    607.91    511.20     59.30  34%1 o
 -12 -11  -3    328.66    344.70     53.40  34%1 o
 -12  -2  -2   4116.80   3988.10     94.50  34%1 o
 -12   7  -1   1537.30   1379.80     70.00  34%1 o
 -11  -3  -2    173.73     68.90     45.20  34%1 <
 -11  13   0    241.62    224.30     50.10  34%1 o
 -10 -15  -3     61.43     37.60     38.70  34%1 <
 -10  12   0    486.38    388.40     55.80  34%1 o
  -9 -16  -3    108.53    156.30     45.20  34%1 o
  -9  11   0    620.55    665.50     63.30  34%1 o
  -8 -17  -3     17.00     29.10     37.00  34%1 <
  -8  10   0   2501.00   2663.60     84.50  34%1 o
  -7 -18  -3     84.15     39.10     38.90  34%1 <
  -7  -9  -2   3333.50   3413.10     91.70  34%1 o
  -7   9   0   3547.20   4638.70    100.50  34%1 o
  -6 -21  -3     24.89     29.10     36.50  34%1 <
  -6 -10  -2    674.14    494.60     64.30  34%1 o
  -6  -1  -1    130.17    142.80     73.70  34%1 <
  -6   8   0   3203.60   3520.80     95.20  34%1 o
  -5 -22  -3      9.53     35.60     38.70  34%1 <
  -5 -11  -2   3328.10   3941.10     93.50  34%1 o
  -5  -2  -1  68439.00  70170.40    307.00  34%1 o
  -5  14   1   1347.20   1140.40     67.50  34%1 o
  -4  13   1    134.98    106.40     45.50  34%1 <
  -3 -15  -2     87.25     67.20     41.80  34%1 <
  -3  12   1   2640.00   2830.90     83.60  34%1 o
  -2 -16  -2    109.05     38.90     39.60  34%1 <
  -2  11   1   1307.60   1126.90     71.80  34%1 o
  -1 -17  -2    103.76     45.00     40.00  34%1 <
  -1  -8  -1     36.02     61.80     49.10  34%1 <
  -1  10   1     39.48    119.50     47.60  34%1 <
  -1  17   2    118.38     94.60     43.40  34%1 <
   0 -20  -2    608.54    587.30     60.40  34%1 o
   0  16   2    282.54    172.30     46.70  34%1 o
   1 -21  -2      3.72     25.90     36.80  34%1 <
   1  15   2    652.50    456.00     57.80  34%1 o
   1  22   3      6.56     21.30     36.20  34%1 <
   2 -22  -2     80.61     -0.30     30.40  34%1 <
   2  14   2    196.70    129.40     45.90  34%1 <
   2  21   3     74.00     49.80     41.60  34%1 <
   3 -14  -1    159.91    159.10     46.70  34%1 o
   3  13   2    961.34   1032.00     67.90  34%1 o
   3  20   3     57.82     33.00     39.30  34%1 <
   4 -15  -1     83.84     92.00     43.70  34%1 <
   4  19   3      9.98     -1.50     31.10  34%1 <
   5  -7   0   3380.50   3061.40     90.70  34%1 o
   5   2   1  60223.00  59104.70    284.00  34%1 o
   5  18   3    200.07    159.20     48.30  34%1 o
   6 -19  -1      4.86     14.00     34.00  34%1 <
   6  17   3   1464.40   1354.30     71.50  34%1 o
   7 -20  -1     32.32     18.80     35.20  34%1 <
   7  16   3    257.34    221.20     50.80  34%1 o
   8 -21  -1     45.91     53.70     40.90  34%1 <
   8 -12   0     40.29     42.70     41.20  34%1 <
   8   6   2     23.64     60.60     46.50  34%1 <
   9 -13   0    924.83    948.30     66.00  34%1 o
   9  -4   1     48.93    152.00     50.40  34%1 o
   9   5   2   3920.60   3927.90     96.30  34%1 o
  10  -5   1    197.02    213.80     51.80  34%1 o
  11 -17   0     57.53     20.00     35.20  34%1 <
  11  10   3     22.40     19.50     36.60  34%1 <
  12 -18   0     98.22     54.30     41.50  34%1 <
  12  -9   1    156.03    147.90     45.70  34%1 o
  12   9   3     28.86     40.40     41.40  34%1 <
  13 -19   0     44.64     18.10     35.50  34%1 <
  13 -10   1    185.06    147.70     45.70  34%1 o
  13  -1   2    731.65    727.30     71.30  34%1 o
  13   8   3    180.58     95.70     45.50  34%1 <
  13  15   4     85.05      2.20     31.70  34%1 <
  14 -11   1    157.75     80.60     42.70  34%1 <
  14  -2   2   1215.00   1088.80     69.60  34%1 o
  14  14   4     13.96     39.50     39.70  34%1 <
  15 -14   1     11.42      3.40     30.80  34%1 <
  15  13   4     22.75     20.80     36.40  34%1 <
  16 -15   1     13.61     27.00     36.80  34%1 <
  16  -6   2    162.84     83.70     43.30  34%1 <
  16   3   3    412.69    622.10     64.20  34%1 o
  16  12   4     37.64    -17.80     31.20  34%1 <
  17 -16   1     19.70     -1.90     30.30  34%1 <
  17  -7   2    460.02    298.50     52.90  34%1 o
  17   2   3   3089.80   2802.50     85.40  34%1 o
  17  11   4      3.35     15.00     35.20  34%1 <
  18  -8   2    483.35    227.40     49.20  34%1 o
  18   1   3    157.79     88.20     45.00  34%1 <
  18   8   4    349.64    216.40     51.00  34%1 o
  19 -11   2    547.74     92.90     43.80  34%1 <
  19   7   4      1.43     16.40     35.70  34%1 <
  20 -12   2      2.20     -8.50     30.60  34%1 <
  20  -3   3     22.05     23.40     37.00  34%1 <
  20   6   4     44.98     -3.10     31.40  34%1 <
  21  -4   3     23.52     33.50     39.40  34%1 <
  21   5   4    554.65    256.90     51.50  34%1 o
  22  -5   3    129.72     58.40     43.30  34%1 <
 -22   3  -3    149.64     79.70     41.70  35%1 <
 -21  -7  -4     45.44     22.20     36.30  35%1 <
 -21   2  -3     42.51     27.20     36.40  35%1 <
 -21   9  -2     21.56      7.70     32.40  35%1 <
 -20  -8  -4     14.25     18.00     34.70  35%1 <
 -20   8  -2     16.27     15.60     33.90  35%1 <
 -19   7  -2     97.37     65.00     41.30  35%1 <
 -18 -12  -4     68.24     33.40     37.90  35%1 <
 -18  -3  -3    178.84    106.10     42.80  35%1 <
 -18   6  -2     88.18     24.30     35.80  35%1 <
 -17 -13  -4     40.57     17.00     34.60  35%1 <
 -17  -4  -3    346.98    316.40     51.60  35%1 o
 -17   5  -2    102.96     79.80     42.60  35%1 <
 -17  12  -1    162.78    171.00     46.00  35%1 o
 -16 -14  -4     42.56     24.80     36.10  35%1 <
 -16  -5  -3    454.82    471.20     56.70  35%1 o
 -16   4  -2     94.92     48.90     40.60  35%1 <
 -16  11  -1    434.16    418.30     55.20  35%1 o
 -15 -15  -4     11.38     25.10     36.00  35%1 <
 -15  -6  -3      8.77     16.80     34.20  35%1 <
 -15   3  -2   2681.10   2395.60     80.50  35%1 o
 -15  10  -1    179.25    170.90     46.70  35%1 o
 -14 -16  -4     25.16     12.00     33.20  35%1 <
 -14  -7  -3     80.88     68.40     41.90  35%1 <
 -14   9  -1    975.64   1162.20     67.40  35%1 o
 -13   8  -1    250.71    384.50     56.40  35%1 o
 -12   7  -1   1318.40   1084.80     68.10  35%1 o
 -11 -12  -3    118.06    156.50     45.70  35%1 o
 -11   6  -1     65.55    168.50     48.80  35%1 o
 -11  13   0    239.87    178.40     47.50  35%1 o
 -10 -13  -3    238.52    149.30     45.00  35%1 o
 -10  -4  -2   1476.50   1479.30     75.20  35%1 o
 -10   5  -1    235.72    238.70     53.20  35%1 o
 -10  12   0    257.22    419.00     56.50  35%1 o
  -9 -14  -3     49.36     22.60     35.50  35%1 <
  -9  -5  -2   3750.90   3434.00     91.60  35%1 o
  -9  11   0    530.65    584.30     61.60  35%1 o
  -8 -15  -3     65.52     40.30     38.90  35%1 <
  -8  -6  -2     65.80     44.20     43.70  35%1 <
  -8  10   0   3318.60   3069.40     86.70  35%1 o
  -8  17   1     29.46     34.30     37.90  35%1 <
  -7 -18  -3    108.75     44.70     39.30  35%1 <
  -7   9   0   4755.90   4459.00     99.00  35%1 o
  -7  16   1    370.61    328.70     53.20  35%1 o
  -6 -19  -3      5.90     16.70     34.30  35%1 <
  -6   8   0   3273.30   3352.00     92.70  35%1 o
  -6  15   1    406.61    358.10     54.90  35%1 o
  -6  22   2     33.56     23.50     35.90  35%1 <
  -5 -20  -3      9.19     37.30     38.10  35%1 <
  -5 -11  -2   2474.90   2439.00     82.20  35%1 o
  -5  14   1   1150.00    805.30     63.50  35%1 o
  -5  21   2     84.50     77.80     41.50  35%1 <
  -4 -21  -3      7.34      3.90     30.90  35%1 <
  -4 -12  -2     54.06     29.10     39.10  35%1 <
  -4  -3  -1  12300.00  11989.70    164.40  35%1 o
  -4  13   1     50.61     62.30     42.30  35%1 <
  -4  20   2      5.97     12.00     32.90  35%1 <
  -3 -13  -2   1087.80   1478.90     71.60  35%1 o
  -3  12   1   2771.50   2761.50     84.30  35%1 o
  -3  19   2    168.80    183.30     46.90  35%1 o
  -2  18   2    255.66    185.40     46.90  35%1 o
  -1 -17  -2     79.60     17.80     34.80  35%1 <
  -1  17   2     67.00     52.50     40.70  35%1 <
   0 -18  -2     13.58     19.40     35.60  35%1 <
   0  16   2    140.80    127.90     44.50  35%1 <
   1 -19  -2   1464.20   1185.60     68.00  35%1 o
   1 -10  -1    424.14    188.60     51.80  35%1 o
   1  22   3      4.62      7.90     33.50  35%1 <
   2 -22  -2     53.21     22.90     35.30  35%1 <
   2  21   3     48.84     31.40     38.80  35%1 <
   3 -23  -2     32.26     -2.60     30.10  35%1 <
   3   4   1   1324.60   1026.10     94.90  35%1 o
   3  20   3     47.85     38.10     40.10  35%1 <
   4 -15  -1    143.32    144.20     46.00  35%1 o
   4   3   1  12571.00  12943.10    161.10  35%1 o
   5 -16  -1     83.21     89.50     43.40  35%1 <
   5  -7   0   2797.20   2582.50     86.90  35%1 o
   6   8   2   2487.60   2697.00     88.30  35%1 o
   7 -20  -1     56.80    -16.50     30.60  35%1 <
   7   7   2    205.30    248.60     55.10  35%1 o
   7  14   3    228.34    236.10     53.10  35%1 o
   7  21   4     66.00     56.90     41.70  35%1 <
   8 -21  -1      6.68     25.40     37.20  35%1 <
   8 -12   0     22.60     31.90     39.20  35%1 <
   8  -3   1    980.01   1372.60     77.80  35%1 o
   8  13   3    234.22    183.40     49.90  35%1 o
   8  20   4      1.18     21.10     36.20  35%1 <
   9 -13   0    885.50    856.00     65.70  35%1 o
   9  -4   1     95.76    140.20     50.00  35%1 <
   9  12   3   1711.50   1859.60     77.90  35%1 o
   9  19   4     43.82     56.00     41.50  35%1 <
  10  11   3    219.72    162.40     49.20  35%1 o
  10  18   4     48.49     31.10     38.50  35%1 <
  11 -17   0     19.92     17.30     34.00  35%1 <
  11   1   2   9861.60   9720.70    132.80  35%1 o
  11  17   4     25.20     38.30     39.40  35%1 <
  12 -18   0    134.81     33.00     38.10  35%1 <
  12  -9   1     34.42     25.30     37.40  35%1 <
  12   0   2  25374.00  30279.80    207.80  35%1 o
  12  16   4     21.11     12.70     34.00  35%1 <
  13 -19   0     62.68     36.30     38.90  35%1 <
  13 -10   1     83.80    124.30     44.70  35%1 <
  13   6   3   1002.30    736.70     64.80  35%1 o
  14   5   3     55.79     76.40     44.50  35%1 <
  15 -14   1      3.64    -10.60     30.20  35%1 <
  15  -5   2     38.96     25.90     37.10  35%1 <
  15   4   3    209.62    229.20     51.40  35%1 o
  15  11   4    212.46    209.90     49.30  35%1 o
  16 -15   1     24.22     14.50     33.80  35%1 <
  16  -6   2     59.51     27.20     36.90  35%1 <
  16  10   4    247.97    305.90     53.30  35%1 o
  17 -16   1     48.34     26.20     36.10  35%1 <
  17  -7   2    438.36    584.00     59.80  35%1 o
  17   9   4     98.42     40.60     41.10  35%1 <
  18 -10   2     93.80     45.00     39.70  35%1 <
  18  -1   3    237.47    271.50     52.50  35%1 o
  18   8   4    108.46    159.70     47.90  35%1 o
  19 -11   2     27.32     29.50     37.30  35%1 <
  19  -2   3    166.42    336.70     55.40  35%1 o
  20 -12   2     19.43     12.00     33.50  35%1 <
  20  -3   3     10.85    -23.10     31.30  35%1 <
  20   4   4     23.22     16.80     34.80  35%1 <
  21  -6   3     22.08     17.30     36.00  35%1 <
  21   3   4     14.61     -0.60     30.80  35%1 <
  22   2   4     11.39     25.80     37.10  35%1 <
 -22   3  -3    155.32     78.20     41.80  36%1 <
 -21  -5  -4     86.81     95.60     43.60  36%1 <
 -21   2  -3     64.02     11.90     33.10  36%1 <
 -20   1  -3     55.16     52.90     40.50  36%1 <
 -19  -9  -4     23.80      9.40     32.50  36%1 <
 -18 -10  -4     70.11     38.60     38.80  36%1 <
 -18  -1  -3    194.65    104.70     43.30  36%1 <
 -18  15  -1     94.11     31.30     37.30  36%1 <
 -17 -11  -4      2.63     25.10     36.20  36%1 <
 -17  -2  -3    851.90    788.10     63.70  36%1 o
 -17   5  -2    127.63    133.60     45.80  36%1 <
 -16 -12  -4     23.13     17.80     34.90  36%1 <
 -16  -3  -3    503.61    382.90     54.90  36%1 o
 -16   4  -2     72.03     82.20     42.70  36%1 <
 -15 -13  -4     18.81      1.20     29.90  36%1 <
 -15   3  -2   1837.00   1743.70     75.20  36%1 o
 -14   2  -2   1031.90   1068.90     69.80  36%1 o
 -13 -17  -4     21.91     34.80     38.10  36%1 <
 -13  -8  -3    159.55    136.80     45.20  36%1 o
 -13   1  -2    828.35    792.40     72.60  36%1 o
 -12 -18  -4     14.46     37.80     38.70  36%1 <
 -12  -9  -3     40.38     26.50     36.30  36%1 <
 -12   0  -2  32632.00  38325.90    229.00  36%1 o
 -12   7  -1    983.50   1328.90     69.90  36%1 o
 -11 -19  -4    387.29    267.00     51.10  36%1 o
 -11 -10  -3     12.53     27.90     36.60  36%1 <
 -11   6  -1    306.85    177.10     50.00  36%1 o
 -11  20   1     87.04     99.30     43.70  36%1 <
 -10 -11  -3    184.52    124.40     44.50  36%1 <
 -10   5  -1    395.65    323.50     56.20  36%1 o
 -10  12   0    584.32    398.60     55.60  36%1 o
 -10  19   1     53.51     21.30     35.50  36%1 <
  -9   4  -1     45.71     58.20     46.20  36%1 <
  -9  11   0    500.30    592.20     61.50  36%1 o
  -9  18   1    379.70    254.90     50.20  36%1 o
  -8 -15  -3     46.29     50.20     40.30  36%1 <
  -8  -6  -2     43.87     30.80     41.30  36%1 <
  -8  10   0   3850.10   3102.70     86.60  36%1 o
  -8  17   1     10.21      6.30     32.00  36%1 <
  -7 -16  -3    180.81     91.40     42.10  36%1 <
  -7  -7  -2    449.02    316.10     58.20  36%1 o
  -7   9   0   3771.60   3748.10     94.80  36%1 o
  -7  16   1    287.39    245.50     48.50  36%1 o
  -6 -17  -3   1210.20   1134.70     66.60  36%1 o
  -6  -8  -2   2527.00   2938.50     88.90  36%1 o
  -6   8   0   3548.60   3568.70     94.90  36%1 o
  -6  15   1    389.30    210.10     49.20  36%1 o
  -6  22   2     29.48     16.20     33.90  36%1 <
  -5 -18  -3    349.86    199.20     46.80  36%1 o
  -5  14   1    675.39    604.30     60.20  36%1 o
  -5  21   2     45.29     35.60     38.00  36%1 <
  -4 -21  -3     93.47     35.10     38.30  36%1 <
  -4  13   1     23.45     48.70     40.90  36%1 <
  -4  20   2     54.65      9.20     32.60  36%1 <
  -3 -22  -3     83.76     68.50     41.60  36%1 <
  -3 -13  -2    717.49    933.40     66.40  36%1 o
  -3  -4  -1    947.14    729.20     90.60  36%1 o
  -3  19   2    249.28    248.10     49.40  36%1 o
  -2 -14  -2     20.33     55.40     41.80  36%1 <
  -2  18   2    274.09    228.60     49.00  36%1 o
  -1 -15  -2    849.59    623.00     61.20  36%1 o
   1 -19  -2    905.28    870.60     64.60  36%1 o
   1 -10  -1     64.78     73.20     45.80  36%1 <
   2 -20  -2     74.21     77.20     42.60  36%1 <
   2 -11  -1   1458.50   1042.60     71.60  36%1 o
   2   5   1   2466.00   2209.80    101.40  36%1 o
   2  19   3     17.63     36.50     39.40  36%1 <
   3 -23  -2     45.89     20.00     35.20  36%1 <
   3   4   1    969.46    959.40     92.50  36%1 o
   3  11   2     56.42     17.80     38.00  36%1 <
   3  18   3    132.61    138.00     45.90  36%1 o
   4  10   2  10137.00   9681.50    130.00  36%1 o
   4  17   3     13.21      6.90     33.80  36%1 <
   5 -16  -1    158.59    109.40     43.80  36%1 <
   5  -7   0   2753.60   2669.20     88.50  36%1 o
   5   9   2   6023.80   6123.10    111.90  36%1 o
   5  16   3    143.49    140.80     46.00  36%1 o
   6 -17  -1   1869.20   2013.20     76.30  36%1 o
   6  15   3    351.14    367.00     57.60  36%1 o
   7 -20  -1     22.63     24.10     36.70  36%1 <
   7  14   3    398.27    311.70     54.90  36%1 o
   7  21   4     82.94     37.00     39.60  36%1 <
   8 -21  -1     15.16     24.00     36.30  36%1 <
   8 -12   0     12.75     41.20     40.90  36%1 <
   8  -3   1    601.57   1159.30     79.30  36%1 o
   9 -13   0    881.02    910.80     66.50  36%1 o
  10 -14   0    788.90    611.50     61.50  36%1 o
  10   2   2    814.98    501.70     65.60  36%1 o
  10  16   4     14.59     18.10     35.70  36%1 <
  11 -17   0     31.23     22.30     36.20  36%1 <
  11  -8   1    267.58    199.40     49.00  36%1 o
  11   1   2  10457.00  11577.40    138.90  36%1 o
  11   8   3    309.00    273.70     54.20  36%1 o
  11  15   4    111.06     80.90     43.60  36%1 <
  12 -18   0     93.07     42.70     39.90  36%1 <
  12  -9   1     10.90     -9.50     30.80  36%1 <
  12   7   3    584.60    647.20     64.00  36%1 o
  12  14   4    127.45     49.70     41.70  36%1 <
  13 -19   0     34.72     38.60     39.10  36%1 <
  13   6   3    835.56    851.50     66.70  36%1 o
  13  13   4     16.25     16.50     35.20  36%1 <
  14 -13   1    137.48    106.70     43.60  36%1 <
  14  -4   2    118.89     65.20     42.30  36%1 <
  14  12   4     96.26     44.40     41.20  36%1 <
  15 -14   1     21.71     25.00     36.50  36%1 <
  15  -5   2     44.81     22.50     35.90  36%1 <
  16 -15   1     19.06     15.00     33.90  36%1 <
  16   1   3     48.23     50.00     42.50  36%1 <
  17  -9   2    179.23     87.20     43.30  36%1 <
  17   7   4    284.71    167.20     48.70  36%1 o
  18 -10   2    129.49     85.60     43.20  36%1 <
  18   6   4      7.86    -12.70     30.80  36%1 <
  19 -11   2     26.80     33.30     37.70  36%1 <
  19  -4   3     25.70     70.40     43.10  36%1 <
  19   5   4      9.68     38.70     39.90  36%1 <
  20  -5   3     18.00     26.60     37.10  36%1 <
  21  -6   3     82.27     28.80     38.60  36%1 <
  21   1   4     80.64     77.20     43.50  36%1 <
  22   0   4    590.11    420.10     58.10  36%1 o
 -22   5  -3     87.64     24.40     35.80  37%1 <
 -21  -5  -4    621.65    361.20     54.90  37%1 o
 -21   4  -3      4.18     14.30     33.70  37%1 <
 -20  -6  -4      3.80     16.90     34.70  37%1 <
 -20   3  -3     14.86      9.80     32.30  37%1 <
 -20  10  -2     49.16     60.80     41.60  37%1 <
 -19  -7  -4     15.01     21.90     35.10  37%1 <
 -19   9  -2     35.89     87.80     42.80  37%1 <
 -18  -8  -4     94.80     70.60     42.40  37%1 <
 -18   8  -2    312.97    174.70     46.50  37%1 o
 -18  15  -1     71.73     20.60     35.50  37%1 <
 -17  -9  -4    103.63     65.00     42.00  37%1 <
 -17   7  -2    768.36    590.70     59.20  37%1 o
 -17  14  -1     88.02     48.80     40.00  37%1 <
 -16 -10  -4    467.81    329.00     53.20  37%1 o
 -16  -3  -3    657.45    797.70     64.70  37%1 o
 -16  13  -1    116.67     21.00     35.20  37%1 <
 -15  -4  -3     81.78     50.70     40.60  37%1 <
 -14 -14  -4     13.11     21.60     35.60  37%1 <
 -14  -5  -3     37.80     28.80     37.50  37%1 <
 -13 -15  -4     58.44     41.70     39.00  37%1 <
 -13  -6  -3    710.82    606.20     60.70  37%1 o
 -12 -16  -4     33.54     45.70     39.30  37%1 <
 -12   0  -2  30275.00  40213.30    234.90  37%1 o
 -11 -17  -4     18.62      0.50     29.80  37%1 <
 -11  -1  -2   8297.20   8524.50    129.40  37%1 o
 -11  20   1    111.79     75.90     42.70  37%1 <
 -10  -2  -2    549.63    426.50     64.70  37%1 o
 -10   5  -1    139.31    402.60     59.60  37%1 o
 -10  19   1      4.17     28.10     36.60  37%1 <
  -9 -12  -3   1630.30   2106.90     77.60  37%1 o
  -9   4  -1     26.57     73.80     47.60  37%1 <
  -9  11   0    695.14    647.20     62.60  37%1 o
  -9  18   1    226.92    253.60     49.70  37%1 o
  -8 -13  -3    175.96    104.80     43.80  37%1 <
  -8   3  -1    693.17    795.60     73.10  37%1 o
  -8  10   0   3068.70   3104.00     86.90  37%1 o
  -8  17   1      5.78      2.50     30.30  37%1 <
  -7 -14  -3    257.06    174.00     46.90  37%1 o
  -7   9   0   3714.30   4121.60     97.90  37%1 o
  -7  16   1    256.57    273.80     50.50  37%1 o
  -6  -8  -2   4293.10   3664.80     94.00  37%1 o
  -6   8   0   3586.70   3477.30     94.90  37%1 o
  -6  15   1    561.12    401.60     56.20  37%1 o
  -6  22   2     22.48     19.80     35.10  37%1 <
  -5 -18  -3    189.06    103.30     43.10  37%1 <
  -5  -9  -2   5583.30   5375.40    108.80  37%1 o
  -5  14   1   1019.40    866.00     64.70  37%1 o
  -5  21   2    103.11     65.50     41.70  37%1 <
  -4 -19  -3     14.27      3.00     30.60  37%1 <
  -4 -10  -2  11780.00  12005.30    139.70  37%1 o
  -3 -20  -3     56.78     24.00     35.70  37%1 <
  -2  -5  -1   3196.10   1891.60    101.00  37%1 o
  -1 -15  -2    505.46    391.50     55.20  37%1 o
  -1  22   3      5.08     30.40     37.80  37%1 <
   0 -16  -2    175.95    147.10     45.10  37%1 o
   0  14   2   2269.60   2209.00     79.40  37%1 o
   1   6   1  12622.00  14491.70    161.10  37%1 o
   1  13   2    101.81    132.20     46.80  37%1 <
   1  20   3    295.68    287.50     53.30  37%1 o
   2 -20  -2    136.41     90.50     43.50  37%1 <
   2 -11  -1    986.08    920.70     69.90  37%1 o
   2   5   1   2473.80   2621.00    105.10  37%1 o
   2  12   2    280.19    369.40     57.20  37%1 o
   2  19   3     14.85     25.10     37.10  37%1 <
   3 -21  -2     24.91     16.90     34.60  37%1 <
   3 -12  -1   3009.20   3012.40     86.20  37%1 o
   3  11   2    200.12     93.10     46.80  37%1 <
   3  18   3    137.93    139.50     45.90  37%1 o
   4 -22  -2    223.78    252.40     50.60  37%1 o
   5 -16  -1    194.41    183.60     48.40  37%1 o
   5  -7   0   2919.60   2825.60     89.80  37%1 o
   5  21   4     41.42     34.40     39.00  37%1 <
   6 -17  -1   2278.40   1607.40     73.00  37%1 o
   6  20   4     19.89     18.00     35.60  37%1 <
   7 -18  -1     46.80     10.90     33.60  37%1 <
   7  -2   1  15112.00  15435.10    158.50  37%1 o
   7  19   4     27.06     25.40     37.70  37%1 <
   8 -21  -1     14.16     37.20     38.80  37%1 <
   8 -12   0     21.30     26.40     38.80  37%1 <
   8   4   2     92.64     69.10     46.70  37%1 <
   8  11   3     43.15     35.80     40.70  37%1 <
   8  18   4     11.83      7.00     32.50  37%1 <
   9 -13   0    823.99    833.80     65.10  37%1 o
   9   3   2    216.29    411.20     60.80  37%1 o
   9  10   3     96.38     71.20     44.40  37%1 <
   9  17   4     15.32      9.70     33.40  37%1 <
  10   9   3      6.78    -12.90     32.10  37%1 <
  10  16   4      1.28     -0.80     30.80  37%1 <
  11 -17   0     19.21     -6.90     30.50  37%1 <
  11  -8   1    232.69    172.00     49.60  37%1 o
  12 -18   0     63.83     18.60     35.50  37%1 <
  12  -9   1     26.68      2.40     31.20  37%1 <
  12  -2   2   5116.50   4260.80     96.30  37%1 o
  13 -19   0     29.53     35.90     39.10  37%1 <
  13  -3   2    411.40    347.00     55.30  37%1 o
  13   4   3    109.63     68.90     44.20  37%1 <
  13  11   4     19.70     11.60     33.90  37%1 <
  14 -13   1    117.17    144.60     45.50  37%1 o
  14  -4   2    155.34     98.20     44.30  37%1 <
  14   3   3    439.25    431.10     58.30  37%1 o
  14  10   4      0.94      9.20     33.80  37%1 <
  15 -14   1     11.96      1.20     30.10  37%1 <
  15   2   3      8.72     31.00     39.20  37%1 <
  15   9   4    125.06     73.60     43.30  37%1 <
  16  -8   2    276.76    142.70     45.90  37%1 o
  16   8   4    171.26    135.80     45.30  37%1 <
  17  -9   2    166.12    113.40     43.30  37%1 <
  18 -10   2    159.64     60.70     42.20  37%1 <
  18  -3   3     56.03     71.00     43.70  37%1 <
  18   4   4     98.23     64.00     43.00  37%1 <
  18  11   5     28.28     34.90     38.80  37%1 <
  19 -13   2     60.40     31.10     37.70  37%1 <
  19  -4   3      6.80     58.30     42.50  37%1 <
  19   3   4    109.45     77.90     43.50  37%1 <
  20   2   4      4.87     22.40     36.80  37%1 <
  21  -8   3     11.64     17.50     35.80  37%1 <
  21   1   4    170.63    109.10     44.70  37%1 <
  22  -2   4    156.04     91.50     44.10  37%1 <
 -22  -2  -4     33.97     27.50     36.00  38%1 <
 -21  -3  -4     12.66      4.30     31.50  38%1 <
 -21   4  -3      5.88     -9.20     29.80  38%1 <
 -20  -4  -4     18.31     31.80     36.90  38%1 <
 -20   3  -3     31.62     28.90     36.30  38%1 <
 -20  10  -2     26.38     32.80     37.40  38%1 <
 -19  -5  -4      3.39      6.80     31.70  38%1 <
 -19   2  -3    134.63    166.90     45.60  38%1 o
 -19   9  -2    158.37    109.80     43.60  38%1 <
 -18  -6  -4     15.27     22.10     35.10  38%1 <
 -18   1  -3    156.03    208.60     47.10  38%1 o
 -18   8  -2    328.94    214.00     48.90  38%1 o
 -18  15  -1     51.78     21.80     35.40  38%1 <
 -17  -7  -4    394.58    261.70     50.00  38%1 o
 -17   7  -2    600.22    398.20     54.60  38%1 o
 -17  14  -1    107.05    111.30     44.60  38%1 <
 -16  -1  -3     76.78     35.60     38.00  38%1 <
 -16   6  -2     75.69     53.40     40.10  38%1 <
 -16  13  -1     44.59     10.70     33.00  38%1 <
 -15 -11  -4    273.69    219.60     49.20  38%1 o
 -15  -2  -3      8.98     32.60     38.00  38%1 <
 -15   5  -2     37.40      0.80     30.40  38%1 <
 -15  12  -1     67.81     58.60     41.10  38%1 <
 -14 -12  -4     88.28     19.10     35.10  38%1 <
 -14   4  -2    122.98     65.20     42.60  38%1 <
 -14  11  -1     51.97     27.20     36.60  38%1 <
 -13 -13  -4     40.94     24.50     36.20  38%1 <
 -12 -14  -4    121.01     44.80     39.30  38%1 <
 -12  -7  -3    560.12    726.30     61.50  38%1 o
 -11  -8  -3    300.08    205.60     48.50  38%1 o
 -11  20   1     63.86     59.00     41.40  38%1 <
 -10 -18  -4     85.36     21.60     35.00  38%1 <
 -10  -9  -3     11.80      1.90     30.70  38%1 <
 -10  19   1     13.59     22.40     35.90  38%1 <
  -9 -19  -4     31.59     37.50     38.70  38%1 <
  -9 -10  -3    241.64    113.70     45.00  38%1 <
  -9  -3  -2    332.15    268.20     56.20  38%1 o
  -9  11   0    825.27    740.40     64.60  38%1 o
  -9  18   1    250.86    162.40     45.80  38%1 o
  -8 -20  -4      6.26     25.90     35.60  38%1 <
  -8  -4  -2     44.16     27.50     41.30  38%1 <
  -8   3  -1    692.46   1188.20     78.30  38%1 o
  -8  10   0   2572.80   2725.90     84.00  38%1 o
  -8  17   1      9.91     20.20     35.00  38%1 <
  -7 -21  -4    100.18     36.00     37.80  38%1 <
  -7 -14  -3    326.58    220.60     48.40  38%1 o
  -7   2  -1  15116.00  15589.10    158.80  38%1 o
  -7   9   0   3749.60   3774.90     95.80  38%1 o
  -7  16   1    380.82    274.80     50.50  38%1 o
  -6 -15  -3    388.57    247.80     50.30  38%1 o
  -6   8   0   3034.80   2889.70     89.80  38%1 o
  -6  15   1    548.33    496.20     59.00  38%1 o
  -5 -16  -3     80.18    169.80     45.50  38%1 o
  -4 -10  -2   9774.60  11488.50    136.40  38%1 o
  -3 -20  -3     64.62      7.00     32.00  38%1 <
  -3 -11  -2     55.24     -3.30     33.60  38%1 <
  -3  17   2      4.28     10.50     32.80  38%1 <
  -2 -21  -3     15.11      1.50     29.90  38%1 <
  -2  16   2     73.18     80.30     42.40  38%1 <
  -1 -22  -3      9.44      1.90     30.20  38%1 <
  -1  -6  -1  13386.00  14298.70    160.30  38%1 o
  -1  15   2    358.48    309.40     53.30  38%1 o
  -1  22   3      4.74     33.70     38.90  38%1 <
   0 -16  -2    201.02    133.10     45.50  38%1 <
   0  14   2   1624.80   1601.10     73.60  38%1 o
   1 -17  -2     64.16     16.00     34.90  38%1 <
   1   6   1  18809.00  18650.80    175.40  38%1 o
   1  13   2    199.82    182.30     48.50  38%1 o
   2 -18  -2    499.38    352.50     54.90  38%1 o
   3 -21  -2     30.20     36.40     38.70  38%1 <
   3 -12  -1   3365.40   2703.90     83.30  38%1 o
   4 -22  -2    254.03    211.00     48.70  38%1 o
   4 -13  -1     47.09     98.00     45.00  38%1 <
   4  15   3    143.51    110.00     44.60  38%1 <
   5  -7   0   2358.90   2579.70     88.70  38%1 o
   5  14   3    478.06    351.50     55.80  38%1 o
   5  21   4     50.15     42.20     40.10  38%1 <
   6 -17  -1   2134.50   1967.60     75.10  38%1 o
   6  -1   1     90.02    179.80     66.60  38%1 <
   6   6   2     97.22    115.00     49.70  38%1 <
   6  13   3    281.58    159.10     47.80  38%1 o
   7 -18  -1     41.44      3.30     31.30  38%1 <
   7   5   2    232.71    170.10     51.80  38%1 o
   7  12   3    220.16     98.10     45.40  38%1 <
   8 -19  -1     23.08     20.00     35.40  38%1 <
   8 -12   0     27.69     33.20     39.50  38%1 <
   9 -13   0    931.26    987.00     67.10  38%1 o
   9  15   4     27.66     32.20     38.30  38%1 <
  10 -14   0    933.28    587.40     61.30  38%1 o
  10  -7   1   7225.30   6998.00    113.10  38%1 o
  10  14   4    290.47    155.30     46.40  38%1 o
  11 -17   0     22.78     20.80     35.50  38%1 <
  11  -8   1    168.99    238.20     50.70  38%1 o
  11  -1   2   7986.20   7793.50    120.10  38%1 o
  11   6   3     41.57     90.20     46.00  38%1 <
  11  13   4     45.79     21.30     36.50  38%1 <
  12 -18   0     59.11     19.20     35.90  38%1 <
  12  -2   2   3798.70   3811.90     93.30  38%1 o
  12   5   3    232.26    288.70     54.80  38%1 o
  12  12   4     41.37     64.00     42.00  38%1 <
  13 -19   0     38.86     33.30     38.20  38%1 <
  13 -12   1    827.25   1039.20     66.90  38%1 o
  14 -13   1     68.20     49.50     41.00  38%1 <
  14  15   5      6.37      3.70     32.10  38%1 <
  15 -14   1      7.24      0.90     30.60  38%1 <
  15  -7   2     11.94     23.30     36.20  38%1 <
  15   7   4     59.36     61.30     41.80  38%1 <
  15  14   5      2.51      7.90     33.70  38%1 <
  16 -17   1     81.61     35.10     38.80  38%1 <
  16  -8   2    205.69    131.90     43.80  38%1 o
  16  -1   3     60.05     29.20     38.70  38%1 <
  16   6   4     87.19     56.80     41.20  38%1 <
  16  13   5      6.18     11.80     34.10  38%1 <
  17  -2   3    639.04    540.90     61.30  38%1 o
  17   5   4     34.88     12.80     34.90  38%1 <
  17  12   5     50.12     47.90     41.50  38%1 <
  18 -12   2     54.02     29.60     37.80  38%1 <
  18   4   4     87.35     77.00     42.80  38%1 <
  19 -13   2     60.47     18.80     35.30  38%1 <
  19  -6   3     73.03     67.20     42.40  38%1 <
  19   8   5    290.81    138.10     47.20  38%1 <
  20  -7   3    135.02     97.40     44.80  38%1 <
  20   0   4     54.50     58.20     41.30  38%1 <
  20   7   5      5.01     44.20     40.60  38%1 <
  21  -8   3     16.80     22.00     36.70  38%1 <
  21  -1   4     67.50     10.40     34.00  38%1 <
  22  -2   4     11.83    -27.80     31.20  38%1 <
 -22   0  -4    474.29    474.20     58.00  39%1 o
 -21  -1  -4    124.85     60.80     40.60  39%1 <
 -21   6  -3     32.15     17.20     33.90  39%1 <
 -20  -2  -4      9.63     12.80     33.10  39%1 <
 -20   5  -3     20.79      4.10     31.30  39%1 <
 -18  15  -1     80.81     56.10     40.00  39%1 <
 -17  -7  -4    416.19    244.50     49.60  39%1 o
 -17  14  -1    130.81     75.30     42.50  39%1 <
 -16  -8  -4    147.75     93.60     42.60  39%1 <
 -16   6  -2     91.98     33.70     38.20  39%1 <
 -16  13  -1     18.90      9.10     32.10  39%1 <
 -15  -9  -4    196.81     69.80     41.80  39%1 <
 -15  -2  -3      8.39     57.50     40.50  39%1 <
 -15   5  -2     24.49     -6.70     30.50  39%1 <
 -15  12  -1     12.74     24.60     36.70  39%1 <
 -14 -10  -4     11.74     -8.80     30.20  39%1 <
 -14  -3  -3    384.94    328.00     53.30  39%1 o
 -14   4  -2    120.15     73.20     43.20  39%1 <
 -14  11  -1    237.40    110.80     44.40  39%1 <
 -13 -11  -4     21.11     17.30     34.40  39%1 <
 -13  -4  -3     91.11     97.20     43.60  39%1 <
 -13   3  -2    383.27    361.30     57.20  39%1 o
 -13  10  -1    201.04    173.00     47.10  39%1 o
 -12  -5  -3    619.84    482.00     58.60  39%1 o
 -12   2  -2   4603.60   4359.50     96.90  39%1 o
 -11 -15  -4    125.21     35.30     38.70  39%1 <
 -11  20   1     47.19     28.80     37.80  39%1 <
 -10 -16  -4      1.88     17.00     34.40  39%1 <
 -10  19   1      4.05     14.20     34.10  39%1 <
  -9 -17  -4     13.04     27.80     36.10  39%1 <
  -9 -10  -3    228.31    126.30     44.20  39%1 <
  -9  11   0   1051.90    980.00     67.90  39%1 o
  -9  18   1    219.32    158.60     45.90  39%1 o
  -8 -11  -3     97.89     79.40     43.30  39%1 <
  -8  10   0   3223.90   3454.60     90.70  39%1 o
  -8  17   1      6.73     -7.70     30.20  39%1 <
  -7 -21  -4     85.09     59.90     40.30  39%1 <
  -7 -12  -3    104.57     69.10     42.30  39%1 <
  -7  -5  -2    212.08    204.20     54.80  39%1 o
  -7   9   0   3636.60   4232.70    100.00  39%1 o
  -7  21   2     99.64    104.80     43.20  39%1 <
  -6  -6  -2    176.37    268.50     56.20  39%1 o
  -6   1  -1    135.71    238.40     72.90  39%1 o
  -6   8   0   3731.80   3372.70     94.60  39%1 o
  -6  20   2     11.27      0.70     29.90  39%1 <
  -5  19   2     11.50      7.20     32.10  39%1 <
  -4 -17  -3     12.12     23.30     36.40  39%1 <
  -4  18   2     19.10     56.40     40.20  39%1 <
  -3 -18  -3    130.65    106.30     43.70  39%1 <
  -3  17   2     53.28      8.60     32.80  39%1 <
  -2 -19  -3     20.80     11.30     33.50  39%1 <
  -2 -12  -2    404.94    455.00     59.20  39%1 o
  -2  16   2     57.81     30.50     37.80  39%1 <
  -1 -22  -3     23.25     14.00     33.80  39%1 <
  -1 -13  -2    186.84    156.10     48.30  39%1 o
  -1   8   1     41.74    103.20     53.00  39%1 <
   1  18   3    407.85    381.80     55.70  39%1 o
   2 -18  -2    242.37    174.70     47.00  39%1 o
   2  17   3     48.88     63.10     42.20  39%1 <
   3 -19  -2    264.02    160.80     46.40  39%1 o
   3 -12  -1   3957.60   3663.00     91.50  39%1 o
   3  16   3     38.20     52.00     42.00  39%1 <
   4 -13  -1     33.22     53.20     42.80  39%1 <
   4   8   2   9198.70   9355.80    128.80  39%1 o
   4  15   3    121.29    137.20     45.90  39%1 <
   5  -7   0   2763.10   2675.90     89.20  39%1 o
   5   7   2    979.62    994.40     75.20  39%1 o
   5  19   4    117.04      2.90     31.70  39%1 <
   6  18   4      8.63     33.10     38.70  39%1 <
   7 -18  -1     34.12     28.70     37.80  39%1 <
   7  17   4     16.68     17.30     35.50  39%1 <
   8 -19  -1     23.24     18.00     34.90  39%1 <
   8 -12   0     12.10     47.50     42.30  39%1 <
   8  16   4     99.79     83.40     43.80  39%1 <
   9 -13   0   1240.50   1029.80     67.40  39%1 o
   9   8   3    528.78    457.30     61.80  39%1 o
   9  15   4     24.07     39.50     39.60  39%1 <
  10 -14   0   1014.40    683.20     62.00  39%1 o
  10  -7   1   7718.90   8330.50    120.70  39%1 o
  10   0   2  16345.00  16138.10    160.70  39%1 o
  10   7   3   3790.10   4273.00     98.60  39%1 o
  11  -1   2  11449.00  12340.80    143.80  39%1 o
  11  18   5     16.25     29.40     38.10  39%1 <
  12 -18   0     29.99     21.00     35.80  39%1 <
  12  17   5     59.09     40.00     40.10  39%1 <
  13 -19   0     51.20     46.00     40.50  39%1 <
  13 -12   1   1133.70    928.40     65.40  39%1 o
  13   9   4    187.43    124.10     46.80  39%1 <
  13  16   5     27.09     32.00     38.60  39%1 <
  14 -13   1     38.81     54.50     41.70  39%1 <
  14  -6   2     66.85     19.50     35.90  39%1 <
  14   1   3     80.66     79.90     45.10  39%1 <
  14   8   4     53.19     57.10     42.70  39%1 <
  15  -7   2     31.07     31.60     38.50  39%1 <
  15   7   4    119.19     48.30     41.70  39%1 <
  16 -17   1     60.03     37.40     39.60  39%1 <
  16  11   5    114.54     85.40     43.40  39%1 <
  17 -11   2     20.55     55.70     41.20  39%1 <
  17  10   5    794.78    706.20     64.40  39%1 o
  18 -12   2     49.46     47.20     40.00  39%1 <
  18  -5   3     23.74     24.00     37.90  39%1 <
  18   2   4    547.33    416.50     58.00  39%1 o
  18   9   5    199.98    128.30     46.40  39%1 <
  19 -13   2     47.66     20.30     35.50  39%1 <
  19  -6   3     68.01     32.00     39.40  39%1 <
  19   1   4     68.30     49.70     41.60  39%1 <
  19   8   5    179.18    181.00     47.60  39%1 o
  21  -3   4      6.84    -23.40     31.20  39%1 <
 -21   6  -3     20.09     21.30     35.10  40%1 <
 -20  -2  -4      9.16      7.20     31.80  40%1 <
 -20   5  -3     17.47     -3.80     30.00  40%1 <
 -20  12  -2      1.88     36.10     38.80  40%1 <
 -19  -3  -4    118.07     78.80     42.20  40%1 <
 -19   4  -3     24.94     11.30     32.90  40%1 <
 -19  11  -2     81.36     22.70     35.80  40%1 <
 -18  -4  -4     84.04     41.10     39.00  40%1 <
 -18   3  -3    144.41    159.90     45.80  40%1 o
 -18  10  -2     99.26     50.70     40.70  40%1 <
 -17 -12  -5     51.03     24.40     36.50  40%1 <
 -17  -5  -4    132.57     35.60     38.00  40%1 <
 -17   2  -3    679.20    652.20     60.30  40%1 o
 -17  14  -1    172.94    135.20     45.30  40%1 <
 -16 -13  -5      9.53     25.30     36.80  40%1 <
 -16  -6  -4     24.92     18.60     35.00  40%1 <
 -16   1  -3     52.94     20.20     35.70  40%1 <
 -16  13  -1     26.39     30.70     37.20  40%1 <
 -15  12  -1     52.18     50.50     39.70  40%1 <
 -14  11  -1    115.42     59.30     40.80  40%1 <
 -13 -11  -4     49.22      0.90     29.90  40%1 <
 -13  10  -1    140.12     85.90     43.70  40%1 <
 -12 -12  -4     52.41     21.00     35.20  40%1 <
 -12  -5  -3    572.07    453.30     58.80  40%1 o
 -12   2  -2   4500.10   4740.10    101.10  40%1 o
 -12   9  -1     10.36     42.90     39.70  40%1 <
 -11 -13  -4     82.87     71.20     41.80  40%1 <
 -11  -6  -3     34.71      0.40     31.50  40%1 <
 -11   1  -2   8172.90   8273.40    127.00  40%1 o
 -11   8  -1    341.94    393.90     57.70  40%1 o
 -11  20   1     56.40     54.80     40.60  40%1 <
 -10 -14  -4    257.62    161.40     46.00  40%1 o
 -10  -7  -3   3852.90   3878.20     93.20  40%1 o
 -10   0  -2  19671.00  19083.50    170.90  40%1 o
 -10  19   1      5.51     15.40     34.00  40%1 <
  -9  18   1    229.88    197.30     47.00  40%1 o
  -8 -18  -4     73.69     24.50     35.80  40%1 <
  -8  10   0   3362.70   3370.30     90.10  40%1 o
  -7 -19  -4     11.36      4.60     31.00  40%1 <
  -7   9   0   3717.90   4137.60     99.30  40%1 o
  -7  21   2    102.79     27.60     36.00  40%1 <
  -6 -20  -4     13.66      9.50     32.50  40%1 <
  -6 -13  -3    237.89    168.80     47.40  40%1 o
  -6   8   0   2659.80   2908.40     90.10  40%1 o
  -6  20   2      6.48     27.80     35.80  40%1 <
  -5 -14  -3    555.70    430.20     57.10  40%1 o
  -5  -7  -2   1298.30    963.90     75.50  40%1 o
  -5  19   2     22.07     27.20     35.70  40%1 <
  -4  -8  -2  13398.00  12356.00    142.90  40%1 o
  -4  18   2     41.65     33.30     37.50  40%1 <
  -3  22   3     53.90     37.50     38.50  40%1 <
  -2 -19  -3     11.86     31.20     37.90  40%1 <
  -2   9   1   6599.90   6813.10    115.80  40%1 o
  -2  21   3     15.52     -5.70     29.70  40%1 <
  -1 -20  -3    239.05    262.70     50.90  40%1 o
  -1 -13  -2    229.56    164.70     48.60  40%1 o
  -1   8   1     36.66    152.20     55.50  40%1 <
  -1  20   3    391.26    376.60     54.20  40%1 o
   0 -14  -2   1760.20   1912.30     75.90  40%1 o
   1  18   3    469.32    381.50     55.20  40%1 o
   2  10   2    350.51    358.50     59.70  40%1 o
   2  22   4     32.03     32.10     38.50  40%1 <
   3 -19  -2    241.21    137.90     45.90  40%1 o
   3   9   2   1541.20   1854.30     82.90  40%1 o
   3  21   4     15.06     33.10     39.00  40%1 <
   4 -20  -2     10.25      8.30     33.10  40%1 <
   4 -13  -1     26.17     78.20     43.70  40%1 <
   4  20   4      4.73     35.30     38.90  40%1 <
   5 -14  -1    823.24    743.00     63.60  40%1 o
   5  -7   0   2836.60   2679.60     90.40  40%1 o
   5  19   4      1.19     15.30     35.20  40%1 <
   6  11   3     86.38     89.60     46.10  40%1 <
   7 -18  -1     54.75     49.20     40.30  40%1 <
   7  10   3   5285.70   5408.10    107.80  40%1 o
   8 -19  -1      5.48    -18.50     30.40  40%1 <
   8 -12   0     14.94     37.60     40.90  40%1 <
   8   2   2  10169.00   9653.00    132.10  40%1 o
   8   9   3   1485.00   1652.30     77.90  40%1 o
   9 -20  -1    321.69    110.10     44.60  40%1 <
   9 -13   0    859.60    844.60     66.10  40%1 o
   9  -6   1    471.56    332.80     59.70  40%1 o
   9   1   2    307.38    164.40     57.00  40%1 <
   9  13   4    407.33    375.30     58.10  40%1 o
  10  -7   1   9335.80  10622.40    130.80  40%1 o
  10  12   4     75.93     70.10     43.50  40%1 <
  11  11   4    148.32    112.90     45.80  40%1 <
  12 -18   0     54.17     29.40     38.00  40%1 <
  12 -11   1    719.58    439.80     57.60  40%1 o
  12   3   3    290.36    330.90     56.90  40%1 o
  12  10   4     87.63     99.70     45.40  40%1 <
  12  15   5     25.26     19.20     36.00  40%1 <
  13 -19   0     31.82     42.60     40.20  40%1 <
  13 -12   1    878.16    700.00     62.00  40%1 o
  13  -5   2     77.04     37.80     40.10  40%1 <
  13   2   3    593.39    479.40     59.50  40%1 o
  13  14   5     17.83     14.10     35.20  40%1 <
  14 -13   1     84.75     68.40     42.00  40%1 <
  14  -6   2     89.37     89.10     43.80  40%1 <
  14  13   5     51.85     79.50     43.20  40%1 <
  15 -16   1     36.26     31.50     37.80  40%1 <
  15   5   4     40.94     77.10     43.80  40%1 <
  15  12   5    101.91     43.00     40.20  40%1 <
  16 -17   1    107.30     13.50     34.30  40%1 <
  16 -10   2    538.95    412.70     57.50  40%1 o
  16  -3   3    339.25    267.00     52.20  40%1 o
  16   4   4     97.34     44.70     41.80  40%1 <
  17 -11   2     41.78     29.50     37.50  40%1 <
  17  -4   3    299.58    260.60     52.40  40%1 o
  17   3   4     19.33     47.00     41.90  40%1 <
  18 -12   2     88.72     50.00     40.80  40%1 <
  18  -5   3     19.61     40.20     40.30  40%1 <
  18   7   5      2.49     18.60     35.90  40%1 <
  19  -1   4     65.77     30.30     38.50  40%1 <
  19   6   5     21.89      3.90     32.20  40%1 <
  20  -9   3     25.82      2.80     31.70  40%1 <
  20  -2   4     31.99     24.40     37.80  40%1 <
  20   5   5     12.53     14.80     35.00  40%1 <
  21  -3   4      4.15     14.80     34.90  40%1 <
