# Supplementary material for: Dynamical refinement with multipolar electron scattering factors
Source: IUCrJ. 2024 Mar 21;11(Pt 3):309–24. doi: 10.1107/S2052252524001763 (PMC11067749; doi:10.1107/S2052252524001763)
Supplement: Supplementary file 4 [file m-11-00309-crystalTAAMsup4.hkl]

#
# h,k,l, Fc-squared, Fo-squared, sigma(Fo-squared) and status flag
#
data_crystalTAAM
_shelx_title                             '   '
_shelx_refln_list_code                   4
_shelx_F_calc_maximum                    266.27
_exptl_crystal_F_000                     192.856
_reflns_d_resolution_high                0.5575

loop_
 _symmetry_equiv_pos_as_xyz
 'x, y, z'
 '-x, -y, z'
 '-x, y, -z+1/2'
 'x, -y, -z+1/2'
 '-x, -y, -z'
 'x, y, -z'
 'x, -y, z+1/2'
 '-x, y, z+1/2'
 'x+1/2, y+1/2, z+1/2'
 '-x+1/2, -y+1/2, z+1/2'
 '-x+1/2, y+1/2, -z'
 'x+1/2, -y+1/2, -z'
 '-x+1/2, -y+1/2, -z+1/2'
 'x+1/2, y+1/2, -z+1/2'
 'x+1/2, -y+1/2, z'
 '-x+1/2, y+1/2, z'

_cell_length_a                           13.1931
_cell_length_b                           13.214
_cell_length_c                           6.213
_cell_angle_alpha                        90
_cell_angle_beta                         90
_cell_angle_gamma                        90

_shelx_F_squared_multiplier              1.000

loop_
 _refln_index_h
 _refln_index_k
 _refln_index_l
 _refln_intensity_calc
 _refln_intensity_meas
 _refln_intensity_sigma
 _refln_scale_group_code
 _refln_observed_status
 -23   1   2    58.69    40.40    38.90   1%1 <
 -23   3   2    22.94    -6.80    30.00   1%1 <
 -22   0   2   484.26   555.30    58.60   1%1 o
 -22   2   2    44.34    42.80    39.30   1%1 <
 -21  -3   2     4.92    19.00    34.00   1%1 <
 -21  -1   2   150.14   134.10    44.80   1%1 <
 -20  -4   2    15.46    19.80    34.60   1%1 <
 -20  -2   2    29.00    17.30    33.60   1%1 <
 -19  -5   2    21.29    19.00    34.70   1%1 <
 -18  -8   2   406.48   257.40    49.50   1%1 o
 -18  -6   2    11.48     3.90    31.00   1%1 <
 -18  13   1    49.04    30.20    37.30   1%1 <
 -18  15   1    25.17    51.90    40.20   1%1 <
 -17  -9   2   189.33   150.70    44.80   1%1 o
 -17  10   1  2035.50  1934.60    75.20   1%1 o
 -17  12   1   103.62    58.70    40.80   1%1 <
 -17  14   1    85.48    72.20    42.20   1%1 <
 -16 -10   2   272.66   273.60    51.40   1%1 o
 -16   9   1   710.83   633.00    59.00   1%1 o
 -16  11   1   228.53   238.90    49.00   1%1 o
 -15 -13   2     7.55    -2.10    29.80   1%1 <
 -15 -11   2   359.38   430.50    56.30   1%1 o
 -15   6   1    41.95    63.00    41.70   1%1 <
 -15   8   1   263.79   182.80    46.90   1%1 o
 -14 -14   2    10.39    31.50    37.00   1%1 <
 -14   5   1    48.78    79.40    42.50   1%1 <
 -13 -15   2    43.75    51.00    39.70   1%1 <
 -13   2   1   542.43   584.40    60.20   1%1 o
 -13   4   1   116.40   125.90    45.60   1%1 <
 -12 -18   2    18.46    32.70    37.70   1%1 <
 -12 -16   2    37.51    25.10    35.70   1%1 <
 -12   1   1  1346.90  1471.20    72.70   1%1 o
 -11 -19   2   406.28   400.00    55.00   1%1 o
 -11 -17   2    37.26    30.80    36.70   1%1 <
 -10 -20   2   109.13   114.20    42.60   1%1 <
 -10 -18   2    14.91    34.40    37.70   1%1 <
 -10  -3   1   206.97   300.60    55.30   1%1 o
 -10  20   0   237.75   232.40    49.20   1%1 o
  -9 -21   2    31.83    37.90    38.70   1%1 <
  -9  -4   1    81.49   154.20    49.70   1%1 o
  -9  17   0     7.44     0.90    29.80   1%1 <
  -9  19   0   113.86   164.10    45.50   1%1 o
  -9  21   0    14.15     5.30    31.90   1%1 <
  -8  16   0   147.16   110.20    43.50   1%1 <
  -8  18   0    85.75    84.80    42.00   1%1 <
  -7  -8   1  5977.20  5892.50   110.40   1%1 o
  -7  13   0   262.09   305.90    53.40   1%1 o
  -7  15   0    15.79    15.90    33.80   1%1 <
  -6  -9   1 20102.00 20324.20   175.80   1%1 o
  -6  12   0   170.56   109.00    44.70   1%1 <
  -5 -10   1 29411.00 33695.40   214.80   1%1 o
  -5   9   0  4597.60  4470.60   101.20   1%1 o
  -4 -13   1   108.38   161.60    47.20   1%1 o
  -4   8   0 12326.00 11211.10   135.80   1%1 o
  -3 -14   1    33.78    49.50    40.30   1%1 <
  -3   5   0  9209.10  9620.90   138.70   1%1 o
  -2 -15   1    49.60    69.40    41.60   1%1 <
  -1 -16   1   160.23   144.50    43.80   1%1 o
   1 -18   1   428.52   418.10    55.50   1%1 o
   1  22  -1     4.00    38.50    38.70   1%1 <
   2 -21   1    20.74    22.50    35.70   1%1 <
   2 -19   1    34.21    49.70    40.70   1%1 <
   2  19  -1   128.91   125.10    43.10   1%1 <
   2  21  -1    20.07     1.20    30.60   1%1 <
   2  23  -1    45.66    45.70    40.70   1%1 <
   3 -22   1    76.83    73.10    41.80   1%1 <
   3 -20   1    35.95    52.10    40.60   1%1 <
   3  -5   0 11666.00 10168.80   141.80   1%1 o
   3  18  -1   168.28   130.70    44.70   1%1 <
   3  20  -1   299.84   240.90    50.50   1%1 o
   4 -23   1     9.83    34.60    37.50   1%1 <
   4 -21   1    13.85    51.10    40.20   1%1 <
   4  -6   0   244.76   231.00    60.70   1%1 o
   4  15  -1    55.62    67.80    41.40   1%1 <
   4  17  -1    19.11    41.20    39.60   1%1 <
   5 -22   1    30.76    41.30    39.60   1%1 <
   5  -7   0  2325.20  2427.40    87.00   1%1 o
   5  14  -1   304.15   289.30    51.30   1%1 o
   5  16  -1   149.22   120.20    44.80   1%1 <
   6  11  -1   149.02   228.40    52.80   1%1 o
   6  13  -1   216.50   200.40    49.20   1%1 o
   7 -11   0  4020.30  4339.20    95.50   1%1 o
   7  10  -1  6313.70  6601.50   109.40   1%1 o
   8 -12   0   150.35    92.20    44.30   1%1 <
   8   9  -1  1194.70  1132.60    70.00   1%1 o
   9 -13   0   739.85   812.20    64.70   1%1 o
   9   6  -1   162.59   251.30    53.20   1%1 o
  10 -14   0   419.49   271.00    51.70   1%1 o
  10   5  -1   202.99   112.60    45.10   1%1 <
  11 -15   0   308.01   242.50    50.20   1%1 o
  11   4  -1    65.00    65.00    43.40   1%1 <
  12 -16   0    67.73    37.70    39.00   1%1 <
  12   1  -1  1352.40  1404.80    72.20   1%1 o
  12   3  -1  1032.50   903.50    65.60   1%1 o
  13 -17   0    16.68    21.40    36.00   1%1 <
  14 -18   0    49.74    65.10    40.90   1%1 <
  14  -1  -1    70.50    59.60    41.10   1%1 <
  15  -2  -1    30.21    15.90    34.80   1%1 <
  16  -3  -1   363.05   344.90    53.70   1%1 o
  17  -6  -1    96.84   162.90    45.50   1%1 o
  17  -4  -1   354.92   282.20    50.50   1%1 o
  18  -7  -1    11.19    32.60    37.60   1%1 <
  18  -5  -1    19.61    29.30    37.00   1%1 <
  18  14  -2     6.66     1.90    30.70   1%1 <
  19  -8  -1   371.09   363.40    54.30   1%1 o
  19  -6  -1    35.08    -4.90    30.00   1%1 <
  19  13  -2    46.45    51.00    41.60   1%1 <
  20  -9  -1    42.61    58.90    40.40   1%1 <
  20  -7  -1    24.49    -4.60    29.90   1%1 <
  20  12  -2     5.04     3.70    31.60   1%1 <
  21 -10  -1     2.28     2.70    30.30   1%1 <
  21  -8  -1    18.39    38.80    39.20   1%1 <
  21   9  -2     3.86    -0.80    30.50   1%1 <
 -23  -1   2    34.39    26.60    36.80   2%1 <
 -23   1   2    68.98    60.30    40.50   2%1 <
 -22  -4   2    14.16     9.70    32.40   2%1 <
 -22  -2   2    29.13    19.30    34.20   2%1 <
 -21  -5   2    77.89    55.30    40.70   2%1 <
 -21  -3   2     9.69    25.50    35.90   2%1 <
 -20  -8   2     8.15     7.30    32.30   2%1 <
 -20  -6   2     4.03    10.80    32.90   2%1 <
 -19  -9   2     4.20    14.40    33.70   2%1 <
 -19  -7   2     9.86    17.70    34.60   2%1 <
 -19  14   1     8.67    40.30    39.20   2%1 <
 -18 -10   2    72.64    45.50    39.90   2%1 <
 -18  11   1    59.46    17.20    34.50   2%1 <
 -18  13   1    32.43    42.50    39.30   2%1 <
 -18  15   1    38.31    40.20    38.80   2%1 <
 -17 -13   2    41.45    45.70    39.80   2%1 <
 -17 -11   2    98.33    91.60    42.30   2%1 <
 -17   8   1   166.16    92.70    43.10   2%1 <
 -17  10   1  1512.30  1657.00    72.50   2%1 o
 -17  12   1   130.58   102.90    42.40   2%1 <
 -16 -14   2    16.95    28.40    36.40   2%1 <
 -16 -12   2    16.38    19.80    34.50   2%1 <
 -16   7   1    34.13    27.30    36.70   2%1 <
 -16   9   1   815.16   688.50    61.40   2%1 o
 -15 -15   2     7.93    -6.60    29.80   2%1 <
 -15   4   1    53.61    50.50    40.50   2%1 <
 -15   6   1    18.05    47.40    39.50   2%1 <
 -14 -18   2    83.75    63.50    41.90   2%1 <
 -14 -16   2    14.40    23.40    35.70   2%1 <
 -14   3   1   583.61   532.70    58.70   2%1 o
 -13 -19   2   671.27   861.30    63.40   2%1 o
 -13 -17   2    32.98    43.40    38.50   2%1 <
 -13   2   1   486.68   626.40    62.00   2%1 o
 -12 -20   2   181.68   197.20    47.30   2%1 o
 -12 -18   2    14.05    23.40    35.90   2%1 <
 -12  -1   1  1350.90  1401.10    72.00   2%1 o
 -11  -2   1  1165.70  1210.30    69.80   2%1 o
 -10  -5   1   182.82   139.50    47.70   2%1 <
 -10  20   0   287.44   307.40    52.90   2%1 o
  -9  -6   1   165.95   202.60    51.60   2%1 o
  -9  17   0     8.35     3.50    31.10   2%1 <
  -9  19   0   236.33   216.50    48.40   2%1 o
  -9  21   0    15.85     9.40    32.70   2%1 <
  -8  -7   1    87.64   114.60    48.30   2%1 <
  -8  16   0   145.31   107.40    43.50   2%1 <
  -8  18   0    20.38    35.40    38.40   2%1 <
  -8  20   0    31.82    42.90    39.00   2%1 <
  -7 -10   1  8577.00  8678.20   122.90   2%1 o
  -7  13   0   700.53   706.20    61.60   2%1 o
  -7  15   0    11.80    25.60    36.40   2%1 <
  -7  17   0    53.36    54.50    41.10   2%1 <
  -6 -11   1   137.47   146.40    49.90   2%1 <
  -6  12   0   160.40   142.90    46.80   2%1 o
  -5 -12   1   792.05   781.60    64.30   2%1 o
  -5   9   0  5819.70  5868.20   110.40   2%1 o
  -5  11   0  2834.60  3037.90    89.30   2%1 o
  -4 -13   1   205.56   173.00    47.60   2%1 o
  -4   8   0 11619.00 11851.50   139.50   2%1 o
  -3 -16   1   141.10    88.00    42.60   2%1 <
  -3 -14   1   104.37   114.60    43.70   2%1 <
  -3   5   0 11498.00 10883.40   147.30   2%1 o
  -2 -17   1    11.06    15.40    34.60   2%1 <
  -2   4   0  9219.50  8933.90   145.90   2%1 o
  -1 -18   1   463.71   418.30    55.70   2%1 o
   1 -20   1   422.88   499.20    58.30   2%1 o
   2 -21   1    39.90     7.20    32.30   2%1 <
   2  23  -1    44.00    30.20    38.00   2%1 <
   3 -22   1    28.09    56.20    40.60   2%1 <
   3  -5   0 11058.00 10339.70   143.00   2%1 o
   3  20  -1    19.00    20.90    36.20   2%1 <
   3  22  -1    39.42    61.20    42.20   2%1 <
   4 -23   1    28.85    36.80    38.40   2%1 <
   4  -6   0   397.08   276.00    63.10   2%1 o
   4  19  -1     7.83    14.80    34.30   2%1 <
   4  21  -1    36.57    30.20    38.70   2%1 <
   4  23  -1     5.12    13.30    34.20   2%1 <
   5  -7   0  2289.30  2262.40    85.70   2%1 o
   5  16  -1   104.13   103.40    44.70   2%1 <
   5  18  -1   298.48   268.40    51.90   2%1 o
   5  20  -1    43.78    29.10    38.30   2%1 <
   6  15  -1   340.82   343.50    54.70   2%1 o
   6  17  -1  1855.50  2271.50    79.80   2%1 o
   7 -11   0  4281.50  4293.50    96.20   2%1 o
   7  12  -1   124.27   114.80    44.40   2%1 <
   7  14  -1   408.96   355.90    55.90   2%1 o
   8 -12   0    76.85   108.90    45.30   2%1 <
   8  11  -1    69.59    56.90    44.00   2%1 <
   8  13  -1   232.96   275.00    53.00   2%1 o
   9 -13   0   751.78   762.30    63.60   2%1 o
   9   8  -1   914.00   858.30    66.00   2%1 o
   9  10  -1   494.23   352.80    57.30   2%1 o
  10 -14   0   279.83   258.10    50.50   2%1 o
  10   7  -1  5732.50  5768.80   105.20   2%1 o
  11 -15   0   304.61   262.80    49.60   2%1 o
  11   6  -1    59.38    14.90    36.00   2%1 <
  12 -16   0    24.81     5.80    32.50   2%1 <
  12   3  -1   899.57   884.10    65.40   2%1 o
  12   5  -1   399.93   349.80    56.40   2%1 o
  13 -17   0    17.12    19.40    35.00   2%1 <
  13   2  -1   403.75   518.60    59.40   2%1 o
  14 -18   0    69.17    73.00    41.60   2%1 <
  14   1  -1    59.97   121.50    45.80   2%1 <
  16  -3  -1   527.73   537.60    58.00   2%1 o
  16  -1  -1    39.11    79.70    43.00   2%1 <
  17  -4  -1   429.35   468.80    56.80   2%1 o
  17  -2  -1   769.59   703.20    62.70   2%1 o
  18  -5  -1    16.13    10.50    32.80   2%1 <
  18  -3  -1    53.71    58.60    42.20   2%1 <
  19  -6  -1    29.96    10.50    33.00   2%1 <
  19  -4  -1    15.72    17.10    35.10   2%1 <
  20  -7  -1     7.67     5.70    32.10   2%1 <
  20  -5  -1    40.11    33.40    39.10   2%1 <
  21  -8  -1    13.91     7.90    32.80   2%1 <
  21  -6  -1    42.77    45.00    40.80   2%1 <
  22  -7  -1    83.76    59.60    42.50   2%1 <
 -23  -3   2     8.63    15.40    33.60   3%1 <
 -22  -6   2     9.30    23.00    35.70   3%1 <
 -21  -9   2    10.19    20.00    34.70   3%1 <
 -21  -7   2    83.58    23.30    35.70   3%1 <
 -20 -10   2    29.16     7.40    31.90   3%1 <
 -19 -11   2    11.37    19.30    35.10   3%1 <
 -19  12   1    18.38     2.40    30.50   3%1 <
 -19  14   1    26.64    22.60    35.60   3%1 <
 -18 -14   2    16.38    26.70    36.20   3%1 <
 -18 -12   2   126.31    78.10    41.70   3%1 <
 -18   9   1   155.81   150.40    45.10   3%1 o
 -18  11   1    36.00    16.90    34.80   3%1 <
 -18  13   1   107.77    45.50    40.40   3%1 <
 -17 -15   2    79.56    44.20    39.50   3%1 <
 -17   6   1   231.93   162.80    45.60   3%1 o
 -17   8   1   177.77    85.70    42.50   3%1 <
 -17  10   1  2045.40  2494.10    79.10   3%1 o
 -16 -16   2    38.44    39.50    38.50   3%1 <
 -16   5   1   577.70   482.50    57.30   3%1 o
 -16   7   1    14.15    31.50    37.30   3%1 <
 -15 -17   2    11.57    22.10    35.50   3%1 <
 -15   2   1    27.91    30.50    38.20   3%1 <
 -15   4   1   112.93    64.00    41.60   3%1 <
 -14 -18   2    91.14    83.20    42.40   3%1 <
 -14   1   1   277.99   148.20    45.70   3%1 o
 -13  -2   1   646.20   727.80    63.30   3%1 o
 -12  -3   1   667.23   651.40    61.80   3%1 o
 -11  -4   1   207.93   157.00    48.10   3%1 o
 -10  -7   1  6583.30  6859.60   110.90   3%1 o
  -9  -8   1   934.67   855.00    67.50   3%1 o
  -9  19   0   273.44   366.80    53.20   3%1 o
  -9  21   0    21.09    22.30    36.20   3%1 <
  -8  -9   1  1595.40  1503.30    76.10   3%1 o
  -8  16   0   169.96   116.80    43.60   3%1 <
  -8  18   0    12.88    28.70    36.60   3%1 <
  -8  20   0     7.28    23.30    35.40   3%1 <
  -8  22   0    78.72    68.60    41.80   3%1 <
  -7 -12   1   248.10   119.60    45.00   3%1 <
  -7  13   0  1237.80  1208.70    68.40   3%1 o
  -7  15   0     9.78    20.20    35.40   3%1 <
  -7  17   0    61.85    44.30    39.40   3%1 <
  -7  19   0    32.13    42.50    39.00   3%1 <
  -6 -13   1   292.04   216.30    48.90   3%1 o
  -6  12   0   246.86   184.00    49.30   3%1 o
  -6  14   0   182.07   244.50    50.10   3%1 o
  -5 -14   1   535.35   576.20    59.30   3%1 o
  -5   9   0  6728.50  6834.20   118.30   3%1 o
  -5  11   0  2400.80  2430.10    86.00   3%1 o
  -4 -15   1   143.84    72.50    42.30   3%1 <
  -4   8   0 11300.00 11744.50   140.50   3%1 o
  -3 -18   1   204.53   239.30    49.80   3%1 o
  -3 -16   1    90.47   154.10    44.90   3%1 o
  -3   5   0 14967.00 13144.80   156.30   3%1 o
  -2 -19   1    13.99    36.50    38.50   3%1 <
  -2 -17   1    38.56    35.20    38.70   3%1 <
  -2   4   0  7984.60  7422.20   142.90   3%1 o
  -1 -20   1   486.85   490.10    57.10   3%1 o
  -1 -18   1   736.55   585.80    59.50   3%1 o
   1 -22   1     1.59     8.10    32.20   3%1 <
   2 -23   1    32.65    14.50    33.90   3%1 <
   3  -5   0 11363.00 11038.10   147.30   3%1 o
   4  -6   0   368.92   260.80    62.60   3%1 o
   4  23  -1    21.77    23.80    36.60   3%1 <
   5  -7   0  2968.10  2833.40    91.00   3%1 o
   5  20  -1   175.24   115.80    44.50   3%1 <
   5  22  -1    15.10    38.70    39.20   3%1 <
   6 -10   0   727.06   696.60    70.50   3%1 o
   6  17  -1  1728.30  1957.50    76.70   3%1 o
   6  19  -1    12.76     8.70    33.50   3%1 <
   6  21  -1    17.51    16.90    34.60   3%1 <
   7 -11   0  4209.60  4874.80   100.30   3%1 o
   7  16  -1   351.94   280.10    53.80   3%1 o
   7  18  -1    46.19    54.20    41.70   3%1 <
   7  20  -1    23.97    19.30    35.50   3%1 <
   8 -12   0    75.33   105.40    44.90   3%1 <
   8  13  -1   224.30   267.30    53.30   3%1 o
   8  15  -1    53.02    58.40    43.00   3%1 <
   8  17  -1     4.08    33.10    38.80   3%1 <
   9 -13   0  1017.80  1087.30    67.00   3%1 o
   9  12  -1  2913.90  3311.80    88.00   3%1 o
   9  14  -1    43.07    52.80    42.10   3%1 <
  10 -14   0   276.16   260.30    50.50   3%1 o
  10   9  -1    50.13    39.90    42.10   3%1 <
  10  11  -1   110.22   131.10    47.30   3%1 <
  10  13  -1   601.83   622.50    62.80   3%1 o
  11 -15   0   353.50   389.70    55.20   3%1 o
  11   8  -1   167.00   245.30    52.40   3%1 o
  11  10  -1     4.39    12.90    35.20   3%1 <
  12 -16   0    30.45    28.30    37.70   3%1 <
  12   7  -1   750.23   756.70    65.60   3%1 o
  13 -17   0    17.91    22.00    35.90   3%1 <
  13   4  -1    67.26   141.60    47.80   3%1 <
  13   6  -1   785.18   768.40    64.60   3%1 o
  14 -18   0    57.69    51.20    41.00   3%1 <
  14   3  -1   817.81   661.00    62.70   3%1 o
  14   5  -1    58.06    47.40    42.30   3%1 <
  15   2  -1    14.96    36.60    40.60   3%1 <
  16  -1  -1    59.22    59.90    42.20   3%1 <
  16   1  -1    40.56    58.20    42.80   3%1 <
  17  -2  -1  1181.30  1022.50    66.10   3%1 o
  18  -3  -1    25.60    56.30    42.10   3%1 <
  18  -1  -1   152.49    83.80    44.10   3%1 <
  19  -4  -1    21.68     9.60    33.50   3%1 <
  19  -2  -1    91.21    88.50    44.20   3%1 <
  20  -5  -1     9.73    29.60    38.20   3%1 <
  20  -3  -1    13.71    34.90    40.00   3%1 <
  21  -6  -1    28.79    18.30    35.80   3%1 <
  21  -4  -1     5.36    31.00    38.60   3%1 <
  22  -7  -1    63.74    39.00    40.20   3%1 <
  22  -5  -1   102.37    66.50    42.90   3%1 <
 -20  11   1    51.73    31.40    37.40   4%1 <
 -19   8   1   612.71   484.30    56.60   4%1 o
 -19  10   1    34.57    37.70    38.60   4%1 <
 -19  12   1    21.03     0.00    30.00   4%1 <
 -19  14   1    14.22     5.30    32.00   4%1 <
 -18   7   1     7.62    38.10    38.20   4%1 <
 -18   9   1   208.20   206.80    47.60   4%1 o
 -18  11   1    57.95    50.00    39.70   4%1 <
 -17   4   1   626.21   518.70    57.40   4%1 o
 -17   6   1   142.04   110.30    43.60   4%1 <
 -17   8   1   166.67   100.20    42.80   4%1 <
 -16   1   1    55.74    56.60    41.30   4%1 <
 -16   3   1   357.23   412.20    56.40   4%1 o
 -16   5   1   723.70   794.80    61.50   4%1 o
 -15   2   1    48.57    54.10    41.20   4%1 <
 -14  -3   1   815.90   659.40    61.90   4%1 o
 -14  -1   1   117.85    80.30    43.10   4%1 <
 -13  -4   1   188.09   164.50    47.20   4%1 o
 -13  -2   1   656.11   911.70    65.20   4%1 o
 -12  -5   1   423.55   491.90    59.40   4%1 o
 -11  -8   1   163.77   177.20    49.70   4%1 o
 -11  -6   1   146.44    42.60    42.20   4%1 <
 -10  -9   1    30.23    38.40    40.60   4%1 <
  -9 -10   1   454.44   398.60    57.60   4%1 o
  -9  21   0    20.18    36.40    38.30   4%1 <
  -8 -13   1   229.88   252.90    50.80   4%1 o
  -8 -11   1    75.18    54.60    42.90   4%1 <
  -8  18   0    10.30    -3.80    30.10   4%1 <
  -8  20   0     8.89    15.20    33.50   4%1 <
  -8  22   0    79.96    30.10    37.80   4%1 <
  -7 -14   1   374.55   352.60    54.70   4%1 o
  -7  15   0     8.63    29.20    37.50   4%1 <
  -7  17   0    72.29    46.20    40.00   4%1 <
  -7  19   0    32.92    23.10    35.90   4%1 <
  -7  21   0   113.27   103.40    42.60   4%1 <
  -6 -15   1   307.46   271.10    51.50   4%1 o
  -6  12   0   272.55   236.50    51.60   4%1 o
  -6  14   0    87.88   113.00    45.00   4%1 <
  -6  16   0    88.14    54.90    41.30   4%1 <
  -5 -16   1   120.01   135.90    46.00   4%1 <
  -5  11   0  2121.00  2047.50    84.80   4%1 o
  -5  13   0    90.70   118.70    45.60   4%1 <
  -4 -19   1    12.70    21.70    35.40   4%1 <
  -4 -17   1    14.78    20.30    35.60   4%1 <
  -4   8   0 11998.00 12102.50   142.10   4%1 o
  -4  10   0 18019.00 21452.80   178.20   4%1 o
  -3 -20   1    41.52   -14.10    30.10   4%1 <
  -3 -18   1   146.16   186.40    47.30   4%1 o
  -3   7   0   598.90   744.90    75.90   4%1 o
  -2 -21   1    75.00    34.00    38.30   4%1 <
  -2 -19   1    14.44    41.60    39.40   4%1 <
  -2   4   0  7483.10  6851.30   140.40   4%1 o
  -1 -22   1    22.10    10.90    33.20   4%1 <
  -1 -20   1   473.90   535.40    57.80   4%1 o
   1 -22   1    16.17    37.00    38.50   4%1 <
   2 -23   1    25.73    23.30    36.00   4%1 <
   3  -5   0 11752.00 10856.90   147.50   4%1 o
   4  -6   0   511.61   352.00    68.90   4%1 o
   5  -7   0  3210.20  2886.40    91.90   4%1 o
   6 -10   0   730.02   742.40    71.20   4%1 o
   7 -11   0  4170.20  4456.40    97.20   4%1 o
   7  20  -1    31.44    40.00    39.50   4%1 <
   7  22  -1     4.59    13.20    34.00   4%1 <
   8 -12   0    39.06    88.60    45.30   4%1 <
   8  19  -1    18.21    39.70    39.50   4%1 <
   8  21  -1    16.59    14.80    34.20   4%1 <
   9 -13   0   771.81   853.00    64.50   4%1 o
   9  16  -1    33.95    57.60    41.80   4%1 <
   9  18  -1   158.46   198.80    48.50   4%1 o
   9  20  -1   174.35   167.50    46.70   4%1 o
  10 -14   0   328.36   271.90    51.80   4%1 o
  10  13  -1   683.73   579.30    60.20   4%1 o
  10  15  -1    12.50    27.70    38.10   4%1 <
  10  17  -1    46.74    23.60    36.40   4%1 <
  10  19  -1     6.24    11.60    34.00   4%1 <
  10  21  -1    30.03    16.00    34.90   4%1 <
  11 -15   0   446.10   364.60    54.90   4%1 o
  11  12  -1   177.29   250.20    51.30   4%1 o
  11  14  -1   114.23    24.90    37.40   4%1 <
  11  16  -1    54.22    67.60    42.40   4%1 <
  11  18  -1   136.23   130.60    45.80   4%1 <
  12 -18   0   138.04   108.50    44.10   4%1 <
  12 -16   0    57.72    85.80    42.50   4%1 <
  12   9  -1    16.90    32.60    39.30   4%1 <
  12  11  -1   337.12   329.60    55.20   4%1 o
  12  13  -1   454.33   282.30    52.70   4%1 o
  12  15  -1    35.52    44.70    40.50   4%1 <
  13 -19   0    32.63    39.20    39.80   4%1 <
  13 -17   0    28.94    32.80    38.40   4%1 <
  13   8  -1   200.23   238.90    52.40   4%1 o
  13  10  -1   164.73   136.10    46.50   4%1 <
  13  12  -1   966.99   925.20    65.80   4%1 o
  14 -18   0   123.45   121.00    44.40   4%1 <
  14   7  -1   131.19   178.10    48.50   4%1 o
  14   9  -1   829.50   879.70    66.10   4%1 o
  15   4  -1    83.51    94.60    44.40   4%1 <
  15   6  -1    14.81    13.90    35.00   4%1 <
  15   8  -1    33.98    36.50    39.90   4%1 <
  16   3  -1   421.00   470.60    59.10   4%1 o
  16   5  -1   559.19   595.10    62.50   4%1 o
  17   2  -1   859.88   800.80    65.20   4%1 o
  17   4  -1   664.47   509.90    59.70   4%1 o
  18  -1  -1   198.52   187.90    48.30   4%1 o
  18   1  -1    98.47   126.10    45.40   4%1 <
  18   3  -1    11.25    27.10    38.30   4%1 <
  19  -2  -1   281.64   233.30    50.20   4%1 o
  19   2  -1   173.61   187.70    49.20   4%1 o
  20  -3  -1    24.83    63.00    43.40   4%1 <
  20  -1  -1    27.35    53.40    41.80   4%1 <
  20   1  -1    48.16    41.70    39.90   4%1 <
  21  -4  -1     4.34    16.90    35.90   4%1 <
  21  -2  -1    26.45    32.10    38.90   4%1 <
  22  -5  -1    58.07    48.30    41.60   4%1 <
  22  -3  -1   110.04    93.50    44.40   4%1 <
  22  -1  -1   282.08   184.30    47.70   4%1 o
  23  -4  -1    22.61    23.00    36.90   4%1 <
  23  -2  -1   254.32   177.10    49.40   4%1 o
 -21  10   1     3.71     4.70    31.30   5%1 <
 -20   7   1    32.24    26.50    36.00   5%1 <
 -20   9   1    22.55    11.60    33.30   5%1 <
 -20  11   1    78.84    19.70    34.80   5%1 <
 -19   6   1    57.69    39.70    38.70   5%1 <
 -19   8   1   472.93   414.90    54.70   5%1 o
 -19  10   1    15.19    15.50    33.60   5%1 <
 -19  12   1    40.57    20.60    35.00   5%1 <
 -18   3   1     6.64    19.90    35.20   5%1 <
 -18   5   1     7.40    32.50    37.50   5%1 <
 -18   7   1     7.87    18.60    34.40   5%1 <
 -17   2   1   879.10   754.00    62.00   5%1 o
 -17   4   1   485.39   452.70    56.30   5%1 o
 -16  -1   1    94.11    57.10    41.20   5%1 <
 -16   1   1    25.02    48.20    40.00   5%1 <
 -15  -4   1   111.35    85.20    43.20   5%1 <
 -15  -2   1    47.42    37.90    39.40   5%1 <
 -14  -5   1    65.61    52.10    40.70   5%1 <
 -14  -3   1   803.87   731.60    63.50   5%1 o
 -13  -8   1   264.83   240.30    49.60   5%1 o
 -13  -6   1   778.87   801.90    62.40   5%1 o
 -12  -9   1    12.37    29.30    37.20   5%1 <
 -12  -7   1  1485.80  1098.90    67.40   5%1 o
 -11 -10   1     4.48    14.90    34.20   5%1 <
 -10 -13   1   523.08   458.30    56.90   5%1 o
 -10 -11   1   246.19   208.30    48.10   5%1 o
  -9 -14   1    64.45    77.50    42.30   5%1 <
  -9 -12   1  3543.30  3990.50    91.90   5%1 o
  -8 -15   1    58.86    44.60    39.70   5%1 <
  -8  18   0    14.26     1.80    30.50   5%1 <
  -8  20   0    13.50    22.00    35.50   5%1 <
  -8  22   0    77.33    46.80    40.30   5%1 <
  -7 -16   1   304.23   263.60    50.30   5%1 o
  -7  15   0    22.98    48.50    41.00   5%1 <
  -7  17   0   166.01   146.70    45.20   5%1 o
  -7  19   0    31.96     2.30    30.30   5%1 <
  -7  21   0   112.10    50.50    40.40   5%1 <
  -6 -19   1    19.68    12.30    32.90   5%1 <
  -6 -17   1  1475.50  1450.30    69.90   5%1 o
  -6  12   0   309.88   219.20    51.10   5%1 o
  -6  14   0    41.08    54.30    41.10   5%1 <
  -6  16   0    82.04    27.10    37.00   5%1 <
  -6  18   0     3.66     8.00    33.00   5%1 <
  -6  20   0    12.55    26.60    36.30   5%1 <
  -6  22   0    27.91    27.90    36.30   5%1 <
  -5 -20   1    39.08    28.10    36.90   5%1 <
  -5 -18   1   277.07   210.90    49.00   5%1 o
  -5  11   0  2274.00  2121.80    85.00   5%1 o
  -5  13   0    68.75    78.10    44.40   5%1 <
  -5  15   0   106.21    88.60    43.20   5%1 <
  -4 -21   1    11.90    29.50    36.80   5%1 <
  -4 -19   1     5.00    21.30    35.50   5%1 <
  -4   8   0 12774.00 12991.80   147.20   5%1 o
  -4  10   0 14281.00 14687.10   155.20   5%1 o
  -3 -22   1    40.63    39.30    38.50   5%1 <
  -3 -20   1    32.47    -2.60    30.20   5%1 <
  -3   7   0   575.11   787.90    78.30   5%1 o
  -2 -23   1    46.61    33.90    37.60   5%1 <
  -2 -21   1    33.17     9.20    33.00   5%1 <
  -2   4   0  6505.50  6424.70   138.90   5%1 o
  -1 -22   1     2.69     4.80    31.90   5%1 <
   2  -4   0 10294.00  9998.80   154.40   5%1 o
   3  -5   0 11612.00 10700.30   149.00   5%1 o
   4  -6   0   412.29   291.40    67.90   5%1 o
   5  -9   0  9293.20  9775.00   132.60   5%1 o
   5  -7   0  3122.00  3028.10    95.90   5%1 o
   6 -10   0   679.51   641.20    71.80   5%1 o
   7 -11   0  4015.90  4447.10    98.20   5%1 o
   8 -12   0    27.21    70.90    44.70   5%1 <
   9 -13   0   786.78   815.20    64.20   5%1 o
  10 -14   0   290.96   256.50    51.60   5%1 o
  10  21  -1    30.06    17.40    34.70   5%1 <
  11 -15   0   388.18   311.90    53.20   5%1 o
  11  18  -1   117.07   116.10    43.60   5%1 <
  11  20  -1    37.36    38.80    39.50   5%1 <
  12 -18   0   134.88   143.80    46.30   5%1 o
  12 -16   0    42.55    75.90    42.20   5%1 <
  12  15  -1    66.08    45.70    41.10   5%1 <
  12  17  -1   106.18    65.80    43.10   5%1 <
  12  19  -1   123.19    81.50    43.10   5%1 <
  13 -19   0    30.15    29.70    37.70   5%1 <
  13 -17   0   117.09    42.70    39.70   5%1 <
  13  12  -1   874.44  1069.10    68.20   5%1 o
  13  14  -1    18.13    41.70    40.50   5%1 <
  13  16  -1    17.88    19.40    35.50   5%1 <
  13  18  -1   141.29    98.90    44.50   5%1 <
  14 -18   0    92.97    69.90    41.60   5%1 <
  14 -16   0     5.23     3.20    31.30   5%1 <
  14  11  -1    31.65    44.60    42.00   5%1 <
  14  13  -1    56.72    56.10    42.90   5%1 <
  14  15  -1   131.78    81.70    43.10   5%1 <
  14  17  -1    20.55     7.70    33.60   5%1 <
  14  19  -1     2.39    31.10    38.20   5%1 <
  15 -17   0    19.77    10.10    33.10   5%1 <
  15  10  -1   125.92   152.30    47.80   5%1 o
  15  12  -1    22.61    50.90    41.50   5%1 <
  15  14  -1    10.29    38.20    40.10   5%1 <
  15  16  -1     4.35    20.80    36.00   5%1 <
  16   7  -1    11.67    28.50    38.90   5%1 <
  16   9  -1   867.86   835.20    65.70   5%1 o
  16  11  -1   246.00   283.30    52.80   5%1 o
  16  13  -1    34.23    73.50    42.80   5%1 <
  17   6  -1   191.31   188.30    49.50   5%1 o
  17   8  -1   135.09   107.70    44.90   5%1 <
  17  10  -1  1842.80  2015.70    77.20   5%1 o
  17  12  -1   175.65   159.80    47.50   5%1 o
  18   3  -1    21.19    38.60    40.40   5%1 <
  18   5  -1     5.92    34.00    39.70   5%1 <
  18   7  -1     4.04    19.00    35.90   5%1 <
  18   9  -1   238.30   251.80    51.10   5%1 o
  19   2  -1   189.91   200.10    48.30   5%1 o
  19   4  -1    18.63    19.00    35.70   5%1 <
  19   6  -1    55.68    99.90    43.20   5%1 <
  19   8  -1   611.03   554.50    59.00   5%1 o
  20   1  -1   102.79    55.80    41.70   5%1 <
  20   3  -1    30.55    27.40    37.80   5%1 <
  20   5  -1    40.05    53.40    41.80   5%1 <
  21   2  -1   129.12   116.20    44.70   5%1 <
  21   4  -1     7.43     5.60    32.20   5%1 <
  22  -1  -1   215.25   164.10    47.30   5%1 o
  22   1  -1   165.95   167.20    46.80   5%1 o
  22   3  -1   166.30    97.80    44.30   5%1 <
  23  -2  -1   139.06    90.50    44.60   5%1 <
  23   2  -1   131.96   103.10    44.50   5%1 <
 -21   6   1    30.49    33.80    37.10   6%1 <
 -21   8   1    17.44     5.10    31.50   6%1 <
 -21  10   1     4.36     7.30    31.60   6%1 <
 -20   3   1    25.48    -7.80    30.20   6%1 <
 -20   5   1    16.88   -12.30    29.80   6%1 <
 -20   7   1    14.39    20.60    35.00   6%1 <
 -20   9   1    42.85    10.70    32.90   6%1 <
 -20  11   1    68.50    45.70    40.20   6%1 <
 -19   2   1   232.28   123.90    43.80   6%1 <
 -19   4   1    17.69    24.20    35.80   6%1 <
 -19   6   1    38.90    28.80    36.70   6%1 <
 -18  -1   1   146.93   112.30    43.50   6%1 <
 -18   1   1    89.07   101.00    43.00   6%1 <
 -18   3   1     7.87    23.40    36.30   6%1 <
 -17  -4   1   467.19   438.00    55.50   6%1 o
 -17  -2   1   861.76   834.80    63.50   6%1 o
 -16  -7   1     8.24    26.80    36.80   6%1 <
 -16  -5   1   561.31   559.70    58.10   6%1 o
 -16  -3   1   418.67   471.20    57.00   6%1 o
 -15  -8   1    97.14    49.90    39.60   6%1 <
 -15  -6   1    27.61    16.40    34.40   6%1 <
 -14  -9   1   750.20   723.30    61.10   6%1 o
 -14  -7   1   207.38   175.40    46.70   6%1 o
 -13 -12   1   931.11   852.40    63.40   6%1 o
 -13 -10   1   180.76   156.70    46.00   6%1 o
 -12 -13   1   324.13   311.70    51.80   6%1 o
 -12 -11   1   346.68   316.50    52.30   6%1 o
 -11 -14   1    45.11    11.80    33.10   6%1 <
 -11 -12   1   287.41   209.40    48.30   6%1 o
 -10 -17   1    55.83    51.20    39.80   6%1 <
 -10 -15   1    30.03    25.00    36.00   6%1 <
  -9 -18   1   157.97   134.90    43.00   6%1 o
  -9 -16   1    17.94    18.70    33.90   6%1 <
  -8 -19   1    23.31    15.90    33.70   6%1 <
  -8 -17   1    14.46     6.30    31.50   6%1 <
  -8  20   0     9.40    14.00    33.80   6%1 <
  -8  22   0   104.79    58.10    41.60   6%1 <
  -7 -20   1    26.71    24.60    35.40   6%1 <
  -7 -18   1    54.42    32.90    37.30   6%1 <
  -7  17   0   156.95   150.00    45.00   6%1 o
  -7  19   0    30.75    26.00    36.50   6%1 <
  -7  21   0   130.58    82.80    42.20   6%1 <
  -6 -21   1    27.27     6.60    31.80   6%1 <
  -6 -19   1    21.35    -1.10    29.70   6%1 <
  -6  14   0   127.21   163.90    47.00   6%1 o
  -6  16   0    82.11    46.20    39.90   6%1 <
  -6  18   0     6.09    12.10    34.40   6%1 <
  -6  20   0    15.23     9.50    32.50   6%1 <
  -6  22   0    32.23    39.30    38.90   6%1 <
  -5 -22   1    18.20    15.70    33.70   6%1 <
  -5 -20   1    18.09    44.00    39.50   6%1 <
  -5  11   0  2286.60  2308.20    86.00   6%1 o
  -5  13   0    95.64    80.50    44.00   6%1 <
  -5  15   0    91.24    53.20    41.20   6%1 <
  -5  17   0    19.95    28.30    37.00   6%1 <
  -5  19   0     9.68    15.00    33.90   6%1 <
  -5  21   0    90.69    46.50    39.80   6%1 <
  -5  23   0    14.06    36.40    38.10   6%1 <
  -4 -23   1     1.95     7.80    32.20   6%1 <
  -4 -21   1    10.50    20.20    34.50   6%1 <
  -4   8   0 13953.00 14544.30   153.60   6%1 o
  -4  10   0 12700.00 12582.80   145.80   6%1 o
  -4  12   0   199.20   124.20    47.20   6%1 <
  -3 -22   1    61.61    56.10    41.30   6%1 <
  -3   7   0   672.85   798.10    78.60   6%1 o
  -2 -23   1    52.67    36.20    38.40   6%1 <
  -2   4   0  6152.20  5841.90   137.30   6%1 o
   2  -4   0  7211.30  6827.40   140.80   6%1 o
   3  -5   0 10810.00 10227.80   146.10   6%1 o
   4  -6   0   495.51   368.20    70.00   6%1 o
   5  -9   0  9525.70  9808.90   135.40   6%1 o
   5  -7   0  2694.80  2741.00    94.30   6%1 o
   6 -10   0   520.37   458.00    68.30   6%1 o
   6  -8   0  2509.80  2919.50    93.80   6%1 o
   7 -11   0  3934.80  4205.00    96.70   6%1 o
   7  -9   0  5163.70  4947.60   103.80   6%1 o
   8 -12   0    49.62    97.60    46.40   6%1 <
   8 -10   0  2727.80  2330.80    82.70   6%1 o
   9 -13   0   636.40   597.90    61.40   6%1 o
   9 -11   0  1725.40  2290.70    80.80   6%1 o
  10 -14   0   464.06   370.00    55.60   6%1 o
  10 -12   0   429.45   742.20    63.50   6%1 o
  11 -15   0   256.62   228.80    49.40   6%1 o
  11 -13   0   126.24   141.80    46.80   6%1 o
  12 -18   0    26.74     8.70    32.90   6%1 <
  12 -16   0    85.33    81.90    43.20   6%1 <
  12 -14   0   232.84   168.80    46.90   6%1 o
  13 -19   0    34.04    31.30    38.00   6%1 <
  13 -17   0   125.21    82.70    42.70   6%1 <
  13 -15   0     5.92    16.90    34.20   6%1 <
  14 -18   0   148.58   139.40    45.30   6%1 o
  14 -16   0     5.27    43.00    39.20   6%1 <
  15 -17   0     9.80    17.90    35.10   6%1 <
  15  18  -1    26.57     9.80    33.70   6%1 <
  16  15  -1    32.69     6.70    32.90   6%1 <
  16  17  -1    82.36    59.50    41.90   6%1 <
  17  12  -1   187.00   149.20    47.00   6%1 o
  17  14  -1   124.38    97.10    44.50   6%1 <
  17  16  -1    11.45    18.60    35.50   6%1 <
  18  11  -1    66.04    56.80    42.20   6%1 <
  18  13  -1    47.22    41.50    40.90   6%1 <
  18  15  -1    43.60    15.80    35.00   6%1 <
  19   8  -1   547.66   616.30    60.80   6%1 o
  19  10  -1    36.46    47.90    41.00   6%1 <
  19  12  -1    20.62    10.10    33.60   6%1 <
  19  14  -1    12.52    -7.10    30.60   6%1 <
  20   7  -1    50.49    29.50    38.10   6%1 <
  20   9  -1    47.11    39.80    40.50   6%1 <
  20  11  -1    53.85    38.30    39.90   6%1 <
  21   6  -1    37.59    22.50    36.70   6%1 <
  21   8  -1    16.81    13.10    34.70   6%1 <
  21  10  -1     1.45    -7.80    30.60   6%1 <
  22   5  -1    83.61    64.40    42.30   6%1 <
  22   7  -1    88.50    80.50    43.50   6%1 <
  23   2  -1   197.32   156.50    45.80   6%1 o
  23   4  -1     3.68    11.70    34.10   6%1 <
 -22   3   1   128.27   111.40    43.50   7%1 <
 -22   5   1   109.25    49.40    39.70   7%1 <
 -22   7   1    85.51    23.30    35.30   7%1 <
 -21   2   1    40.22    32.20    37.30   7%1 <
 -21   4   1    16.05   -10.20    29.80   7%1 <
 -21   6   1    20.40    33.70    37.00   7%1 <
 -21   8   1    67.72    19.20    34.80   7%1 <
 -20  -3   1    12.17    22.40    34.80   7%1 <
 -20  -1   1    24.26    29.00    36.80   7%1 <
 -20   1   1     8.33     8.70    31.60   7%1 <
 -20   3   1    20.34    54.60    40.00   7%1 <
 -19  -6   1    59.89    31.80    37.80   7%1 <
 -19  -4   1    34.90    14.20    33.60   7%1 <
 -19  -2   1   162.75   101.00    42.30   7%1 <
 -18  -7   1    23.17    36.70    38.30   7%1 <
 -18  -5   1    11.05    39.90    39.10   7%1 <
 -18  -3   1    10.03    19.40    34.20   7%1 <
 -17 -10   1  2333.70  2166.80    78.00   7%1 o
 -17  -8   1   112.07    71.80    41.90   7%1 <
 -17  -6   1   132.64   132.40    43.30   7%1 o
 -16 -11   1   263.16   224.60    48.00   7%1 o
 -16  -9   1   778.36   684.20    60.70   7%1 o
 -16  -7   1     8.17    15.00    33.90   7%1 <
 -15 -12   1    32.45    37.30    38.10   7%1 <
 -15 -10   1   117.44   120.60    43.30   7%1 <
 -14 -15   1     6.13    33.90    37.90   7%1 <
 -14 -13   1    40.26    37.80    38.40   7%1 <
 -14 -11   1    87.39    47.60    40.30   7%1 <
 -13 -16   1    33.36     2.20    30.30   7%1 <
 -13 -14   1    31.48    12.30    33.00   7%1 <
 -12 -17   1   113.95    76.70    42.00   7%1 <
 -12 -15   1    34.69    24.00    35.20   7%1 <
 -11 -20   1    69.27    39.70    38.60   7%1 <
 -11 -18   1   101.13    67.30    41.10   7%1 <
 -11 -16   1    73.15    33.10    37.00   7%1 <
 -10 -21   1    23.97    12.40    33.20   7%1 <
 -10 -19   1     5.88    11.20    32.70   7%1 <
 -10 -17   1    55.73    39.30    38.60   7%1 <
  -9 -20   1   169.29    84.80    42.90   7%1 <
  -9 -18   1   226.38   259.00    49.50   7%1 o
  -8 -21   1    17.10    22.30    35.20   7%1 <
  -7 -22   1    10.34    20.10    35.30   7%1 <
  -7  19   0    29.67    23.30    36.20   7%1 <
  -7  21   0   139.87   131.60    44.30   7%1 <
  -6  14   0   173.01   215.80    49.20   7%1 o
  -6  16   0    61.18    21.40    35.50   7%1 <
  -6  18   0     5.14    -3.40    30.30   7%1 <
  -6  20   0    30.38    27.80    36.70   7%1 <
  -6  22   0     8.95    37.00    38.70   7%1 <
  -5  11   0  2591.30  2753.60    88.10   7%1 o
  -5  13   0    69.12    58.80    42.60   7%1 <
  -5  15   0    82.03    66.30    42.50   7%1 <
  -5  17   0    19.09    25.40    36.70   7%1 <
  -5  19   0    23.52     8.30    32.00   7%1 <
  -5  21   0    43.82    31.80    37.50   7%1 <
  -5  23   0    17.46    23.90    36.20   7%1 <
  -4   8   0 15866.00 17810.30   165.40   7%1 o
  -4  10   0 12717.00 12769.60   145.90   7%1 o
  -4  12   0   169.95   124.60    48.90   7%1 <
  -4  14   0    29.70    48.80    41.50   7%1 <
  -4  16   0   490.22   514.80    58.40   7%1 o
  -4  18   0   110.80   100.40    43.10   7%1 <
  -4  20   0   111.74    64.40    41.20   7%1 <
  -4  22   0   270.10   193.70    46.70   7%1 o
  -3   7   0   722.52   873.90    80.10   7%1 o
  -3   9   0  3048.60  2852.70    95.00   7%1 o
  -3  11   0   137.75   152.00    51.90   7%1 <
  -2   4   0  5630.20  5555.70   137.30   7%1 o
  -2   6   0  6179.70  5964.80   124.70   7%1 o
   2  -4   0  5690.20  5251.70   132.90   7%1 o
   3  -5   0 10654.00 10359.70   145.70   7%1 o
   4  -8   0 16417.00 16001.80   158.40   7%1 o
   4  -6   0   549.72   456.80    72.50   7%1 o
   5  -9   0  8785.80  8359.70   127.70   7%1 o
   5  -7   0  2160.80  2383.90    90.50   7%1 o
   6 -10   0   552.66   473.10    67.90   7%1 o
   6  -8   0  2692.50  3153.80    95.10   7%1 o
   7 -11   0  3551.80  3821.80    95.60   7%1 o
   7  -9   0  3262.50  3070.80    92.40   7%1 o
   8 -12   0   170.21   240.40    52.50   7%1 o
   8 -10   0  2836.70  2679.30    86.70   7%1 o
   9 -13   0   480.34   451.10    58.90   7%1 o
   9 -11   0  2281.00  2512.80    83.00   7%1 o
  10 -16   0    46.00    36.80    39.00   7%1 <
  10 -14   0   574.68   498.80    57.90   7%1 o
  10 -12   0   189.27   324.10    54.30   7%1 o
  11 -17   0    60.35    58.60    41.90   7%1 <
  11 -15   0   186.53   156.50    46.20   7%1 o
  11 -13   0   149.20   155.60    46.90   7%1 o
  12 -18   0    28.60    41.50    39.90   7%1 <
  12 -16   0    75.23    61.60    41.30   7%1 <
  12 -14   0   186.84   181.20    48.00   7%1 o
  13 -19   0    63.82    17.80    35.00   7%1 <
  13 -17   0   130.03    73.70    42.20   7%1 <
  13 -15   0     7.82     7.90    33.40   7%1 <
  14 -18   0    84.00    65.00    41.50   7%1 <
  14 -16   0     6.40    32.10    37.70   7%1 <
  15 -17   0     6.09    29.10    37.30   7%1 <
  16 -16   0    99.04    39.20    38.90   7%1 <
 -23  -4   1     2.93    -3.70    29.80   8%1 <
 -23  -2   1   152.78    65.40    42.00   8%1 <
 -23   2   1   108.18    76.40    41.80   8%1 <
 -23   4   1     5.97     8.70    32.10   8%1 <
 -22  -5   1    79.27    59.40    40.70   8%1 <
 -22  -3   1   116.05    57.00    40.20   8%1 <
 -22  -1   1   182.17   102.70    43.80   8%1 <
 -22   1   1   228.09   135.80    44.50   8%1 o
 -22   3   1   142.01    96.60    42.60   8%1 <
 -22   5   1   125.82    52.70    39.40   8%1 <
 -21  -8   1    27.84    -8.50    30.40   8%1 <
 -21  -6   1    21.45    15.50    33.70   8%1 <
 -21  -4   1    15.65    26.90    36.20   8%1 <
 -21  -2   1    88.20    17.90    34.20   8%1 <
 -20 -11   1    91.51    48.50    40.10   8%1 <
 -20  -9   1    48.13    11.60    33.00   8%1 <
 -20  -7   1    18.98     5.40    31.60   8%1 <
 -20  -5   1    11.07     9.50    32.60   8%1 <
 -20  -3   1    21.33    24.60    36.10   8%1 <
 -19 -12   1    18.12     5.50    31.90   8%1 <
 -19 -10   1    17.01    18.70    34.70   8%1 <
 -19  -8   1   426.71   409.20    54.80   8%1 o
 -19  -6   1    64.48    47.30    39.80   8%1 <
 -18 -13   1    44.46    61.60    41.50   8%1 <
 -18 -11   1    56.39    -2.10    30.10   8%1 <
 -18  -9   1   287.70   193.10    47.50   8%1 o
 -17 -16   1    10.49    41.40    39.30   8%1 <
 -17 -14   1    78.01    83.70    42.50   8%1 <
 -17 -12   1   132.34   142.30    44.60   8%1 o
 -16 -17   1    62.74    36.00    38.00   8%1 <
 -16 -15   1    18.99     8.20    32.10   8%1 <
 -16 -13   1    15.27    16.90    33.60   8%1 <
 -15 -18   1    31.91    27.50    36.90   8%1 <
 -15 -16   1     1.39    -0.80    29.90   8%1 <
 -15 -14   1     4.79    11.20    32.50   8%1 <
 -14 -19   1     4.82    33.70    37.60   8%1 <
 -14 -17   1    30.47    24.30    35.50   8%1 <
 -13 -18   1    71.01    91.40    42.60   8%1 <
 -12 -19   1    39.86    12.70    33.10   8%1 <
 -11 -20   1    41.88    41.50    39.00   8%1 <
 -10 -21   1    12.74     5.70    31.70   8%1 <
  -6  20   0    37.16    39.10    38.70   8%1 <
  -6  22   0    18.08     9.30    32.70   8%1 <
  -5  13   0    53.85    80.60    44.50   8%1 <
  -5  15   0    78.07    89.10    42.80   8%1 <
  -5  17   0   397.15   405.90    55.90   8%1 o
  -5  19   0   164.15   194.50    48.30   8%1 o
  -5  21   0    84.75    75.30    42.20   8%1 <
  -5  23   0    55.45    52.20    40.40   8%1 <
  -4  10   0 13594.00 13800.00   148.90   8%1 o
  -4  12   0   185.43   225.40    53.40   8%1 o
  -4  14   0    65.90    71.40    42.60   8%1 <
  -4  16   0   596.56   555.20    59.30   8%1 o
  -4  18   0   143.42   104.10    43.30   8%1 <
  -4  20   0    50.14    24.00    36.30   8%1 <
  -4  22   0   237.91   211.70    48.10   8%1 o
  -3   7   0   720.47   895.70    80.20   8%1 o
  -3   9   0  2731.30  2494.40    92.80   8%1 o
  -3  11   0   173.94   197.70    53.80   8%1 o
  -3  13   0   712.78   739.60    65.70   8%1 o
  -3  15   0   313.09   226.00    49.30   8%1 o
  -3  17   0    71.30    60.50    41.80   8%1 <
  -3  19   0   315.14   227.10    48.90   8%1 o
  -3  21   0    41.25    28.60    37.20   8%1 <
  -3  23   0    48.70    41.00    38.80   8%1 <
  -2   4   0  6662.60  6806.90   141.10   8%1 o
  -2   6   0  5733.90  5508.50   121.50   8%1 o
  -2   8   0   226.88   413.20    68.80   8%1 o
  -2  10   0   372.47   388.50    62.80   8%1 o
  -2  14   0   235.99   235.70    51.00   8%1 o
  -2  16   0   127.43    98.60    44.30   8%1 <
  -2  18   0   201.98   173.60    46.50   8%1 o
  -2  20   0   124.92   103.40    43.60   8%1 <
  -2  22   0    24.06     8.60    32.00   8%1 <
  -1   3   0  4008.40  4193.40   152.20   8%1 o
  -1  23   0    17.94     9.70    32.30   8%1 <
   2  -4   0  5875.70  5853.20   135.20   8%1 o
   3  -7   0   907.15   978.40    81.00   8%1 o
   3  -5   0 10921.00 11255.70   150.60   8%1 o
   4  -8   0 12458.00 12238.60   145.00   8%1 o
   4  -6   0   641.26   586.60    75.60   8%1 o
   5  -9   0  8202.90  7832.20   126.80   8%1 o
   5  -7   0  2280.00  2333.60    92.60   8%1 o
   6 -10   0   588.00   589.10    72.10   8%1 o
   6  -8   0  3824.70  4200.70   102.40   8%1 o
   7 -13   0   686.04   621.70    61.20   8%1 o
   7 -11   0  3497.70  3365.60    91.80   8%1 o
   7  -9   0  2014.30  1975.80    84.10   8%1 o
   8 -14   0   230.23   154.90    47.50   8%1 o
   8 -12   0   398.52   614.30    63.50   8%1 o
   8 -10   0  2102.80  2192.80    83.30   8%1 o
   9 -15   0    38.03    31.50    38.70   8%1 <
   9 -13   0   711.67   814.90    64.80   8%1 o
   9 -11   0  1864.00  1840.70    77.00   8%1 o
  10 -16   0    25.48    51.20    41.30   8%1 <
  10 -14   0   455.34   448.70    58.00   8%1 o
  10 -12   0   243.77   331.30    54.80   8%1 o
  11 -17   0    31.20    22.30    36.20   8%1 <
  11 -15   0   126.88   104.80    44.20   8%1 <
  11 -13   0   163.28   116.40    44.80   8%1 <
  12 -18   0    31.33     8.90    33.30   8%1 <
  12 -16   0    86.11    72.80    42.40   8%1 <
  12 -14   0   187.88   162.50    47.20   8%1 o
  13 -19   0    70.33    57.00    42.10   8%1 <
  13 -17   0    79.05    43.60    39.60   8%1 <
  13 -15   0     6.58     7.00    32.50   8%1 <
  14 -18   0    84.19    57.50    41.40   8%1 <
  14 -16   0     8.01     2.40    31.20   8%1 <
  14 -14   0    71.88    65.80    41.80   8%1 <
  15 -17   0     8.83    15.10    34.30   8%1 <
  15 -15   0    17.65    28.90    37.60   8%1 <
  16 -16   0    68.32    31.50    37.70   8%1 <
 -23  -4   1     2.17    15.80    33.70   9%1 <
 -22  -7   1   112.29    80.30    42.40   9%1 <
 -21 -10   1     9.15     1.80    30.40   9%1 <
 -20 -11   1   112.34    49.80    40.30   9%1 <
  -4  14   0   381.91   291.90    53.60   9%1 o
  -4  16   0   374.46   458.50    57.10   9%1 o
  -4  18   0   141.57   148.50    45.90   9%1 o
  -4  20   0    74.29    81.40    42.10   9%1 <
  -3   9   0  3493.10  3554.10   100.80   9%1 o
  -3  11   0   323.30   398.30    64.90   9%1 o
  -3  13   0   946.37   947.60    68.20   9%1 o
  -3  15   0   584.76   474.80    58.40   9%1 o
  -3  17   0    94.46    85.70    42.20   9%1 <
  -3  19   0   127.41   144.10    45.90   9%1 o
  -3  21   0    46.37    58.50    40.90   9%1 <
  -3  23   0    59.91    67.00    41.20   9%1 <
  -2   6   0  5183.90  5039.40   121.70   9%1 o
  -2   8   0   321.62   427.40    74.20   9%1 o
  -2  10   0   205.79   304.80    64.10   9%1 o
  -2  12   0   206.33   285.80    57.30   9%1 o
  -2  14   0   115.99   134.70    47.70   9%1 <
  -2  16   0   177.15   151.40    45.80   9%1 o
  -2  18   0   158.43   103.00    43.40   9%1 <
  -2  20   0    69.03    45.00    39.70   9%1 <
  -2  22   0    23.55    34.30    38.10   9%1 <
  -1   3   0  3753.80  4142.60   150.60   9%1 o
  -1   5   0  2937.10  3221.10   120.30   9%1 o
  -1   7   0 11876.00 12518.90   154.60   9%1 o
  -1   9   0  6543.70  5412.70   114.20   9%1 o
  -1  11   0  2303.40  1796.80    84.40   9%1 o
  -1  13   0  1281.50  1103.90    72.90   9%1 o
  -1  15   0   185.77   278.00    53.50   9%1 o
  -1  17   0   149.25   125.30    45.90   9%1 <
  -1  19   0   585.36   493.50    57.50   9%1 o
  -1  21   0    21.03    -5.90    30.50   9%1 <
  -1  23   0    13.25    -1.40    30.00   9%1 <
   0  16   0   198.66   255.00    51.60   9%1 o
   0  18   0   108.06   110.00    45.10   9%1 <
   0  20   0   482.30   506.00    58.70   9%1 o
   0  22   0    17.25    -5.60    30.20   9%1 <
   1  -3   0  3726.70  4658.80   153.50   9%1 o
   1  19   0   721.58   666.50    60.80   9%1 o
   1  21   0    19.25    38.40    39.70   9%1 <
   1  23   0    10.66     6.40    32.20   9%1 <
   2  -6   0  8660.80  8423.30   137.40   9%1 o
   2  -4   0  5632.70  5547.90   134.50   9%1 o
   2  20   0   144.07   186.60    48.30   9%1 o
   2  22   0    28.00    50.50    41.10   9%1 <
   3  -7   0   649.95   849.50    81.90   9%1 o
   3  -5   0 10946.00 11300.60   150.30   9%1 o
   3  23   0    45.67    60.10    43.20   9%1 <
   4  -8   0  9779.60  9830.80   134.80   9%1 o
   4  -6   0   630.38   752.90    80.60   9%1 o
   5 -11   0  3510.70  3766.70    98.20   9%1 o
   5  -9   0  7388.20  7104.70   123.30   9%1 o
   5  -7   0  2536.70  2534.60    93.60   9%1 o
   6 -12   0   161.49   190.20    51.40   9%1 o
   6 -10   0  1278.10  1452.70    81.00   9%1 o
   6  -8   0  3362.80  3222.70    96.40   9%1 o
   7 -13   0   631.11   569.00    60.40   9%1 o
   7 -11   0  2481.00  2658.40    86.40   9%1 o
   7  -9   0  2057.90  1968.40    83.70   9%1 o
   8 -14   0   186.22   184.70    48.30   9%1 o
   8 -12   0   652.40   812.80    67.90   9%1 o
   8 -10   0  1648.00  1675.70    77.10   9%1 o
   9 -15   0    31.35    46.90    41.10   9%1 <
   9 -13   0   624.48   611.70    62.70   9%1 o
   9 -11   0  1105.50  1141.40    69.90   9%1 o
  10 -16   0    23.76    43.40    40.30   9%1 <
  10 -14   0   428.54   422.40    57.20   9%1 o
  10 -12   0   125.34   217.00    50.80   9%1 o
  11 -17   0    47.84    63.00    42.00   9%1 <
  11 -15   0   109.96    96.30    44.30   9%1 <
  11 -13   0   133.54   134.60    45.50   9%1 <
  12 -18   0    22.21     1.70    31.00   9%1 <
  12 -16   0    48.45    77.80    43.00   9%1 <
  12 -14   0   147.69   171.10    46.80   9%1 o
  13 -19   0    39.11    24.10    36.60   9%1 <
  13 -17   0    51.85    20.40    35.20   9%1 <
  13 -15   0    21.41    10.20    33.70   9%1 <
  13 -13   0   167.10   165.80    46.50   9%1 o
  14 -18   0    56.18    38.20    39.30   9%1 <
  14 -16   0    59.68    60.30    41.10   9%1 <
  14 -14   0    53.83    40.20    40.00   9%1 <
  15 -17   0    28.94    25.60    36.40   9%1 <
  15 -15   0    37.65    20.10    35.30   9%1 <
  16 -16   0   118.12    69.20    42.20   9%1 <
  16 -14   0    19.86    14.50    34.60   9%1 <
  17 -15   0   108.67    96.80    42.80   9%1 <
  -2   8   0   625.15   892.50    83.20  10%1 o
  -2  10   0   555.82   647.70    71.30  10%1 o
  -2  12   0   782.96  1147.10    72.10  10%1 o
  -2  14   0   234.28   226.60    51.70  10%1 o
  -1   3   0  3409.10  3966.10   155.90  10%1 o
  -1   5   0  5990.00  5250.10   139.30  10%1 o
  -1   7   0  8051.10  8140.90   141.40  10%1 o
  -1   9   0  3732.00  3353.70   102.00  10%1 o
  -1  11   0  1065.10  1157.30    75.90  10%1 o
  -1  13   0   652.38   621.90    65.20  10%1 o
  -1  15   0   263.39   321.50    56.20  10%1 o
  -1  17   0   199.51   204.70    48.20  10%1 o
  -1  19   0   714.49   595.20    61.00  10%1 o
   0   4   0 16222.00 24657.30   211.80  10%1 o
   0   6   0 64627.00 45960.70   258.40  10%1 o
   0   8   0  8906.10  7773.40   133.90  10%1 o
   0  10   0  5847.60  5640.00   112.60  10%1 o
   0  12   0  1626.30  2070.20    83.20  10%1 o
   0  14   0  2944.50  3209.00    89.40  10%1 o
   0  16   0   117.91   202.60    50.50  10%1 o
   0  18   0    15.41    70.30    42.20  10%1 <
   0  20   0   467.83   464.40    56.70  10%1 o
   1  -5   0  8373.00  8790.20   146.40  10%1 o
   1  -3   0  3070.30  3894.60   152.90  10%1 o
   1   9   0  3748.20  3907.00   103.70  10%1 o
   1  11   0  1001.20  1230.40    76.50  10%1 o
   1  13   0   549.47   621.80    63.70  10%1 o
   1  15   0   191.61   268.40    53.10  10%1 o
   1  17   0   152.52   151.10    46.40  10%1 o
   1  19   0   429.39   387.60    55.70  10%1 o
   1  21   0    21.25    66.90    41.40  10%1 <
   1  23   0     6.14    19.20    35.40  10%1 <
   2  -8   0   642.20   970.00    80.50  10%1 o
   2  -6   0  5037.60  5006.10   122.80  10%1 o
   2  -4   0  6512.60  6529.50   140.90  10%1 o
   2  12   0   884.40   918.00    71.00  10%1 o
   2  14   0   164.56   172.90    49.50  10%1 o
   2  16   0   139.79   123.20    46.50  10%1 <
   2  18   0   202.28   197.20    47.50  10%1 o
   2  20   0    78.11   119.20    44.50  10%1 <
   2  22   0    32.76    34.30    39.70  10%1 <
   3  -9   0  3357.80  3306.90    97.70  10%1 o
   3  -7   0   904.17  1219.90    85.70  10%1 o
   3  -5   0  8989.20  8960.20   142.20  10%1 o
   3  13   0   640.35  1027.30    69.30  10%1 o
   3  15   0   290.22   373.40    56.80  10%1 o
   3  17   0   212.05   138.10    45.80  10%1 o
   3  19   0   221.48   228.50    50.60  10%1 o
   3  21   0    35.97    36.40    39.40  10%1 <
   3  23   0    45.40    59.40    42.90  10%1 <
   4 -12   0  1844.10  1688.90    77.00  10%1 o
   4 -10   0  7207.10  7814.40   122.70  10%1 o
   4  -8   0  6576.90  6682.00   119.60  10%1 o
   4  -6   0  1346.20  1790.00    91.70  10%1 o
   4  16   0   411.64   539.30    59.50  10%1 o
   4  18   0   159.99   188.10    48.60  10%1 o
   4  20   0    46.49   128.60    45.80  10%1 <
   4  22   0   297.51   301.20    53.50  10%1 o
   5 -13   0  1313.80   923.90    67.10  10%1 o
   5 -11   0  2488.40  2730.50    89.90  10%1 o
   5  -9   0  5642.90  5709.00   112.40  10%1 o
   5  -7   0  2655.30  2766.10    94.30  10%1 o
   5  17   0   277.27   366.50    56.70  10%1 o
   5  19   0    49.09    90.40    44.80  10%1 <
   5  21   0    91.80    22.90    37.50  10%1 <
   5  23   0    28.82    34.70    39.00  10%1 <
   6 -14   0   139.54   271.10    53.00  10%1 o
   6 -12   0   225.75   467.10    60.70  10%1 o
   6 -10   0   724.11   933.40    73.40  10%1 o
   6  -8   0  2421.10  2074.80    87.00  10%1 o
   6  18   0    37.10    79.30    44.20  10%1 <
   6  20   0    47.86    44.00    40.70  10%1 <
   6  22   0    45.37    44.50    40.50  10%1 <
   7 -15   0   126.80   275.70    51.90  10%1 o
   7 -13   0   520.42   473.80    59.60  10%1 o
   7 -11   0  2308.50  2458.90    84.30  10%1 o
   7  -9   0  1595.40  1528.30    78.00  10%1 o
   7  19   0   111.42    92.90    44.40  10%1 <
   7  21   0    55.03    27.90    38.10  10%1 <
   8 -16   0   240.98   252.40    50.20  10%1 o
   8 -14   0   191.37   146.20    47.10  10%1 o
   8 -12   0   200.72   384.20    58.00  10%1 o
   8 -10   0  1686.30  1658.50    76.10  10%1 o
   8  20   0    51.08    52.00    41.10  10%1 <
   8  22   0    27.59    40.10    39.70  10%1 <
   9 -17   0   125.95   162.60    47.40  10%1 o
   9 -15   0    77.35   135.90    44.80  10%1 o
   9 -13   0  1107.00   961.40    66.80  10%1 o
   9 -11   0  1049.20   938.00    68.20  10%1 o
   9  21   0    39.15    44.80    40.60  10%1 <
  10 -18   0   130.71    85.80    43.30  10%1 <
  10 -16   0    61.38    87.00    43.10  10%1 <
  10 -14   0   440.49   341.10    55.00  10%1 o
  10 -12   0    59.32   126.70    46.00  10%1 <
  10  20   0   218.31   137.90    46.30  10%1 <
  11 -19   0   455.64   321.40    53.80  10%1 o
  11 -17   0   137.02   108.90    43.70  10%1 <
  11 -15   0   391.47   195.70    49.30  10%1 o
  11 -13   0   780.93   612.40    62.30  10%1 o
  11 -11   0   345.35   333.60    54.60  10%1 o
  11  21   0   249.94   121.60    45.80  10%1 <
  12 -20   0    86.27    59.60    41.10  10%1 <
  12 -18   0    78.49    84.20    43.30  10%1 <
  12 -16   0   156.52    94.40    43.90  10%1 <
  12 -14   0   114.01   167.70    46.90  10%1 o
  12 -12   0   288.90   223.90    50.00  10%1 o
  13 -19   0    29.56    31.80    38.20  10%1 <
  13 -17   0    56.52    30.30    38.60  10%1 <
  13 -15   0    24.53    18.30    35.80  10%1 <
  13 -13   0    84.61   130.70    45.80  10%1 <
  14 -18   0    65.19    34.00    38.30  10%1 <
  14 -16   0    41.41    60.70    41.40  10%1 <
  14 -14   0   336.17   166.40    46.60  10%1 o
  14 -12   0   352.06   254.90    49.50  10%1 o
  15 -17   0    85.77    69.90    42.20  10%1 <
  15 -15   0    32.62    31.30    37.40  10%1 <
  15 -13   0    31.24    55.50    40.80  10%1 <
  16 -16   0    97.51    91.30    43.60  10%1 <
  16 -14   0   130.71    74.30    42.60  10%1 <
  17 -15   0   125.79    79.40    42.60  10%1 <
  17 -13   0    67.35    63.10    41.10  10%1 <
  18 -14   0    28.23    43.80    39.80  10%1 <
  19 -13   0    25.64     5.80    31.90  10%1 <
   0  -8   0  9832.30  8930.80   137.70  11%1 o
   0  -6   0 52833.00 42231.20   247.90  11%1 o
   0  -4   0  7222.80 15975.60   182.30  11%1 o
   0  -2   0 93196.00 66526.00   320.30  11%1 o
   0   2   0 92483.00 67128.00   322.70  11%1 o
   0   4   0  6209.50 16849.80   184.80  11%1 o
   0   6   0 48316.00 39242.70   239.00  11%1 o
   0   8   0  8451.80  7520.00   130.20  11%1 o
   0  10   0  5110.60  5380.20   108.70  11%1 o
   1 -11   0  1134.20  1318.60    77.80  11%1 o
   1  -9   0  1415.50  1610.70    86.80  11%1 o
   1  -7   0  5840.70  6631.70   132.60  11%1 o
   1  -5   0  4061.10  4334.30   127.40  11%1 o
   1  -3   0  2571.90  3687.80   148.80  11%1 o
   1   3   0  2732.60  3627.60   146.10  11%1 o
   1   5   0  4135.70  4512.50   129.00  11%1 o
   1   7   0  5365.60  6556.80   130.60  11%1 o
   1   9   0  1354.20  1710.60    88.30  11%1 o
   1  11   0   921.28  1292.10    79.50  11%1 o
   1  13   0   554.32   610.40    64.70  11%1 o
   2 -12   0   641.30   986.60    71.10  11%1 o
   2 -10   0   451.85   880.50    74.70  11%1 o
   2  -8   0  1470.80  1316.60    85.50  11%1 o
   2  -6   0  4205.90  3925.60   118.80  11%1 o
   2  -4   0  4172.50  5036.50   130.90  11%1 o
   2   6   0  4450.70  4019.20   117.20  11%1 o
   2   8   0  1441.10  1282.20    85.30  11%1 o
   2  10   0   611.02   882.20    73.60  11%1 o
   2  12   0   714.92   711.40    67.10  11%1 o
   2  14   0   147.54   249.70    52.00  11%1 o
   3 -13   0  1191.20  1177.80    70.30  11%1 o
   3 -11   0   729.12   880.80    70.90  11%1 o
   3  -9   0  2189.40  2547.80    92.10  11%1 o
   3  -7   0  1571.70  1742.70    92.50  11%1 o
   3  -5   0  7110.60  6022.60   127.10  11%1 o
   3   7   0  1668.80  2190.60    94.60  11%1 o
   3   9   0  2582.20  2526.50    92.10  11%1 o
   3  11   0   397.38   731.90    68.40  11%1 o
   3  13   0   696.79   843.10    66.70  11%1 o
   3  15   0   257.18   453.10    58.70  11%1 o
   4 -14   0   375.16   629.50    61.90  11%1 o
   4 -12   0   952.56  1103.40    71.70  11%1 o
   4 -10   0  2925.60  4354.00   102.20  11%1 o
   4  -8   0  4536.80  4664.70   105.90  11%1 o
   4  -6   0  3531.00  3213.60   101.80  11%1 o
   4   8   0  4774.80  4270.50   104.90  11%1 o
   4  10   0  3106.90  3971.20    99.60  11%1 o
   4  12   0   720.07   944.20    68.80  11%1 o
   4  14   0   360.03   592.60    61.00  11%1 o
   4  16   0  1555.80  1547.00    71.70  11%1 o
   5 -15   0   479.23   456.80    59.00  11%1 o
   5 -13   0   488.79   491.00    60.00  11%1 o
   5 -11   0  1320.70  1278.70    75.80  11%1 o
   5  -9   0  2802.70  3110.70    95.50  11%1 o
   5  -7   0  2002.60  1956.10    86.80  11%1 o
   5   9   0  3204.90  3534.10    97.90  11%1 o
   5  11   0  1270.70  1173.60    74.40  11%1 o
   5  13   0   496.27   441.50    59.10  11%1 o
   5  15   0   480.97   427.80    58.00  11%1 o
   5  17   0   469.15   512.60    59.00  11%1 o
   6 -16   0   215.56   234.60    51.40  11%1 o
   6 -14   0   165.17   223.70    50.90  11%1 o
   6 -12   0   454.90   370.50    58.70  11%1 o
   6 -10   0   631.37  1022.30    74.60  11%1 o
   6  -8   0  1586.00  1523.40    79.40  11%1 o
   6  10   0   441.01   892.70    73.60  11%1 o
   6  12   0   650.12   440.10    60.20  11%1 o
   6  14   0   167.98   224.40    50.80  11%1 o
   6  16   0   157.11   205.20    50.00  11%1 o
   6  18   0   106.34    69.20    43.60  11%1 <
   7 -17   0    80.59   192.10    48.60  11%1 o
   7 -15   0    87.07   183.70    49.20  11%1 o
   7 -13   0   709.36   650.00    63.30  11%1 o
   7 -11   0  1723.70  2177.70    82.00  11%1 o
   7  -9   0   912.26  1156.00    74.40  11%1 o
   7   9   0  1017.90  1357.30    77.10  11%1 o
   7  11   0  2171.90  2368.00    83.00  11%1 o
   7  13   0   549.11   665.30    63.40  11%1 o
   7  15   0   127.17   195.70    49.70  11%1 o
   7  17   0    86.11   150.10    47.70  11%1 o
   7  19   0   169.66   163.80    47.50  11%1 o
   8 -18   0   290.13   171.90    47.50  11%1 o
   8 -16   0   108.49   168.00    47.90  11%1 o
   8 -14   0   424.17   339.00    55.20  11%1 o
   8 -12   0   452.63   554.10    62.20  11%1 o
   8 -10   0  2307.00  1292.70    73.70  11%1 o
   8  10   0  2416.00  1561.10    75.30  11%1 o
   8  12   0   513.39   430.50    60.30  11%1 o
   8  14   0   283.71   368.70    57.30  11%1 o
   8  16   0   101.91   196.30    50.00  11%1 o
   8  18   0   224.27   169.00    48.50  11%1 o
   8  20   0   130.51   113.50    45.80  11%1 <
   9 -19   0    55.30    57.20    41.70  11%1 <
   9 -17   0    70.20   107.40    44.70  11%1 <
   9 -15   0    38.64    76.40    43.20  11%1 <
   9 -13   0   285.38   403.80    57.90  11%1 o
   9 -11   0   505.20   667.20    63.70  11%1 o
   9  -9   0   381.87   420.70    59.70  11%1 o
   9  11   0   689.67   821.30    67.10  11%1 o
   9  13   0   303.42   424.40    60.10  11%1 o
   9  15   0    49.58    98.20    45.70  11%1 <
   9  17   0    42.40    43.50    41.40  11%1 <
   9  19   0    66.99   103.90    44.30  11%1 <
   9  21   0    17.05    14.50    34.80  11%1 <
  10 -20   0   154.57   131.00    44.50  11%1 <
  10 -18   0    71.83    70.10    42.70  11%1 <
  10 -16   0    90.19    55.50    41.20  11%1 <
  10 -14   0   416.56   284.20    52.50  11%1 o
  10 -12   0   219.88   297.50    54.00  11%1 o
  10 -10   0   534.95   736.10    64.40  11%1 o
  10  10   0   775.00   955.10    69.00  11%1 o
  10  12   0   173.96   316.20    56.50  11%1 o
  10  14   0   334.05   372.40    57.00  11%1 o
  10  16   0    60.49   103.50    45.60  11%1 <
  10  18   0    62.29    44.20    41.10  11%1 <
  10  20   0    80.07   162.50    47.00  11%1 o
  11 -19   0   249.24   207.00    49.00  11%1 o
  11 -17   0   109.61   118.70    45.20  11%1 <
  11 -15   0   122.05   100.70    43.90  11%1 <
  11 -13   0   319.26   411.10    57.30  11%1 o
  11 -11   0   447.04   485.70    59.70  11%1 o
  11  -9   0   534.28   553.10    60.90  11%1 o
  11  11   0   272.51   386.00    58.90  11%1 o
  11  13   0   480.68   469.10    59.70  11%1 o
  11  15   0   137.51   105.90    46.40  11%1 <
  11  17   0   121.20    93.60    44.10  11%1 <
  11  19   0   313.28   296.90    53.50  11%1 o
  11  21   0   105.78    72.40    42.20  11%1 <
  12 -20   0    38.03    56.80    41.70  11%1 <
  12 -18   0    36.42    49.00    40.00  11%1 <
  12 -16   0    96.13    56.90    42.40  11%1 <
  12 -14   0   698.21   459.00    58.60  11%1 o
  12 -12   0   582.02   444.80    57.90  11%1 o
  12 -10   0   271.49   478.40    59.60  11%1 o
  12  10   0   513.53   671.40    65.60  11%1 o
  12  12   0   494.90   395.10    58.20  11%1 o
  12  14   0   496.85   626.00    63.20  11%1 o
  12  16   0    63.06   121.60    46.40  11%1 <
  12  18   0    24.84    21.50    36.20  11%1 <
  12  20   0    41.10    72.90    43.50  11%1 <
  13 -19   0    43.49    46.50    40.40  11%1 <
  13 -17   0    42.77     8.60    33.30  11%1 <
  13 -15   0   134.57    79.40    43.00  11%1 <
  13 -13   0    93.15   101.60    43.50  11%1 <
  13 -11   0   317.13   217.00    50.40  11%1 o
  13  -9   0  1140.60   718.20    62.90  11%1 o
  13  11   0   639.79   381.50    58.00  11%1 o
  13  13   0   107.37   115.20    46.00  11%1 <
  13  15   0   116.98   114.90    46.00  11%1 <
  13  17   0    21.85     7.00    33.20  11%1 <
  13  19   0    18.89    48.80    41.30  11%1 <
  14 -18   0    47.75    26.40    36.80  11%1 <
  14 -16   0    26.24    48.80    40.80  11%1 <
  14 -14   0    51.48    61.80    42.70  11%1 <
  14 -12   0   226.83   215.90    49.10  11%1 o
  14 -10   0   114.18   152.50    46.20  11%1 o
  14  10   0   175.12   194.40    50.30  11%1 o
  14  12   0   204.33   269.90    53.20  11%1 o
  14  14   0    71.92   110.20    43.70  11%1 <
  14  16   0    17.69    42.20    40.70  11%1 <
  14  18   0    47.49    42.10    40.60  11%1 <
  15 -17   0    24.66    39.70    39.50  11%1 <
  15 -15   0    57.54    18.90    35.30  11%1 <
  15 -13   0   122.98   106.20    44.00  11%1 <
  15 -11   0   156.06   190.70    48.40  11%1 o
  15  -9   0   165.81   282.90    52.40  11%1 o
  15  11   0   194.84   301.60    54.80  11%1 o
  15  13   0    60.42    96.80    45.20  11%1 <
  15  15   0   106.64    99.90    44.50  11%1 <
  15  17   0    31.75    28.80    38.80  11%1 <
  16 -16   0    81.73    61.30    41.60  11%1 <
  16 -14   0    70.86    49.30    40.90  11%1 <
  16 -12   0    84.87   135.80    45.20  11%1 o
  16 -10   0   495.41   362.10    55.70  11%1 o
  16  10   0   301.07   377.40    57.60  11%1 o
  16  12   0    83.42   132.00    47.00  11%1 <
  16  14   0    90.82   110.60    44.50  11%1 <
  16  16   0    95.12    86.10    43.60  11%1 <
  17 -15   0   154.01    98.70    42.70  11%1 <
  17 -13   0    29.53    59.60    41.20  11%1 <
  17 -11   0    32.90    82.50    42.80  11%1 <
  17  -9   0   101.84   148.20    47.30  11%1 o
  17   9   0   131.97   197.60    51.30  11%1 o
  17  11   0   123.08   124.10    46.90  11%1 <
  17  13   0    48.14    84.30    44.10  11%1 <
  17  15   0    46.47    89.10    43.30  11%1 <
  18 -14   0    10.82    22.20    36.10  11%1 <
  18 -12   0    52.93    48.10    40.70  11%1 <
  18 -10   0    54.38    32.70    38.50  11%1 <
  18  -8   0   379.22   208.40    48.30  11%1 o
  18  10   0    58.08    67.20    43.40  11%1 <
  18  12   0    63.46    48.80    42.00  11%1 <
  18  14   0    21.68    39.50    40.00  11%1 <
  19 -13   0    16.49    28.30    37.80  11%1 <
  19 -11   0    25.33     7.30    32.70  11%1 <
  19  -9   0    36.74    57.80    42.10  11%1 <
  19  -7   0   160.32   144.40    45.60  11%1 o
  19   9   0    22.62    65.80    43.20  11%1 <
  19  11   0    19.59    56.60    42.80  11%1 <
  19  13   0    41.32    35.30    39.40  11%1 <
  20 -12   0    19.91    24.80    36.40  11%1 <
  20 -10   0    21.19    16.70    34.80  11%1 <
  20  -8   0    38.58    43.20    39.80  11%1 <
  20  -6   0    74.72    97.30    44.40  11%1 <
  20   8   0    35.92    84.10    44.30  11%1 <
  20  10   0    30.42    81.80    43.90  11%1 <
  20  12   0    12.11    21.60    36.40  11%1 <
  21 -11   0    51.43    20.90    35.80  11%1 <
  21  -9   0     8.56    15.20    34.30  11%1 <
  21  -7   0    32.65    48.00    41.40  11%1 <
  21  -5   0    94.81    88.30    44.90  11%1 <
  21   5   0    42.94    88.70    44.00  11%1 <
  21   7   0    27.52    41.00    40.90  11%1 <
  21   9   0    16.22    40.30    40.20  11%1 <
  21  11   0    22.86    40.90    39.90  11%1 <
  22  -8   0    29.66    10.30    34.20  11%1 <
  22  -6   0    79.00   129.70    46.70  11%1 <
  22  -4   0    64.09    35.10    40.10  11%1 <
  22  -2   0    25.92    96.40    44.90  11%1 <
  22   2   0    70.85    69.10    43.70  11%1 <
  22   4   0    23.40    38.40    40.10  11%1 <
  22   6   0    35.51    66.20    42.70  11%1 <
  22   8   0    40.12    22.90    37.30  11%1 <
  23  -5   0    32.72    46.40    41.30  11%1 <
  23  -3   0    53.63    79.70    43.90  11%1 <
  23  -1   0    32.14    45.10    41.20  11%1 <
  23   1   0    29.48   -22.40    31.20  11%1 <
  23   3   0    37.04    16.70    35.50  11%1 <
  23   5   0    19.89    24.30    37.40  11%1 <
  -4 -12   0  2411.10  1953.30    81.60  12%1 o
  -4 -10   0  3008.00  3070.80    94.60  12%1 o
  -4  -8   0  3064.50  4005.90   102.90  12%1 o
  -4  -6   0  2108.80  3356.50   102.40  12%1 o
  -3 -15   0   191.96   337.90    54.60  12%1 o
  -3 -13   0   711.84  1071.20    70.40  12%1 o
  -3 -11   0   963.95  1501.10    79.40  12%1 o
  -3  -9   0  1747.30  2082.30    88.00  12%1 o
  -3  -7   0  2015.80  1975.40    92.10  12%1 o
  -3  -5   0  5055.70  4914.50   120.50  12%1 o
  -3  -3   0 12306.00 12235.60   164.60  12%1 o
  -2 -16   0   126.27   193.20    48.50  12%1 o
  -2 -14   0   154.52   334.60    56.50  12%1 o
  -2 -12   0   521.81   919.50    70.90  12%1 o
  -2 -10   0  1641.00  1283.40    78.10  12%1 o
  -2  -8   0  3820.20  2121.60    92.20  12%1 o
  -2  -6   0  2972.90  3577.80   111.70  12%1 o
  -2  -4   0  5120.90  4439.80   127.80  12%1 o
  -2  -2   0 13249.00 14219.60   185.00  12%1 o
  -1 -17   0    97.92   129.10    45.80  12%1 <
  -1 -15   0   162.68   378.70    56.70  12%1 o
  -1 -13   0   359.99   566.40    64.60  12%1 o
  -1 -11   0  1712.80  1436.40    79.70  12%1 o
  -1  -9   0  1560.40  1496.40    84.80  12%1 o
  -1  -7   0  3987.50  4983.70   117.10  12%1 o
  -1  -5   0  5068.90  5415.20   130.30  12%1 o
  -1  -3   0  6560.60  4645.40   146.50  12%1 o
  -1  -1   0 36145.00 35260.40   282.40  12%1 o
   0 -18   0   372.78   311.80    54.10  12%1 o
   0 -16   0    90.11   253.80    52.30  12%1 o
   0 -14   0  1453.00  1761.60    78.40  12%1 o
   0 -12   0  2444.30  2304.60    84.80  12%1 o
   0 -10   0  3549.60  3900.40    98.50  12%1 o
   0  -8   0  4399.10  5163.30   114.80  12%1 o
   0  -6   0 27286.00 23352.10   193.40  12%1 o
   0  -4   0 11908.00 15049.00   175.30  12%1 o
   0  -2   0 58407.00 44849.60   274.00  12%1 o
   1 -19   0   562.32   508.40    58.50  12%1 o
   1 -17   0    53.69    92.90    44.10  12%1 <
   1 -15   0   190.92   327.40    56.80  12%1 o
   1 -13   0   334.87   575.20    64.70  12%1 o
   1 -11   0   721.95  1229.40    76.70  12%1 o
   1  -9   0  2225.50  1673.60    85.40  12%1 o
   1  -7   0  3382.40  5004.10   118.10  12%1 o
   1  -5   0  5760.40  5265.40   127.90  12%1 o
   1   1   0 34832.00 32357.50   275.50  12%1 o
   1   3   0  4811.40  4837.70   149.10  12%1 o
   2 -20   0    79.93   136.80    45.90  12%1 <
   2 -18   0   146.63   130.40    45.60  12%1 <
   2 -16   0   127.80   199.10    49.10  12%1 o
   2 -14   0   356.30   294.90    55.40  12%1 o
   2 -12   0   373.48   691.00    67.20  12%1 o
   2 -10   0   676.34  1249.00    79.30  12%1 o
   2  -8   0  1343.30  2476.60    93.70  12%1 o
   2  -6   0  2855.20  3203.70   110.60  12%1 o
   2   2   0 11500.00 12545.20   180.90  12%1 o
   2   4   0  3346.80  4254.80   126.10  12%1 o
   3 -21   0    89.55    70.70    42.80  12%1 <
   3 -19   0   151.44   164.00    48.20  12%1 o
   3 -17   0   146.36   210.00    50.40  12%1 o
   3 -15   0   181.73   222.60    49.90  12%1 o
   3 -13   0  1383.10  1205.00    72.20  12%1 o
   3 -11   0   918.55  1617.40    80.40  12%1 o
   3  -9   0  1876.40  2229.70    88.70  12%1 o
   3  -7   0  4702.50  3134.80   101.40  12%1 o
   3   1   0  7172.70  8579.50   161.00  12%1 o
   3   3   0 14214.00 10882.80   158.70  12%1 o
   3   5   0  5306.30  4876.30   119.60  12%1 o
   4 -20   0    44.71    71.10    43.00  12%1 <
   4 -18   0    80.49   122.90    44.40  12%1 <
   4 -16   0   562.23   494.50    58.30  12%1 o
   4 -14   0   749.99   597.10    63.40  12%1 o
   4 -12   0  2597.60  1571.90    77.80  12%1 o
   4 -10   0  3425.30  3001.40    93.00  12%1 o
   4  -8   0  5172.40  3985.90   102.30  12%1 o
   4   2   0 26928.00 23098.90   196.80  12%1 o
   4   4   0  4760.40  4044.50   119.40  12%1 o
   4   6   0  4548.50  3478.80   105.20  12%1 o
   5 -21   0    78.91    56.00    41.80  12%1 <
   5 -19   0    32.17    80.80    43.70  12%1 <
   5 -17   0   342.73   216.90    50.30  12%1 o
   5 -15   0   208.01   458.40    59.40  12%1 o
   5 -13   0   359.51   537.90    62.00  12%1 o
   5 -11   0  1958.20  1618.00    80.10  12%1 o
   5  -9   0  1784.00  2086.40    87.80  12%1 o
   5  -7   0  2029.30  2336.80    91.00  12%1 o
   5   1   0  3300.90  4528.10   124.70  12%1 o
   5   3   0 10806.00 10422.90   150.10  12%1 o
   5   5   0  2148.30  2385.60    98.70  12%1 o
   5   7   0  1648.30  2642.80    94.80  12%1 o
   6 -22   0    48.35    44.10    40.00  12%1 <
   6 -20   0    51.46    34.80    38.60  12%1 <
   6 -18   0   103.75    89.90    43.50  12%1 <
   6 -16   0   207.62   207.00    49.30  12%1 o
   6 -14   0   271.08   371.80    57.70  12%1 o
   6 -12   0   396.51   530.90    62.30  12%1 o
   6 -10   0   531.00   995.70    73.40  12%1 o
   6  -8   0  2605.40  1936.50    85.90  12%1 o
   6   2   0  4474.10  3861.20   114.20  12%1 o
   6   4   0  3018.00  3694.40   108.30  12%1 o
   6   6   0  1212.80  1253.60    83.80  12%1 o
   6   8   0  1783.90  1518.60    81.20  12%1 o
   7 -21   0   134.46   191.00    47.00  12%1 o
   7 -19   0   132.71    83.90    43.20  12%1 <
   7 -17   0    89.64   197.00    48.80  12%1 o
   7 -15   0   324.35   331.20    55.10  12%1 o
   7 -13   0  1053.40   934.50    67.50  12%1 o
   7 -11   0  1063.20  1306.10    74.70  12%1 o
   7  -9   0  1230.90  1709.00    81.70  12%1 o
   7  -7   0  4315.50  2939.10    92.10  12%1 o
   7   1   0  2772.90  3266.50   104.30  12%1 o
   7   3   0 10461.00  8898.20   134.30  12%1 o
   7   5   0  4981.00  4770.50   109.60  12%1 o
   7   7   0  1110.70  1773.00    84.10  12%1 o
   7   9   0  1698.50  1902.00    81.70  12%1 o
   8 -22   0    63.67    70.80    42.20  12%1 <
   8 -20   0    69.13    28.50    37.60  12%1 <
   8 -18   0   149.79   107.90    45.20  12%1 <
   8 -16   0   193.97   180.20    49.60  12%1 o
   8 -14   0   361.57   335.30    55.30  12%1 o
   8 -12   0   364.52   561.40    63.60  12%1 o
   8 -10   0  1245.70  1460.00    76.40  12%1 o
   8  -8   0  2029.40  2064.30    82.20  12%1 o
   8  -6   0  3151.80  2014.40    84.40  12%1 o
   8   0   0  7345.00  7443.60   126.00  12%1 o
   8   2   0  4490.50  4855.90   111.30  12%1 o
   8   4   0  2025.60  2457.20    94.40  12%1 o
   8   6   0  1341.40  1885.60    85.10  12%1 o
   8   8   0   480.63   972.70    73.30  12%1 o
   9 -21   0    34.16    50.80    41.10  12%1 <
   9 -19   0    36.62    83.90    44.10  12%1 <
   9 -17   0   263.44   244.50    51.40  12%1 o
   9 -15   0   681.83   378.60    56.80  12%1 o
   9 -13   0  1554.70  1071.90    68.70  12%1 o
   9 -11   0   787.53   807.70    66.10  12%1 o
   9  -9   0   422.33   733.60    66.40  12%1 o
   9  -7   0  1303.20  1206.90    75.30  12%1 o
   9  -5   0  1581.50  2122.10    86.50  12%1 o
   9  -3   0  1801.70  2044.80    87.70  12%1 o
   9  -1   0  3697.10  2550.40    95.20  12%1 o
   9   1   0  3006.60  2035.20    91.80  12%1 o
   9   3   0  1135.10  2232.20    91.60  12%1 o
   9   5   0  1117.80  1641.40    82.30  12%1 o
   9   7   0   337.14   838.50    72.90  12%1 o
   9   9   0   474.93   562.00    64.60  12%1 o
  10 -20   0   123.19   139.30    45.10  12%1 o
  10 -18   0    60.79    82.90    43.50  12%1 <
  10 -16   0    66.77    83.30    44.20  12%1 <
  10 -14   0   204.87   284.30    52.80  12%1 o
  10 -12   0   284.27   324.00    56.10  12%1 o
  10 -10   0   300.22   507.30    61.30  12%1 o
  10  -8   0   392.51   756.00    67.30  12%1 o
  10  -6   0   472.40   758.00    70.80  12%1 o
  10  -4   0  1457.00  1740.90    82.40  12%1 o
  10  -2   0  1128.70  1847.40    85.80  12%1 o
  10   0   0  5986.00  6786.00   120.40  12%1 o
  10   2   0  1335.00  1488.20    84.10  12%1 o
  10   4   0   768.44  1353.60    80.30  12%1 o
  10   6   0  1034.10  1513.40    79.50  12%1 o
  10   8   0   846.50  1113.20    73.20  12%1 o
  10  10   0   595.01   729.00    66.80  12%1 o
  11 -21   0    15.61    25.50    37.30  12%1 <
  11 -19   0   289.47   193.30    48.00  12%1 o
  11 -17   0    98.56    92.80    44.10  12%1 <
  11 -15   0    74.28   131.10    45.40  12%1 <
  11 -13   0   333.73   348.30    55.80  12%1 o
  11 -11   0   960.11   776.00    65.20  12%1 o
  11  -9   0   883.59   728.60    64.80  12%1 o
  11  -7   0  1197.70  1445.80    74.90  12%1 o
  11  -5   0  1819.50  2264.60    84.00  12%1 o
  11  -3   0  1059.90  1489.70    79.00  12%1 o
  11  -1   0  4264.70  4367.50   104.70  12%1 o
  11   1   0  5667.00  4092.90   104.70  12%1 o
  11   3   0   506.88  1403.80    79.50  12%1 o
  11   5   0  2044.00  2512.20    86.60  12%1 o
  11   7   0  2293.70  2216.00    84.60  12%1 o
  11   9   0   921.83   677.20    67.30  12%1 o
  12 -20   0    55.94    37.60    39.70  12%1 <
  12 -18   0    48.90    61.00    41.80  12%1 <
  12 -16   0    98.82   110.40    43.70  12%1 <
  12 -14   0   167.58   181.30    48.20  12%1 o
  12 -12   0   469.64   428.30    57.70  12%1 o
  12 -10   0   441.43   493.70    60.70  12%1 o
  12  -8   0   905.11   792.80    65.80  12%1 o
  12  -6   0   916.87  1285.80    72.60  12%1 o
  12  -4   0  1201.30  1067.90    72.40  12%1 o
  12  -2   0  2189.20  2957.70    90.50  12%1 o
  12   0   0 10868.00 11331.30   137.80  12%1 o
  12   2   0  5377.30  3313.90    94.30  12%1 o
  12   4   0  1073.90  1122.50    73.20  12%1 o
  12   6   0   941.08  1385.00    77.00  12%1 o
  12   8   0  1078.90  1323.60    76.60  12%1 o
  12  10   0   855.63   833.70    66.90  12%1 o
  13 -19   0   102.91    50.50    40.70  12%1 <
  13 -17   0    50.60    34.20    39.10  12%1 <
  13 -15   0    48.55    87.00    43.70  12%1 <
  13 -13   0    51.92   137.90    45.90  12%1 o
  13 -11   0   345.42   274.00    53.20  12%1 o
  13  -9   0   550.94   493.50    59.30  12%1 o
  13  -7   0   272.08   483.80    60.10  12%1 o
  13  -5   0   411.81   606.50    63.60  12%1 o
  13  -3   0  1036.50  1310.00    75.10  12%1 o
  13  -1   0   889.59  1096.30    74.40  12%1 o
  13   1   0   638.92   937.70    73.20  12%1 o
  13   3   0   595.25   755.00    69.50  12%1 o
  13   5   0   345.72   569.40    66.60  12%1 o
  13   7   0   319.04   684.90    67.30  12%1 o
  13   9   0   494.23   605.40    65.10  12%1 o
  14 -18   0    58.87    45.90    40.50  12%1 <
  14 -16   0    43.75    50.60    41.10  12%1 <
  14 -14   0    58.67    73.30    43.40  12%1 <
  14 -12   0   161.26   145.40    47.00  12%1 o
  14 -10   0    77.73   136.50    46.50  12%1 <
  14  -8   0   236.93   266.20    52.00  12%1 o
  14  -6   0   355.76   418.60    58.20  12%1 o
  14  -4   0   223.47   518.60    61.10  12%1 o
  14  -2   0  1135.30  1050.90    71.10  12%1 o
  14   0   0   171.44   652.20    66.30  12%1 o
  14   2   0   779.99  1108.90    71.80  12%1 o
  14   4   0   179.13   388.20    61.00  12%1 o
  14   6   0   188.19   455.20    63.00  12%1 o
  14   8   0    80.29   313.00    56.80  12%1 o
  14  10   0   197.23   206.60    51.10  12%1 o
  15 -17   0    82.82    84.60    43.00  12%1 <
  15 -15   0    94.00    89.00    43.80  12%1 <
  15 -13   0   190.88   186.80    47.70  12%1 o
  15 -11   0   156.11   294.00    53.60  12%1 o
  15  -9   0   338.43   337.10    55.20  12%1 o
  15  -7   0   237.27   378.90    57.00  12%1 o
  15  -5   0   600.03   628.30    63.70  12%1 o
  15  -3   0   453.86   700.00    65.20  12%1 o
  15  -1   0  1155.00  1214.70    72.30  12%1 o
  15   1   0  1165.60  1263.50    73.90  12%1 o
  15   3   0   830.60  1193.40    73.40  12%1 o
  15   5   0   312.46   413.50    61.20  12%1 o
  15   7   0   159.38   358.10    58.30  12%1 o
  15   9   0   283.99   210.80    50.50  12%1 o
  16 -16   0    23.71    28.00    37.20  12%1 <
  16 -14   0    59.94    59.40    41.80  12%1 <
  16 -12   0   158.61   207.20    48.30  12%1 o
  16 -10   0   127.94   330.70    54.50  12%1 o
  16  -8   0   328.75   409.00    57.30  12%1 o
  16  -6   0   269.16   416.80    57.60  12%1 o
  16  -4   0   429.67   501.20    58.90  12%1 o
  16  -2   0   496.34   919.30    67.10  12%1 o
  16   0   0  1710.70  1005.50    70.30  12%1 o
  16   2   0   675.28  1043.70    71.50  12%1 o
  16   4   0   367.81   406.80    60.50  12%1 o
  16   6   0    80.30   209.50    52.20  12%1 o
  16   8   0   140.59   273.20    53.90  12%1 o
  17 -15   0    47.72    46.20    40.90  12%1 <
  17 -13   0    92.76   101.80    44.00  12%1 <
  17 -11   0   235.79   219.70    49.30  12%1 o
  17  -9   0   409.11   292.00    53.40  12%1 o
  17  -7   0   295.94   252.60    51.70  12%1 o
  17  -5   0   294.83   262.80    53.00  12%1 o
  17  -3   0   189.84   420.80    57.20  12%1 o
  17  -1   0   186.16   263.20    54.40  12%1 o
  17   1   0   139.15   208.50    52.10  12%1 o
  17   3   0   455.64   795.80    66.60  12%1 o
  17   5   0   244.31   337.90    55.60  12%1 o
  17   7   0   207.65   241.50    52.40  12%1 o
  17   9   0   218.64   206.90    50.20  12%1 o
  18 -14   0    78.82    61.30    42.20  12%1 <
  18 -12   0   138.28    94.70    43.30  12%1 <
  18 -10   0   120.06   131.60    45.30  12%1 <
  18  -8   0   230.90   156.70    47.50  12%1 o
  18  -6   0    75.84   108.40    44.90  12%1 <
  18  -4   0   176.99   213.20    50.00  12%1 o
  18  -2   0   120.62   249.40    53.00  12%1 o
  18   0   0   126.98   361.40    57.40  12%1 o
  18   2   0   175.74   233.00    53.90  12%1 o
  18   4   0   137.80   353.90    56.80  12%1 o
  18   6   0   128.17   165.00    49.40  12%1 o
  18   8   0   258.31   229.30    51.70  12%1 o
  19 -13   0   129.47   209.80    48.50  12%1 o
  19 -11   0   150.56   270.40    52.50  12%1 o
  19  -9   0    73.89   143.00    46.20  12%1 o
  19  -7   0    42.30   104.30    44.20  12%1 <
  19  -5   0   146.56   155.70    47.40  12%1 o
  19  -3   0   160.07   264.80    52.80  12%1 o
  19  -1   0    42.03   165.10    50.20  12%1 o
  19   1   0    93.71   280.40    53.70  12%1 o
  19   3   0   162.03   187.80    49.60  12%1 o
  19   5   0   139.86   300.50    54.90  12%1 o
  19   7   0   144.60   103.20    45.60  12%1 <
  20 -12   0    44.68    80.60    43.30  12%1 <
  20 -10   0    36.65    75.10    43.20  12%1 <
  20  -8   0    49.31    76.10    42.80  12%1 <
  20  -6   0   100.09    78.90    43.70  12%1 <
  20  -4   0    55.31   121.30    46.60  12%1 <
  20  -2   0    33.75    97.20    45.90  12%1 <
  20   0   0   145.68   222.00    51.90  12%1 o
  20   2   0   154.20   191.80    50.40  12%1 o
  20   4   0    68.22   134.50    45.60  12%1 <
  20   6   0    85.83   136.00    44.80  12%1 o
  21 -11   0    62.02    54.80    41.20  12%1 <
  21  -9   0    41.21    61.40    41.90  12%1 <
  21  -7   0    29.84    41.10    41.00  12%1 <
  21  -5   0    43.85    88.10    45.30  12%1 <
  21  -3   0    29.86    93.20    44.70  12%1 <
  21  -1   0    74.87    85.30    44.20  12%1 <
  21   1   0   131.07   154.00    47.80  12%1 o
  21   3   0   152.68   148.80    46.40  12%1 o
  21   5   0   119.83   115.00    45.50  12%1 <
  21   7   0   119.98    75.70    43.70  12%1 <
  22  -8   0    32.77    51.90    42.10  12%1 <
  22  -6   0    60.49    91.60    45.50  12%1 <
  22  -4   0    23.76    75.00    43.90  12%1 <
  22  -2   0    57.27   109.50    45.20  12%1 <
  22   0   0   113.51   203.70    50.00  12%1 o
  22   2   0   138.49   109.40    45.20  12%1 <
  22   4   0    28.34    63.20    43.10  12%1 <
  22   6   0    53.25    22.40    36.90  12%1 <
  23  -5   0    21.84    34.50    40.00  12%1 <
  23  -3   0    27.82    35.80    39.80  12%1 <
  23  -1   0    46.61    46.60    42.00  12%1 <
  23   1   0    31.40    53.30    41.50  12%1 <
  23   3   0    30.43    68.50    43.30  12%1 <
  23   5   0    16.83    56.90    42.40  12%1 <
 -16 -14   0    72.32    87.50    42.70  13%1 <
 -16 -12   0   168.07   188.40    46.80  13%1 o
 -15 -17   0    40.92    70.10    41.60  13%1 <
 -15 -15   0    40.98    43.40    40.00  13%1 <
 -15 -13   0   102.84    84.50    42.20  13%1 <
 -15 -11   0   207.60   350.20    54.90  13%1 o
 -15  -9   0   161.20   256.00    51.70  13%1 o
 -14 -18   0    89.68    94.70    42.50  13%1 <
 -14 -16   0   129.30    77.00    41.80  13%1 <
 -14 -14   0    74.23   161.80    45.50  13%1 o
 -14 -12   0   130.79   184.10    47.70  13%1 o
 -14 -10   0   195.51   206.20    48.80  13%1 o
 -14  -8   0   289.84   371.10    56.60  13%1 o
 -14  -6   0   401.08   457.60    59.60  13%1 o
 -13 -19   0    44.49    61.50    41.00  13%1 <
 -13 -17   0    60.49    66.70    41.70  13%1 <
 -13 -15   0    64.30    85.50    43.00  13%1 <
 -13 -13   0    81.45   161.90    46.10  13%1 o
 -13 -11   0   297.32   313.90    53.90  13%1 o
 -13  -9   0   399.96   511.10    59.60  13%1 o
 -13  -7   0   605.38   780.60    64.20  13%1 o
 -13  -5   0   325.72   522.00    63.10  13%1 o
 -12 -20   0    17.65    20.30    34.50  13%1 <
 -12 -18   0    48.15    56.90    41.30  13%1 <
 -12 -16   0   116.20   133.20    44.50  13%1 <
 -12 -14   0    88.26   149.90    46.50  13%1 o
 -12 -12   0   208.69   288.10    52.30  13%1 o
 -12 -10   0   619.42   475.40    59.40  13%1 o
 -12  -8   0  1051.00  1195.00    71.40  13%1 o
 -12  -6   0  2122.40  1626.70    78.20  13%1 o
 -12  -4   0  1046.20  1165.10    73.10  13%1 o
 -11 -21   0    18.05    16.30    34.20  13%1 <
 -11 -19   0   423.56   289.60    51.40  13%1 o
 -11 -17   0   123.98   123.90    45.00  13%1 <
 -11 -15   0   262.55   259.70    51.10  13%1 o
 -11 -13   0   424.75   524.50    59.20  13%1 o
 -11 -11   0   464.27   330.90    54.40  13%1 o
 -11  -9   0   132.30   456.00    60.20  13%1 o
 -11  -7   0  2679.40  2155.10    82.10  13%1 o
 -11  -5   0  2832.30  2804.40    90.00  13%1 o
 -11  -3   0  1007.50  1195.70    78.10  13%1 o
 -10 -20   0    79.92    99.10    42.40  13%1 <
 -10 -18   0   103.24    66.70    42.20  13%1 <
 -10 -16   0   138.90   135.60    44.90  13%1 o
 -10 -14   0   299.44   233.30    51.50  13%1 o
 -10 -12   0   332.35   425.80    58.60  13%1 o
 -10 -10   0   524.67   604.30    63.00  13%1 o
 -10  -8   0   892.13  1016.40    71.30  13%1 o
 -10  -6   0   914.34  1510.50    78.20  13%1 o
 -10  -4   0   541.98  1002.10    75.80  13%1 o
 -10  -2   0  2593.70  2136.70    91.70  13%1 o
  -9 -21   0    29.13    21.60    35.60  13%1 <
  -9 -19   0    76.22    61.90    41.60  13%1 <
  -9 -17   0   225.57   199.90    48.00  13%1 o
  -9 -15   0   428.80   375.40    56.40  13%1 o
  -9 -13   0   736.19   613.50    61.40  13%1 o
  -9 -11   0   363.75   888.30    67.50  13%1 o
  -9  -9   0   461.04   513.60    62.50  13%1 o
  -9  -7   0   526.33   779.30    69.40  13%1 o
  -9  -5   0   825.74  1589.40    82.90  13%1 o
  -9  -3   0  1512.60  2220.70    91.50  13%1 o
  -9  -1   0  1388.70  2505.80    97.50  13%1 o
  -8 -22   0    28.10    46.00    39.60  13%1 <
  -8 -20   0    20.77    48.70    40.20  13%1 <
  -8 -18   0   106.18   151.40    45.40  13%1 o
  -8 -16   0   210.73   202.30    48.30  13%1 o
  -8 -14   0   146.03   259.40    51.80  13%1 o
  -8 -12   0   295.21   456.00    61.00  13%1 o
  -8 -10   0   435.61   845.00    68.40  13%1 o
  -8  -8   0   836.90  1021.00    72.90  13%1 o
  -8  -6   0  1557.50  1674.60    84.80  13%1 o
  -8  -4   0  1399.00  2449.90    92.90  13%1 o
  -8  -2   0  5500.30  6566.30   121.60  13%1 o
  -7 -21   0    78.42    56.60    41.80  13%1 <
  -7 -19   0    43.92    49.50    40.50  13%1 <
  -7 -17   0   103.40   164.10    47.40  13%1 o
  -7 -15   0   342.48   398.80    57.00  13%1 o
  -7 -13   0  1062.00   911.70    68.00  13%1 o
  -7 -11   0  1263.50  1528.90    76.60  13%1 o
  -7  -9   0  2272.00  1376.30    77.70  13%1 o
  -7  -7   0  2326.00  1746.30    83.80  13%1 o
  -7  -5   0  5465.70  4608.10   107.80  13%1 o
  -7  -3   0  9495.40  9846.20   138.90  13%1 o
  -7  -1   0  3645.10  3011.70   107.30  13%1 o
  -6 -22   0    26.84    17.10    34.70  13%1 <
  -6 -20   0    50.91    53.30    41.00  13%1 <
  -6 -18   0    99.07    72.30    42.60  13%1 <
  -6 -16   0   333.00   142.70    46.70  13%1 o
  -6 -14   0   498.28   423.80    58.70  13%1 o
  -6 -12   0   450.02   470.80    61.50  13%1 o
  -6 -10   0  1283.60   975.60    73.40  13%1 o
  -6  -8   0  1157.30  2031.80    86.00  13%1 o
  -6  -6   0  1196.90  1400.60    83.70  13%1 o
  -6  -4   0  3900.20  3971.00   111.90  13%1 o
  -6  -2   0  5665.30  3709.40   114.50  13%1 o
  -6   0   0  2395.80  2424.70   108.00  13%1 o
  -5 -23   0    14.82    50.10    40.10  13%1 <
  -5 -21   0    34.88    62.70    41.20  13%1 <
  -5 -19   0    48.24    61.80    41.00  13%1 <
  -5 -17   0   114.24   109.80    45.50  13%1 <
  -5 -15   0   189.07   268.20    53.00  13%1 o
  -5 -13   0   640.28   653.50    63.50  13%1 o
  -5 -11   0  2227.70  1660.00    79.60  13%1 o
  -5  -9   0  2147.90  2229.90    88.80  13%1 o
  -5  -7   0  2472.10  2651.10    94.50  13%1 o
  -5  -5   0  3649.10  2799.60   103.20  13%1 o
  -5  -3   0 11666.00 10645.20   150.20  13%1 o
  -5  -1   0  4258.10  4010.40   123.00  13%1 o
  -4 -22   0    96.84    49.90    40.10  13%1 <
  -4 -20   0    25.94    56.40    41.10  13%1 <
  -4 -18   0    32.11   105.10    45.30  13%1 <
  -4 -16   0   350.14   379.00    55.50  13%1 o
  -4 -14   0   271.88   472.70    60.20  13%1 o
  -4 -12   0  1299.60  1278.90    73.80  13%1 o
  -4 -10   0  2048.30  3047.50    93.30  13%1 o
  -4  -8   0  5672.70  4245.60   106.40  13%1 o
  -4  -6   0  3739.10  4040.00   107.40  13%1 o
  -4  -4   0  5077.50  4438.60   121.80  13%1 o
  -4  -2   0 27809.00 27125.90   210.50  13%1 o
  -4   0   0 10498.00  9862.50   157.70  13%1 o
  -3 -23   0    28.55    35.40    38.50  13%1 <
  -3 -21   0    77.55    55.10    41.50  13%1 <
  -3 -19   0   127.49   121.30    44.80  13%1 <
  -3 -17   0   374.58   316.60    54.00  13%1 o
  -3 -15   0   180.60   254.00    52.10  13%1 o
  -3 -13   0   868.96   753.70    66.70  13%1 o
  -3 -11   0  1043.00  1511.30    78.50  13%1 o
  -3  -9   0  3542.00  3075.50    97.20  13%1 o
  -3  -3   0 16122.00 10954.30   159.30  13%1 o
  -3  -1   0  8957.90 10350.70   167.70  13%1 o
  -2 -22   0    54.13    37.10    39.40  13%1 <
  -2 -20   0   120.22    84.00    43.60  13%1 <
  -2 -18   0   121.86   112.90    44.80  13%1 <
  -2 -16   0   177.76   204.80    49.70  13%1 o
  -2 -14   0   195.28   336.20    56.20  13%1 o
  -2 -12   0   968.55  1132.20    73.60  13%1 o
  -2 -10   0  1955.30  2063.90    86.60  13%1 o
  -2   0   0  7755.90 10612.20   187.90  13%1 o
  -1 -23   0    31.29     7.40    32.50  13%1 <
  -1 -21   0    46.08    17.00    35.30  13%1 <
  -1 -19   0   596.73   298.00    53.10  13%1 o
  -1 -17   0    96.70   136.00    45.20  13%1 o
  -1 -15   0   425.73   382.30    57.50  13%1 o
  -1 -13   0   733.85   774.00    67.90  13%1 o
  -1 -11   0  2548.00  1937.30    83.40  13%1 o
   0 -22   0    50.02    19.60    35.30  13%1 <
   0 -20   0   146.85   162.10    46.80  13%1 o
   0 -18   0   347.48   301.30    53.10  13%1 o
   0 -16   0   736.72   512.60    59.10  13%1 o
   0 -14   0   486.69   875.50    67.50  13%1 o
   0 -12   0  1568.00  1679.50    80.10  13%1 o
   1 -23   0    22.57     7.10    32.40  13%1 <
   1 -21   0    11.06    19.00    35.20  13%1 <
   1 -19   0   223.28   211.70    49.30  13%1 o
   1 -17   0   277.26   154.60    46.60  13%1 o
   1 -15   0   500.21   395.90    58.30  13%1 o
   1 -13   0  1012.30   769.30    67.10  13%1 o
   1 -11   0  1868.70  2050.20    83.70  13%1 o
   2 -22   0    23.43    14.80    34.20  13%1 <
   2 -20   0    72.52    70.70    42.50  13%1 <
   2 -18   0   203.29   121.80    44.80  13%1 <
   2 -16   0   151.09   197.30    49.20  13%1 o
   2 -14   0   252.38   380.60    58.90  13%1 o
   2 -12   0   686.29   854.30    70.30  13%1 o
   2   0   0  8316.10 11273.70   189.80  13%1 o
   3 -23   0    21.69    30.60    37.40  13%1 <
   3 -21   0    66.61    49.50    41.00  13%1 <
   3 -19   0   169.23   116.70    45.30  13%1 <
   3 -17   0   154.20   152.70    47.70  13%1 o
   3 -15   0   150.81   269.20    53.00  13%1 o
   3 -13   0   496.05   768.50    65.50  13%1 o
   3 -11   0  2409.30  1734.30    81.30  13%1 o
   3  -1   0  9295.90 11360.80   171.50  13%1 o
   3   1   0  9291.70 12142.80   173.80  13%1 o
   4 -22   0    87.88   117.90    44.00  13%1 <
   4 -20   0    41.28    69.70    42.80  13%1 <
   4 -18   0   169.66   123.90    46.30  13%1 <
   4 -16   0   382.83   305.80    54.00  13%1 o
   4 -14   0   458.80   424.40    58.80  13%1 o
   4 -12   0   512.20  1075.80    71.60  13%1 o
   4 -10   0  1694.80  2886.90    93.00  13%1 o
   4  -2   0 26815.00 26876.90   208.50  13%1 o
   4   0   0 14546.00  9783.20   158.40  13%1 o
   5 -23   0    87.30    53.60    41.30  13%1 <
   5 -21   0    70.06   131.00    44.90  13%1 <
   5 -19   0    37.52    66.80    42.30  13%1 <
   5 -17   0    95.65   144.90    47.20  13%1 o
   5 -15   0   303.53   250.40    52.00  13%1 o
   5 -13   0   209.68   438.60    59.90  13%1 o
   5 -11   0  1100.60  1134.30    73.90  13%1 o
   5  -9   0  2144.60  2035.10    87.70  13%1 o
   5  -7   0  1716.20  2507.90    92.60  13%1 o
   5  -5   0  4824.80  3047.20   104.10  13%1 o
   5  -3   0 10091.00 11500.40   152.90  13%1 o
   5  -1   0  5568.60  4595.50   125.00  13%1 o
   5   1   0  3839.00  4803.90   126.80  13%1 o
   6 -22   0    52.55    66.50    42.30  13%1 <
   6 -20   0    28.36    54.50    41.70  13%1 <
   6 -18   0    31.59    48.20    41.00  13%1 <
   6 -16   0    96.43   128.30    45.90  13%1 <
   6 -14   0   228.80   364.90    57.90  13%1 o
   6 -12   0   842.81   700.00    67.00  13%1 o
   6 -10   0   971.44  1194.30    76.30  13%1 o
   6  -8   0  1596.90  1923.60    86.40  13%1 o
   6  -6   0  1594.30  1467.30    85.00  13%1 o
   6  -4   0  3660.00  4429.10   114.20  13%1 o
   6  -2   0  3359.90  3727.20   114.20  13%1 o
   6   0   0  1491.20  2485.90   107.40  13%1 o
   7 -21   0    56.27    91.70    43.70  13%1 <
   7 -19   0   122.71    79.20    43.70  13%1 <
   7 -17   0    96.21   129.60    45.10  13%1 <
   7 -15   0   121.26   266.10    52.80  13%1 o
   7 -13   0  1403.20   835.30    67.30  13%1 o
   7 -11   0  1412.30  1588.60    77.40  13%1 o
   7  -9   0  1605.80  1351.20    78.00  13%1 o
   7  -7   0  1153.80  1896.90    85.80  13%1 o
   7  -5   0  6115.50  5083.50   110.30  13%1 o
   7  -3   0 10389.00  9377.00   136.40  13%1 o
   7  -1   0  2613.50  3231.00   106.80  13%1 o
   7   1   0  4200.00  3735.40   109.80  13%1 o
   8 -22   0    44.97    37.20    39.80  13%1 <
   8 -20   0    33.10    40.10    39.40  13%1 <
   8 -18   0   103.78    89.10    43.50  13%1 <
   8 -16   0   209.70   167.40    47.30  13%1 o
   8 -14   0   464.02   314.00    55.10  13%1 o
   8 -12   0   297.80   507.40    62.50  13%1 o
   8 -10   0   447.56   883.30    69.40  13%1 o
   8  -8   0   709.33  1190.90    75.30  13%1 o
   8  -6   0  1820.10  1861.30    84.80  13%1 o
   8  -4   0  1625.40  2623.60    94.50  13%1 o
   8  -2   0  4662.30  5882.90   118.30  13%1 o
   8   0   0 16191.00  9715.20   137.40  13%1 o
   9 -21   0    31.10    27.50    37.30  13%1 <
   9 -19   0   102.99    60.60    41.50  13%1 <
   9 -17   0   326.91   301.40    52.80  13%1 o
   9 -15   0   745.76   380.80    56.80  13%1 o
   9 -13   0  1451.10   785.70    65.50  13%1 o
   9 -11   0  1029.40   975.70    69.10  13%1 o
   9  -9   0   854.10   670.10    66.60  13%1 o
   9  -7   0   634.48   718.10    69.10  13%1 o
   9  -5   0  1456.40  1869.30    84.40  13%1 o
   9  -3   0  1669.00  2040.50    88.70  13%1 o
   9  -1   0  1074.90  1704.40    88.80  13%1 o
   9   1   0  1824.10  2381.30    94.10  13%1 o
  10 -20   0   104.66    58.10    42.00  13%1 <
  10 -18   0    30.63    76.30    42.90  13%1 <
  10 -16   0    78.91   159.90    48.30  13%1 o
  10 -14   0   363.39   262.80    52.70  13%1 o
  10 -12   0   349.49   473.20    60.80  13%1 o
  10 -10   0   309.31   673.30    64.50  13%1 o
  10  -8   0  1515.30  1251.00    74.10  13%1 o
  10  -6   0  1378.70  1343.00    76.80  13%1 o
  10  -4   0   526.24  1024.00    76.00  13%1 o
  10  -2   0   812.91  1468.00    82.70  13%1 o
  10   0   0  3654.00  6289.40   117.30  13%1 o
  11 -21   0    11.99    25.10    37.10  13%1 <
  11 -19   0   287.29   201.60    48.30  13%1 o
  11 -17   0    96.16    79.10    43.50  13%1 <
  11 -15   0   126.47   168.30    47.90  13%1 o
  11 -13   0   172.55   434.70    58.60  13%1 o
  11 -11   0   190.59   360.50    55.40  13%1 o
  11  -9   0   271.33   352.40    57.10  13%1 o
  11  -7   0  2106.10  2053.30    81.90  13%1 o
  11  -5   0  3459.90  2714.80    87.70  13%1 o
  11  -3   0   941.90  1154.30    77.90  13%1 o
  11  -1   0  5844.30  5244.10   109.80  13%1 o
  12 -20   0    40.87    63.50    41.80  13%1 <
  12 -18   0   101.14    54.60    42.10  13%1 <
  12 -16   0    86.11    97.40    43.60  13%1 <
  12 -14   0   203.75   157.10    46.90  13%1 o
  12 -12   0   216.32   290.90    52.30  13%1 o
  12 -10   0   463.37   528.60    60.50  13%1 o
  12  -8   0  1406.90  1172.10    70.30  13%1 o
  12  -6   0  1253.30  1626.00    76.40  13%1 o
  12  -4   0  1068.10  1247.10    74.60  13%1 o
  12  -2   0  1863.30  2814.10    91.40  13%1 o
  13 -19   0    88.58    24.30    36.80  13%1 <
  13 -17   0    50.74    79.60    42.70  13%1 <
  13 -15   0    97.78   115.50    45.60  13%1 <
  13 -13   0   179.03   164.70    47.20  13%1 o
  13 -11   0   204.45   408.10    56.70  13%1 o
  13  -9   0   518.59   559.10    62.10  13%1 o
  13  -7   0   350.72   669.70    63.90  13%1 o
  13  -5   0   704.74   595.00    64.60  13%1 o
  13  -3   0   672.45  1201.10    74.50  13%1 o
  14 -18   0    55.76    63.60    42.40  13%1 <
  14 -16   0   100.73    62.30    42.00  13%1 <
  14 -14   0    46.31   116.40    44.60  13%1 <
  14 -12   0   100.93   162.50    46.60  13%1 o
  14 -10   0   102.90   155.50    47.00  13%1 o
  14  -8   0   112.05   270.90    53.70  13%1 o
  14  -6   0   313.71   415.60    58.60  13%1 o
  14  -4   0   182.36   379.50    58.30  13%1 o
  14  -2   0  2074.30  2596.10    86.90  13%1 o
  15 -17   0   102.45    75.80    42.80  13%1 <
  15 -15   0    45.26    33.30    38.50  13%1 <
  15 -13   0    87.43    70.50    42.50  13%1 <
  15 -11   0   207.26   242.80    51.30  13%1 o
  15  -9   0   198.38   256.90    52.20  13%1 o
  15  -7   0   439.36   426.80    58.00  13%1 o
  15  -5   0   261.74   477.70    60.70  13%1 o
  16 -16   0    59.35    65.10    42.10  13%1 <
  16 -14   0    45.65    79.80    42.70  13%1 <
  16 -12   0   118.50    95.90    44.20  13%1 <
  16 -10   0   293.02   328.70    54.60  13%1 o
  16  -8   0   130.70   263.60    52.10  13%1 o
  16  -6   0   299.88   343.30    56.20  13%1 o
  17 -15   0    27.92    58.00    41.20  13%1 <
  17 -13   0    48.13    79.00    42.60  13%1 <
  17 -11   0   131.34    71.90    42.80  13%1 <
  17  -9   0   157.63   188.10    48.50  13%1 o
  17  -7   0   664.15   295.50    52.30  13%1 o
  18 -14   0    34.48    44.70    40.10  13%1 <
  18 -12   0    74.46    47.20    40.60  13%1 <
  18 -10   0   222.51   113.40    44.30  13%1 <
 -23  -5   0   127.58    71.80    41.80  14%1 <
 -23  -3   0    11.85    27.80    36.90  14%1 <
 -23  -1   0   432.59   205.60    48.30  14%1 o
 -22  -8   0    54.38    62.60    41.70  14%1 <
 -22  -6   0    23.77    49.90    41.00  14%1 <
 -22  -4   0   111.15    54.40    41.60  14%1 <
 -22  -2   0    60.11    80.60    42.80  14%1 <
 -22   0   0   520.67   479.70    58.20  14%1 o
 -21  -9   0    66.78    36.00    38.50  14%1 <
 -21  -7   0    86.23    76.10    42.70  14%1 <
 -21  -5   0    71.64   107.00    44.10  14%1 <
 -21  -3   0    35.17    25.30    36.90  14%1 <
 -21  -1   0   122.87   144.00    45.20  14%1 o
 -21   1   0   414.85   305.00    52.20  14%1 o
 -20 -12   0    40.57    35.10    38.80  14%1 <
 -20 -10   0    18.84    25.20    36.80  14%1 <
 -20  -8   0    61.23    58.50    41.90  14%1 <
 -20  -6   0   114.07   137.50    45.30  14%1 o
 -20  -4   0   116.66   150.20    46.50  14%1 o
 -20  -2   0    54.06   132.70    45.30  14%1 <
 -20   0   0   408.16   473.90    57.50  14%1 o
 -19 -13   0    26.67    42.40    38.80  14%1 <
 -19 -11   0   138.33    68.40    42.30  14%1 <
 -19  -9   0    76.79    94.40    43.10  14%1 <
 -19  -7   0    54.71    75.70    42.70  14%1 <
 -19  -5   0   199.68   180.60    46.70  14%1 o
 -19  -3   0   558.10   694.00    62.10  14%1 o
 -19  -1   0   126.56   176.40    48.10  14%1 o
 -19   1   0   169.13   314.20    54.70  14%1 o
 -18 -14   0    43.11    47.70    40.20  14%1 <
 -18 -12   0   101.77    94.70    42.60  14%1 <
 -18 -10   0    86.18    85.30    44.30  14%1 <
 -18  -8   0   134.82   152.00    45.60  14%1 o
 -18  -6   0   160.25   146.80    45.60  14%1 o
 -18  -4   0    98.82   195.00    48.90  14%1 o
 -18  -2   0   437.39   530.50    60.30  14%1 o
 -18   0   0   120.04   194.70    50.10  14%1 o
 -18   2   0   276.59   360.30    57.50  14%1 o
 -17 -15   0    31.67    54.60    41.60  14%1 <
 -17 -13   0    29.38    63.90    41.60  14%1 <
 -17 -11   0    78.43   195.30    47.90  14%1 o
 -17  -9   0   241.84   222.00    48.40  14%1 o
 -17  -7   0   264.29   229.00    50.00  14%1 o
 -17  -5   0   163.15   229.00    50.80  14%1 o
 -17  -3   0   988.87  1187.70    70.50  14%1 o
 -17  -1   0   194.50   234.40    51.90  14%1 o
 -17   1   0   237.86   380.30    57.30  14%1 o
 -16 -16   0    38.90    59.30    41.20  14%1 <
 -16 -14   0    72.26   101.20    43.90  14%1 <
 -16 -12   0   154.21   256.60    50.90  14%1 o
 -16 -10   0   808.87   407.40    56.60  14%1 o
 -16  -8   0   298.47   277.70    52.50  14%1 o
 -16  -6   0   249.14   288.40    52.30  14%1 o
 -16  -4   0   347.74   681.60    65.20  14%1 o
 -16  -2   0  1777.10  2130.90    80.60  14%1 o
 -16   0   0   743.67   961.20    67.70  14%1 o
 -16   2   0  2692.70  2563.80    83.70  14%1 o
 -15 -17   0    89.42    94.50    43.50  14%1 <
 -15  -7   0   550.84   278.10    52.50  14%1 o
 -15  -5   0   464.89   598.90    61.60  14%1 o
 -15  -3   0  4516.40  3159.50    89.20  14%1 o
 -15  -1   0   590.18  1062.20    70.90  14%1 o
 -15   1   0  1535.40  1449.10    75.80  14%1 o
 -15   3   0  4372.40  4132.10    95.50  14%1 o
 -14  -6   0   321.61   525.70    60.50  14%1 o
 -14  -4   0   358.24   455.70    61.00  14%1 o
 -14  -2   0  2107.30  2352.10    84.50  14%1 o
 -14   0   0   620.46   592.30    67.30  14%1 o
 -14   2   0  1661.20  1885.20    81.60  14%1 o
 -13  -5   0   331.55   529.30    63.60  14%1 o
 -13  -3   0  1100.80  1501.70    76.10  14%1 o
 -13  -1   0  1173.40  1526.80    81.70  14%1 o
 -13   1   0   615.57  1422.50    80.70  14%1 o
 -13   3   0   788.81   880.50    70.30  14%1 o
 -12  -4   0  1904.20  1699.00    79.10  14%1 o
 -12  -2   0  3893.40  3748.60    97.20  14%1 o
 -12   0   0 17718.00 16292.70   160.70  14%1 o
 -12   2   0  3776.20  3367.90    96.40  14%1 o
 -11  -3   0  1264.20  1802.00    83.60  14%1 o
 -11  -1   0  5054.50  6176.70   118.30  14%1 o
 -11   1   0  6266.10  6692.90   121.70  14%1 o
 -11   3   0   877.31  1048.90    77.10  14%1 o
 -10  -2   0   948.75   941.70    78.90  14%1 o
 -10   0   0  9345.30 10223.00   138.00  14%1 o
 -10   2   0   796.79   937.40    80.20  14%1 o
  -9  -1   0  1444.70  1345.50    88.90  14%1 o
  -9   1   0  1047.70  1342.10    89.50  14%1 o
  -9   3   0   827.80  1822.70    91.60  14%1 o
  -8   0   0 12042.00 11575.20   146.90  14%1 o
  -8   2   0  5260.60  6695.80   125.40  14%1 o
  -7   1   0  3364.20  4555.20   117.30  14%1 o
  -7   3   0 16256.00 15441.40   164.50  14%1 o
  -6   0   0  2667.90  1588.00   101.80  14%1 o
  -6   2   0  3797.00  4833.10   128.70  14%1 o
  -5   1   0  3786.80  4192.50   129.50  14%1 o
  -4   0   0 11704.00 13289.20   171.80  14%1 o
  -4   2   0 61774.00 51663.80   271.60  14%1 o
  -3 -23   0    67.32    53.20    40.40  14%1 <
  -3   1   0 11106.00 11663.40   180.40  14%1 o
  -1 -23   0    39.46    32.50    38.50  14%1 <
   0 -22   0    37.51   101.60    43.10  14%1 <
   1 -23   0    25.45    23.60    36.10  14%1 <
   1 -21   0    74.65    74.50    42.80  14%1 <
   2 -22   0    39.97    29.60    38.00  14%1 <
   2 -20   0   116.85   157.00    46.70  14%1 o
   3 -23   0    32.86     4.90    31.90  14%1 <
   3 -21   0    69.91    64.90    41.60  14%1 <
   3 -19   0   171.80   191.90    48.00  14%1 o
   3  -3   0 18983.00 16677.30   185.00  14%1 o
   3  -1   0 12969.00 13480.40   187.60  14%1 o
   4 -22   0   153.57    83.50    42.80  14%1 <
   4 -20   0    64.19    66.60    42.10  14%1 <
   4 -18   0   289.99   253.90    51.20  14%1 o
   4  -4   0  5431.60  4715.90   126.60  14%1 o
   4  -2   0 52974.00 43711.90   254.80  14%1 o
   5 -23   0    14.25    12.20    33.50  14%1 <
   5 -21   0    51.21    74.60    42.50  14%1 <
   5 -19   0    62.61    74.80    43.20  14%1 <
   5 -17   0   553.64   364.40    55.90  14%1 o
   5 -15   0   719.74   775.90    63.30  14%1 o
   5  -7   0  1755.50  1873.00    85.80  14%1 o
   5  -5   0  1312.30  1371.30    91.80  14%1 o
   5  -3   0 22046.00 22311.50   195.40  14%1 o
   6 -22   0    60.71    27.70    37.70  14%1 <
   6 -20   0    32.51    49.90    40.90  14%1 <
   6 -18   0    75.85   114.90    44.80  14%1 <
   6 -16   0   150.40   169.00    47.60  14%1 o
   6 -14   0   115.14   315.90    55.10  14%1 o
   6 -12   0   951.64   849.90    68.20  14%1 o
   6 -10   0   688.58   950.00    74.60  14%1 o
   6  -8   0  1100.10  1396.50    80.50  14%1 o
   6  -6   0   753.67   873.30    78.50  14%1 o
   6  -4   0  2476.30  3754.90   113.60  14%1 o
   6  -2   0  4625.90  4698.90   125.80  14%1 o
   7 -21   0    69.13   100.10    44.00  14%1 <
   7 -19   0   102.53    93.00    43.80  14%1 <
   7 -17   0   185.50   165.10    47.30  14%1 o
   7 -15   0   255.51   254.00    51.80  14%1 o
   7 -13   0  1018.20   929.80    67.90  14%1 o
   7 -11   0  2616.00  2311.30    83.00  14%1 o
   7  -9   0  2026.30  1278.10    76.20  14%1 o
   7  -7   0   636.97  1002.80    76.00  14%1 o
   7  -5   0  5168.90  4759.30   111.30  14%1 o
   7  -3   0 15042.00 13508.20   155.90  14%1 o
   8 -22   0    31.18    49.00    40.60  14%1 <
   8 -20   0    61.31    65.80    42.00  14%1 <
   8 -18   0   149.38    90.20    43.30  14%1 <
   8 -16   0   103.81   108.50    45.40  14%1 <
   8 -14   0   421.62   415.00    58.20  14%1 o
   8 -12   0   695.86   704.00    67.00  14%1 o
   8 -10   0  2512.30  1546.10    77.30  14%1 o
   8  -8   0   569.61   493.70    64.70  14%1 o
   8  -6   0  1525.50  1529.10    81.90  14%1 o
   8  -4   0  2138.90  2945.70    99.60  14%1 o
   9 -21   0    15.01    29.90    37.90  14%1 <
   9 -19   0    94.85    56.10    41.60  14%1 <
   9 -17   0    57.70    58.20    41.70  14%1 <
   9 -15   0    42.49    87.60    44.10  14%1 <
   9 -13   0   502.58   568.30    62.00  14%1 o
   9 -11   0   501.26   710.70    65.70  14%1 o
   9  -9   0   143.17   241.80    53.80  14%1 o
   9  -7   0   300.74   692.90    67.80  14%1 o
   9  -5   0  1946.00  2435.10    89.40  14%1 o
  10 -20   0    60.90    92.20    43.10  14%1 <
  10 -18   0    65.15    60.80    41.50  14%1 <
  10 -16   0   109.61    75.70    43.60  14%1 <
  10 -14   0   179.68   189.30    49.70  14%1 o
  10 -12   0   107.20   220.70    51.50  14%1 o
  10 -10   0   287.29   312.00    55.70  14%1 o
  10  -8   0  1257.80  1239.00    73.40  14%1 o
  10  -6   0   625.12   921.90    72.90  14%1 o
  11 -21   0   117.14    58.50    41.80  14%1 <
  11 -19   0   314.42   152.60    45.30  14%1 o
  11 -17   0    99.15    68.20    42.50  14%1 <
  11 -15   0   256.24   170.80    47.30  14%1 o
  11 -13   0   405.60   343.70    54.60  14%1 o
  11 -11   0   587.66   484.40    59.20  14%1 o
  11  -9   0   361.72   357.20    56.60  14%1 o
  11  -7   0  2397.30  2537.00    85.90  14%1 o
  12 -20   0    39.47    51.90    40.60  14%1 <
  12 -18   0    21.99    31.20    38.20  14%1 <
  12 -16   0    44.65    40.50    39.90  14%1 <
  12 -14   0   110.11   176.20    48.50  14%1 o
  12 -12   0   242.64   336.50    54.70  14%1 o
  12 -10   0   148.37   186.40    49.10  14%1 o
  12  -8   0  1629.60  1452.70    74.50  14%1 o
  13 -19   0    46.52    32.40    38.40  14%1 <
  13 -17   0    35.21     9.90    33.30  14%1 <
  13 -15   0   161.60   145.30    46.10  14%1 o
  13 -13   0   282.51   262.30    51.50  14%1 o
  13 -11   0    88.45    88.20    43.70  14%1 <
  13  -9   0   581.00   589.70    62.10  14%1 o
  14 -18   0    99.08    56.90    41.60  14%1 <
  14 -16   0   172.48   145.20    45.70  14%1 o
  14 -14   0    79.69    78.10    43.00  14%1 <
  14 -12   0   151.55   157.70    47.00  14%1 o
  15 -17   0    66.14    92.00    42.70  14%1 <
  15 -15   0   142.78    83.50    42.70  14%1 <
  15 -13   0   106.90   203.90    48.10  14%1 o
 -23  -3   0    40.02    56.40    41.20  15%1 <
 -23  -1   0   124.43   149.00    45.80  15%1 o
 -23   1   0   127.80   127.70    44.30  15%1 <
 -23   3   0    33.98    63.70    41.30  15%1 <
 -23   5   0   118.63    90.30    42.70  15%1 <
 -22  -2   0    42.72    95.80    43.70  15%1 <
 -22   0   0   307.54   365.70    54.80  15%1 o
 -22   2   0    62.88    71.60    41.60  15%1 <
 -22   4   0    94.62    82.00    42.30  15%1 <
 -22   6   0    36.08    61.70    41.60  15%1 <
 -21  -1   0   311.24   307.90    52.20  15%1 o
 -21   1   0   208.71   259.70    51.30  15%1 o
 -21   3   0    15.46    33.10    37.90  15%1 <
 -21   5   0   216.04   160.50    46.50  15%1 o
 -21   7   0    96.10    95.00    43.50  15%1 <
 -20   0   0  2289.20  1944.40    75.00  15%1 o
 -20   2   0    63.14   115.60    43.30  15%1 <
 -20   4   0   172.09   125.10    44.90  15%1 <
 -20   6   0   337.68   254.80    50.10  15%1 o
 -19   1   0   232.10   304.60    53.40  15%1 o
 -19   3   0   308.55   458.40    57.60  15%1 o
 -19   5   0    88.46   116.50    45.40  15%1 <
 -19   7   0    94.53    87.70    43.20  15%1 <
 -18   0   0   168.34   261.10    52.40  15%1 o
 -18   2   0  1170.50  1005.70    67.50  15%1 o
 -18   4   0   921.23   700.80    62.40  15%1 o
 -18   6   0   164.56   125.90    44.40  15%1 <
 -17   1   0    79.93   191.40    49.90  15%1 o
 -17   3   0   697.28   737.00    64.20  15%1 o
 -17   5   0   212.83   252.90    51.30  15%1 o
 -17   7   0   342.39   204.00    48.10  15%1 o
 -16   2   0  4284.90  3197.50    88.50  15%1 o
 -16   4   0  1015.40   897.90    65.80  15%1 o
 -16   6   0    63.97   109.10    44.70  15%1 <
 -15   1   0   244.88   778.90    66.50  15%1 o
 -15   3   0  1987.30  2234.00    81.20  15%1 o
 -15   5   0   129.18   170.70    47.80  15%1 o
 -14   2   0  1876.80  1943.80    79.20  15%1 o
 -14   4   0   184.24   335.20    56.40  15%1 o
 -14   6   0   102.90   240.80    51.80  15%1 o
 -13   3   0   552.60   643.20    66.60  15%1 o
 -13   5   0   138.34   369.40    59.70  15%1 o
 -12   2   0  2477.80  2645.80    90.80  15%1 o
 -12   4   0  2342.20  2455.00    84.60  15%1 o
 -12   6   0  5086.20  4868.00   101.60  15%1 o
 -11   3   0   856.89  1006.20    74.90  15%1 o
 -11   5   0  2893.10  3304.80    92.40  15%1 o
 -10   2   0   586.63  1138.70    79.80  15%1 o
 -10   4   0   488.24   787.40    73.90  15%1 o
  -9   3   0   536.92  1249.80    83.00  15%1 o
  -9   5   0   593.64  1212.70    79.40  15%1 o
  -8   2   0  9452.50 10569.20   141.70  15%1 o
  -8   4   0  1783.00  2661.60    98.70  15%1 o
  -7   3   0 15049.00 16742.60   169.20  15%1 o
  -6   2   0  5847.90  5734.30   133.00  15%1 o
  -6   4   0  3334.40  3808.20   114.80  15%1 o
  -5   3   0 31887.00 28132.60   214.40  15%1 o
  -4   2   0 53791.00 54941.80   280.40  15%1 o
  -3   1   0 18724.00 18794.10   206.10  15%1 o
   1  -1   0 84346.00 70898.40   358.50  15%1 o
   2  -2   0 30426.00 35132.90   253.50  15%1 o
   3  -3   0 21899.00 18409.50   195.90  15%1 o
   4  -4   0  5130.40  4457.90   129.50  15%1 o
   5  -5   0   988.30  1246.10    91.20  15%1 o
   5  -3   0 37808.00 36258.60   236.80  15%1 o
   6  -8   0  2205.70  2222.90    88.20  15%1 o
   6  -6   0   357.23   496.00    72.70  15%1 o
   6  -4   0  3296.90  3778.50   115.60  15%1 o
   7 -21   0    89.16    74.90    42.70  15%1 <
   7 -11   0  3735.70  3353.90    90.90  15%1 o
   7  -9   0  1158.10  1167.90    76.30  15%1 o
   7  -7   0   760.30   847.70    72.80  15%1 o
   7  -5   0  3727.60  4710.20   108.60  15%1 o
   8 -22   0    53.50    24.90    36.60  15%1 <
   8 -20   0    28.89    13.70    34.40  15%1 <
   8 -18   0    91.00    74.10    42.30  15%1 <
   8 -16   0   281.66   147.40    46.20  15%1 o
   8 -14   0   210.07   176.40    48.40  15%1 o
   8 -12   0   247.11   382.20    58.20  15%1 o
   8 -10   0  1110.50  1166.20    72.20  15%1 o
   8  -8   0   178.20   234.30    56.00  15%1 o
   8  -6   0  2274.50  2174.10    87.00  15%1 o
   9 -21   0    26.86     8.70    33.00  15%1 <
   9 -19   0   172.04   112.40    44.70  15%1 <
   9 -17   0   147.66    98.30    44.40  15%1 <
   9 -15   0    81.42    70.40    42.90  15%1 <
   9 -13   0  1031.60   908.30    65.50  15%1 o
   9 -11   0   724.19   746.60    65.30  15%1 o
   9  -9   0    50.20    98.40    47.20  15%1 <
   9  -7   0   436.35   822.30    68.70  15%1 o
  10 -20   0   204.82   117.80    44.60  15%1 <
  10 -18   0    86.77    78.70    43.00  15%1 <
  10 -16   0    53.08    66.30    42.70  15%1 <
  10 -14   0   410.75   345.90    54.50  15%1 o
  10 -12   0    97.46   129.70    46.80  15%1 <
  10 -10   0   307.33   268.60    54.10  15%1 o
  10  -8   0   665.26   799.30    66.60  15%1 o
  11 -21   0    63.71    15.20    34.60  15%1 <
  11 -19   0   278.61   174.80    47.40  15%1 o
  11 -17   0    99.71    38.70    39.50  15%1 <
  11 -15   0   157.97   118.50    45.30  15%1 <
  11 -13   0   174.35   224.30    50.80  15%1 o
  11 -11   0   379.05   370.60    55.80  15%1 o
  11  -9   0   315.98   245.00    50.90  15%1 o
  12 -20   0    96.78    72.00    42.20  15%1 <
  12 -18   0    70.94    36.60    39.30  15%1 <
  12 -16   0   115.30    78.20    43.00  15%1 <
  12 -14   0   511.56   515.70    59.30  15%1 o
  12 -12   0   287.83   225.90    51.10  15%1 o
  12 -10   0   335.45   275.10    52.10  15%1 o
  13 -19   0    29.65    35.20    38.60  15%1 <
  13 -17   0    33.36    23.30    35.80  15%1 <
  13 -15   0   108.06    67.80    42.80  15%1 <
  13 -13   0   130.50   164.70    46.60  15%1 o
  14 -18   0    55.77    69.80    42.20  15%1 <
  14 -16   0    40.49    65.30    42.20  15%1 <
  14 -14   0    88.86    61.20    41.30  15%1 <
  15 -17   0    43.21    64.00    41.20  15%1 <
 -23   5   0   303.95   151.50    45.50  16%1 o
 -22   6   0    99.70   117.40    44.00  16%1 <
 -22   8   0    88.88    37.90    39.50  16%1 <
 -21   5   0   508.60   463.30    57.00  16%1 o
 -21   7   0    61.47    34.10    38.40  16%1 <
 -21   9   0    16.58     9.70    32.60  16%1 <
 -20   6   0    83.71    91.10    43.20  16%1 <
 -20   8   0    10.97    37.90    39.10  16%1 <
 -20  10   0    42.04    29.90    37.10  16%1 <
 -19   5   0   696.36   519.50    58.30  16%1 o
 -19   7   0    15.29    35.00    38.60  16%1 <
 -19   9   0    16.50    37.90    39.40  16%1 <
 -18   6   0    32.44    29.50    37.50  16%1 <
 -18   8   0   215.21   130.90    46.00  16%1 <
 -18  10   0   154.16   108.20    44.10  16%1 <
 -17   5   0   314.85   425.60    56.80  16%1 o
 -17   7   0   246.11   227.20    50.00  16%1 o
 -17   9   0   218.16   147.70    46.60  16%1 o
 -16   6   0    61.16    54.10    41.80  16%1 <
 -16   8   0    88.55    96.30    44.10  16%1 <
 -15   5   0    67.71   127.40    45.90  16%1 <
 -15   7   0    90.63    62.60    43.40  16%1 <
 -15   9   0   632.27   648.80    61.60  16%1 o
 -14   6   0    48.44   107.60    45.50  16%1 <
 -14   8   0   439.11   497.50    59.20  16%1 o
 -13   5   0   366.49   645.90    63.90  16%1 o
 -13   7   0   408.69   614.50    62.80  16%1 o
 -12   6   0  5011.50  5544.10   105.30  16%1 o
 -12   8   0  1845.10  1581.00    75.00  16%1 o
 -11   5   0  3301.70  3956.20    98.80  16%1 o
 -11   7   0  1368.10  1663.60    78.80  16%1 o
 -10   4   0  1342.20  1689.30    80.90  16%1 o
 -10   6   0   921.25   852.70    72.50  16%1 o
  -9   5   0   801.83  1522.30    81.00  16%1 o
  -8   4   0  1363.40  2142.70    95.40  16%1 o
  -8   6   0  1592.30  1764.60    83.50  16%1 o
  -7   5   0  2079.90  2160.20    93.90  16%1 o
  -6   4   0  2647.50  3245.60   115.50  16%1 o
  -5   3   0 36848.00 35995.00   241.10  16%1 o
  -1   1   0 87909.00 67159.10   361.00  16%1 o
   1  -1   0 65495.00 64562.90   357.50  16%1 o
   2  -2   0 30066.00 35922.20   256.60  16%1 o
   3  -3   0 22852.00 20444.60   198.10  16%1 o
   4  -4   0  4256.60  4173.20   122.40  16%1 o
   5  -5   0  1264.80  1424.90    88.30  16%1 o
   6  -8   0  3094.70  2992.80    92.30  16%1 o
   6  -6   0   179.78   386.30    65.70  16%1 o
   7 -11   0  3532.00  3450.00    91.40  16%1 o
   7  -9   0  1369.20  1573.30    79.00  16%1 o
   7  -7   0   934.37   892.10    71.50  16%1 o
   7  22   1    10.54     6.30    32.50  16%1 <
   8 -14   0   226.36   170.10    48.40  16%1 o
   8 -12   0   563.98   864.60    65.70  16%1 o
   8 -10   0  1699.20  1563.60    75.30  16%1 o
   8  -8   0   293.65   332.00    58.20  16%1 o
   9 -21   0    51.23    31.30    38.20  16%1 <
   9 -19   0    97.71    68.40    42.10  16%1 <
   9 -17   0   115.99    84.40    42.70  16%1 <
   9 -15   0    28.48    47.30    40.90  16%1 <
   9 -13   0   739.67   571.80    60.90  16%1 o
   9 -11   0   872.94   884.50    66.10  16%1 o
   9  -9   0    58.36    60.50    43.90  16%1 <
  10 -20   0   135.98    86.60    43.00  16%1 <
  10 -18   0   121.65   104.60    44.30  16%1 <
  10 -16   0    20.75    17.70    35.50  16%1 <
  10 -14   0   479.44   434.40    56.90  16%1 o
  10 -12   0   112.16   188.70    48.70  16%1 o
  10 -10   0   220.83   194.80    49.20  16%1 o
  10  21   1    42.22     4.00    32.10  16%1 <
  11 -21   0    32.58    34.60    38.30  16%1 <
  11 -19   0   445.16   286.20    52.90  16%1 o
  11 -17   0    38.26    30.80    37.40  16%1 <
  11 -15   0    97.77   100.60    44.30  16%1 <
  11 -13   0   169.89   110.20    45.70  16%1 <
  11 -11   0   130.79   129.10    45.90  16%1 <
  11  20   1    33.31    33.90    39.60  16%1 <
  12 -20   0    42.91    61.10    42.00  16%1 <
  12 -18   0    10.89   -10.30    30.50  16%1 <
  12 -16   0    66.09    44.70    39.70  16%1 <
  12 -14   0   151.19   123.80    44.80  16%1 <
  12 -12   0   106.81   125.50    45.80  16%1 <
  12  19   1    20.43    19.10    35.90  16%1 <
  13 -19   0    27.40    25.50    36.10  16%1 <
  13 -17   0    53.21    14.60    34.20  16%1 <
  13 -15   0    12.87   -17.60    30.50  16%1 <
  13  18   1    82.24    62.30    41.80  16%1 <
  14 -18   0    53.27    34.50    38.30  16%1 <
  14 -16   0    14.46    19.10    35.00  16%1 <
  14  19   1    14.29     7.10    33.00  16%1 <
  15  18   1    27.88    36.50    39.80  16%1 <
  16  17   1    31.75    37.30    39.20  16%1 <
  17  16   1    12.75    -1.50    30.70  16%1 <
  18  15   1    53.57    57.70    41.30  16%1 <
  19  14   1    14.19    32.70    38.30  16%1 <
 -22   8   0   116.50    69.10    41.50  17%1 <
 -21   9   0     5.24     3.90    30.80  17%1 <
 -21  11   0    10.68    25.80    36.00  17%1 <
 -20   8   0    63.25    28.70    37.10  17%1 <
 -20  10   0    41.42    20.70    34.80  17%1 <
 -20  12   0    26.57   -14.10    29.80  17%1 <
 -19   9   0    27.84    19.70    34.90  17%1 <
 -19  11   0    17.38    35.00    37.90  17%1 <
 -18   8   0   268.03   128.60    43.80  17%1 <
 -18  10   0    60.78    54.20    40.30  17%1 <
 -17   9   0   139.85   101.80    44.10  17%1 <
 -17  11   0    56.09    29.80    37.60  17%1 <
 -16   8   0   100.95   107.00    43.70  17%1 <
 -16  10   0   284.71   251.10    50.00  17%1 o
 -15   7   0    66.05    72.70    42.40  17%1 <
 -15   9   0   525.10   459.50    57.10  17%1 o
 -14   8   0   206.45   147.10    46.50  17%1 o
 -14  10   0   925.71   667.60    62.00  17%1 o
 -13   7   0   262.89   325.60    56.00  17%1 o
 -13   9   0   198.28   239.40    51.20  17%1 o
 -12   6   0  9274.20 10667.10   130.30  17%1 o
 -12   8   0  1684.20  1451.70    71.60  17%1 o
 -11   7   0  1151.10  1274.70    74.50  17%1 o
 -10   6   0  1021.30  1234.10    74.90  17%1 o
 -10   8   0   766.02   661.50    63.90  17%1 o
  -9   5   0  1233.90  2107.20    83.00  17%1 o
  -9   7   0   373.02   378.50    60.80  17%1 o
  -8   6   0   682.95   738.30    70.20  17%1 o
  -7   5   0   850.87   841.10    76.60  17%1 o
  -6   4   0  3486.50  3373.60   112.70  17%1 o
  -3   3   0 30050.00 26825.40   217.80  17%1 o
  -2   2   0 32243.00 36171.40   254.20  17%1 o
  -1   1   0 60981.00 53064.30   338.50  17%1 o
   1  -1   0 55442.00 54154.40   345.20  17%1 o
   2  -2   0 25454.00 32165.40   245.60  17%1 o
   2  23   1    23.59    18.40    35.70  17%1 <
   3  -3   0 20638.00 18346.20   188.00  17%1 o
   3  22   1    31.24    32.20    38.70  17%1 <
   4  -4   0  4117.00  3789.20   115.10  17%1 o
   4  21   1    11.54    33.50    38.80  17%1 <
   4  23   1     3.82    23.50    36.40  17%1 <
   5  -5   0   929.34  1097.30    82.80  17%1 o
   5  22   1    23.98    19.00    35.90  17%1 <
   6  -8   0  2725.10  2636.70    88.70  17%1 o
   6  -6   0   113.20   302.50    60.40  17%1 o
   6  21   1     7.40    -0.10    30.50  17%1 <
   7  -9   0  1460.80  1400.30    75.70  17%1 o
   7  -7   0   907.85  1032.30    71.80  17%1 o
   7  20   1    35.99    15.50    34.80  17%1 <
   7  22   1     3.11     4.20    32.00  17%1 <
   8 -12   0   447.77   681.80    63.20  17%1 o
   8 -10   0  1242.70  1235.40    71.90  17%1 o
   8  -8   0   334.27   306.10    56.20  17%1 o
   8  19   1    16.29    -7.40    31.10  17%1 <
   8  21   1     8.20    16.00    34.60  17%1 <
   9 -15   0    29.30    26.10    36.80  17%1 <
   9 -13   0   536.86   472.10    59.50  17%1 o
   9 -11   0  1282.60  1293.00    71.10  17%1 o
   9  -9   0    47.33    62.80    43.80  17%1 <
   9  18   1   114.15    43.40    40.60  17%1 <
   9  20   1   104.91    59.80    42.50  17%1 <
  10 -18   0    35.21    29.80    37.80  17%1 <
  10 -16   0    19.62    34.80    38.50  17%1 <
  10 -14   0   326.31   246.80    49.90  17%1 o
  10 -12   0   173.54   233.10    51.50  17%1 o
  10 -10   0   184.44   146.60    47.30  17%1 o
  10  17   1    12.81    -6.30    30.80  17%1 <
  10  19   1    20.61    38.90    40.00  17%1 <
  11 -21   0    20.01     4.00    31.60  17%1 <
  11 -19   0   430.04   227.30    50.30  17%1 o
  11 -17   0    22.14    41.40    39.60  17%1 <
  11 -15   0   110.43   103.00    44.60  17%1 <
  11 -13   0   104.47    98.30    43.30  17%1 <
  11  16   1    43.15    42.10    40.50  17%1 <
  11  18   1    52.72    48.40    41.00  17%1 <
  11  20   1    65.07    39.00    40.00  17%1 <
  12 -20   0    86.99    79.80    42.40  17%1 <
  12 -18   0    34.61    31.80    38.00  17%1 <
  12 -16   0    46.58    32.70    38.60  17%1 <
  12 -14   0   131.55   102.80    44.00  17%1 <
  12  17   1    30.02    32.30    38.70  17%1 <
  12  19   1    33.47    28.00    37.90  17%1 <
  13 -19   0    60.49    55.10    41.40  17%1 <
  13 -17   0    62.75    56.50    41.50  17%1 <
  13 -15   0     6.14    13.30    33.80  17%1 <
  13  16   1    37.35    41.40    40.30  17%1 <
  13  18   1    76.32    45.80    41.00  17%1 <
  14 -18   0    56.54    22.90    36.10  17%1 <
  14  15   1     8.15    23.80    37.00  17%1 <
  14  17   1    25.43    16.00    35.00  17%1 <
  15  14   1     3.21    26.90    38.30  17%1 <
  15  16   1     7.13    31.20    38.20  17%1 <
  16  13   1    11.20     1.10    30.90  17%1 <
  16  15   1    22.18     9.40    33.80  17%1 <
  17  12   1    83.26    80.50    43.40  17%1 <
  17  14   1    50.99    24.20    36.60  17%1 <
  18  11   1    47.74    27.60    38.30  17%1 <
  18  13   1    48.80    31.10    38.30  17%1 <
  19   8   1   326.10   333.80    54.60  17%1 o
  19  10   1    10.30    29.00    38.40  17%1 <
  19  12   1    10.33     4.90    32.30  17%1 <
  20   7   1    28.37    27.90    37.70  17%1 <
  20   9   1    15.85     5.00    32.50  17%1 <
  20  11   1    42.68    18.80    36.20  17%1 <
  21   6   1    22.05    15.20    34.80  17%1 <
  21   8   1    23.60     4.10    32.00  17%1 <
  21  10   1     5.83    23.10    36.50  17%1 <
  22   5   1    68.36    26.90    37.80  17%1 <
  22   7   1    46.40    50.50    41.30  17%1 <
  23   4   1     3.16    24.90    37.00  17%1 <
 -21  11   0    11.39    27.50    36.10  18%1 <
 -20  10   0    34.62    40.60    38.70  18%1 <
 -20  12   0    23.12     6.20    31.80  18%1 <
 -19  11   0   103.41    77.20    42.00  18%1 <
 -19  13   0    29.20    39.20    39.10  18%1 <
 -18  10   0    78.75    70.70    41.90  18%1 <
 -18  12   0    33.71    -0.70    30.20  18%1 <
 -17  11   0    16.44    45.00    39.40  18%1 <
 -17  13   0    31.82    24.10    35.80  18%1 <
 -16  10   0   139.94   124.90    44.50  18%1 <
 -16  12   0    62.12    40.90    39.50  18%1 <
 -15   9   0   517.26   375.10    54.60  18%1 o
 -15  11   0   228.80   164.50    47.00  18%1 o
 -14  10   0   418.65   391.90    55.60  18%1 o
 -13   9   0   233.77   222.50    49.00  18%1 o
 -12   8   0  2544.90  2051.90    76.00  18%1 o
 -12  10   0   202.93   188.90    47.40  18%1 o
 -11   7   0  2164.50  1755.70    77.80  18%1 o
 -11   9   0   175.15   160.40    47.70  18%1 o
 -10   8   0   916.19   811.60    65.90  18%1 o
  -9   7   0   184.93   245.40    55.20  18%1 o
  -8   6   0   318.90   502.40    64.40  18%1 o
  -7   5   0   399.74   640.70    72.10  18%1 o
  -5   5   0  1324.60  1452.90    88.20  18%1 o
  -4   4   0  5110.50  5355.70   127.30  18%1 o
  -3   3   0 23392.00 23873.80   206.90  18%1 o
  -2   2   0 27151.00 32073.20   247.10  18%1 o
  -2  23   1    29.25    35.80    38.20  18%1 <
  -1   1   0 57813.00 52106.10   343.70  18%1 o
  -1  22   1    19.82    21.70    35.00  18%1 <
   1  -1   0 56536.00 55942.70   354.00  18%1 o
   1  22   1     3.19   -16.00    30.70  18%1 <
   2  -2   0 25655.00 32856.20   247.70  18%1 o
   2  21   1    19.77    26.00    37.00  18%1 <
   2  23   1    26.08    28.40    37.80  18%1 <
   3  -3   0 21748.00 19125.10   192.20  18%1 o
   3  20   1    47.22     4.00    32.30  18%1 <
   3  22   1    43.58    40.90    40.00  18%1 <
   4  -4   0  4513.60  4319.40   119.30  18%1 o
   4  19   1    18.34    19.00    35.50  18%1 <
   4  21   1     4.43     4.70    32.40  18%1 <
   5  -5   0  1079.50  1230.60    84.80  18%1 o
   5  18   1   343.20   278.50    53.20  18%1 o
   5  20   1     7.98    19.10    35.10  18%1 <
   6  -8   0  1798.90  1996.10    82.80  18%1 o
   6  -6   0   126.85   221.00    56.60  18%1 o
   6  19   1     6.07    36.10    39.50  18%1 <
   7  -9   0  2246.20  2293.40    83.10  18%1 o
   7  -7   0  1175.50  1201.80    74.30  18%1 o
   7  18   1    18.96    22.70    36.70  18%1 <
   8 -12   0   130.44   187.00    49.80  18%1 o
   8 -10   0  1646.80  1447.20    74.10  18%1 o
   8  17   1     1.86    18.50    35.50  18%1 <
   9 -15   0    58.54    81.20    42.80  18%1 <
   9 -13   0   436.78   410.70    57.40  18%1 o
   9 -11   0  1285.70  1329.40    71.20  18%1 o
   9  16   1    20.93    13.60    34.80  18%1 <
   9  18   1   142.44    93.20    43.60  18%1 <
  10 -18   0    24.72    19.00    35.40  18%1 <
  10 -16   0    19.53    47.70    40.50  18%1 <
  10 -14   0   416.07   285.10    51.40  18%1 o
  10 -12   0   139.45   269.80    52.60  18%1 o
  10  15   1    17.68    25.50    37.60  18%1 <
  10  17   1    22.49    16.60    35.40  18%1 <
  11 -21   0     8.96    14.30    34.60  18%1 <
  11 -19   0   541.87   349.50    54.10  18%1 o
  11 -17   0    21.55    36.30    39.10  18%1 <
  11 -15   0   153.48   104.70    43.10  18%1 <
  11 -13   0   105.93    82.80    42.90  18%1 <
  11  14   1    36.63    36.50    40.10  18%1 <
  11  16   1    62.56    49.70    41.70  18%1 <
  12 -20   0    99.38    71.30    42.10  18%1 <
  12 -18   0     7.44    -2.00    30.70  18%1 <
  12 -16   0    48.42    53.10    41.20  18%1 <
  12 -14   0   160.33   125.50    44.20  18%1 <
  12  13   1   230.30   185.80    48.80  18%1 o
  12  15   1    40.63    34.10    39.50  18%1 <
  13 -19   0    26.48    19.90    35.20  18%1 <
  13 -17   0   119.36    65.90    42.50  18%1 <
  13  12   1   523.70   534.70    59.80  18%1 o
  13  14   1    23.69    42.10    40.10  18%1 <
  14 -18   0    98.14    43.80    40.00  18%1 <
  14  11   1    32.96    27.10    38.00  18%1 <
  14  13   1    36.70    79.80    43.60  18%1 <
  15  10   1    71.79   103.80    45.20  18%1 <
  15  12   1    24.69    43.70    41.30  18%1 <
  16   9   1   535.21   502.40    59.10  18%1 o
  16  11   1   119.56   159.80    48.10  18%1 o
  17   8   1    99.89    50.30    41.70  18%1 <
  17  10   1  1360.30  1361.70    71.40  18%1 o
  18   7   1    45.56    37.20    40.50  18%1 <
  18   9   1   269.57   265.40    52.10  18%1 o
  19   4   1     5.62    29.60    38.20  18%1 <
  19   6   1    60.00    33.40    39.10  18%1 <
  19   8   1   510.11   380.40    55.90  18%1 o
  20   3   1    25.76    35.20    38.90  18%1 <
  20   5   1    16.83    41.70    40.80  18%1 <
  20   7   1   258.12   169.90    47.20  18%1 o
  21   2   1    25.27    20.50    35.80  18%1 <
  21   4   1     3.62    39.70    39.90  18%1 <
  22  -1   1   208.30   115.30    45.70  18%1 <
  22   1   1   159.14   129.40    46.40  18%1 <
  22   3   1    92.83    66.50    41.90  18%1 <
  23  -2   1   141.87   128.80    45.50  18%1 <
  23   2   1   126.36    54.60    41.20  18%1 <
 -21 -10  -1     2.96     4.90    31.50  19%1 <
 -20 -11  -1    47.84    22.40    35.80  19%1 <
 -20  12   0    16.16     6.80    31.90  19%1 <
 -19 -12  -1    12.14    -0.50    30.10  19%1 <
 -19 -10  -1    15.97    26.70    36.00  19%1 <
 -19  13   0    57.81    48.70    40.30  19%1 <
 -18 -15  -1    41.16    47.70    39.20  19%1 <
 -18 -13  -1    41.83    33.00    38.10  19%1 <
 -18 -11  -1    56.28    15.50    33.60  19%1 <
 -18  12   0    25.20     2.80    30.90  19%1 <
 -18  14   0     9.80     7.30    32.20  19%1 <
 -17 -16  -1     5.71    31.50    37.50  19%1 <
 -17 -14  -1    57.55    51.40    40.00  19%1 <
 -17 -12  -1    98.18    76.30    41.50  19%1 <
 -17  11   0    32.04    11.80    33.60  19%1 <
 -17  13   0    34.24    26.80    36.50  19%1 <
 -16 -17  -1    49.62    26.40    36.60  19%1 <
 -16 -15  -1    39.32     7.20    31.80  19%1 <
 -16 -13  -1    19.57    -3.30    29.80  19%1 <
 -16  10   0   217.07   156.10    46.30  19%1 o
 -16  12   0    47.23    58.90    40.70  19%1 <
 -15 -18  -1    13.47     6.30    31.70  19%1 <
 -15 -16  -1     1.62    -9.50    29.60  19%1 <
 -15 -14  -1     1.98     7.50    31.10  19%1 <
 -15  11   0   256.21   169.40    46.70  19%1 o
 -14 -19  -1     2.53   -16.00    29.90  19%1 <
 -14 -17  -1    15.21    12.20    32.60  19%1 <
 -14 -15  -1    10.04     8.30    31.60  19%1 <
 -14  10   0   136.72   125.20    44.50  19%1 <
 -14  12   0   100.13    28.10    37.30  19%1 <
 -13 -18  -1   100.15    27.50    36.70  19%1 <
 -13 -16  -1    21.39    -1.70    29.90  19%1 <
 -13   9   0   305.51   242.30    50.20  19%1 o
 -13  11   0    72.14    58.20    41.00  19%1 <
 -12 -19  -1    16.77     5.70    31.80  19%1 <
 -12 -17  -1   102.40    54.50    40.40  19%1 <
 -12  10   0   236.10   173.10    46.90  19%1 o
 -11 -20  -1    29.98     9.30    32.40  19%1 <
 -11 -18  -1    74.18    27.90    36.60  19%1 <
 -11   9   0   133.44   172.90    47.40  19%1 o
 -10 -21  -1    11.27     3.20    30.80  19%1 <
 -10   8   0   999.66   804.30    66.40  19%1 o
  -9   7   0   122.55   156.20    49.40  19%1 o
  -8   6   0   155.44   275.10    56.50  19%1 o
  -7   7   0  1240.00  1135.20    72.70  19%1 o
  -6   6   0   138.88   235.20    57.30  19%1 o
  -5   5   0  1076.60  1145.50    82.80  19%1 o
  -4   4   0  4572.70  4796.00   123.50  19%1 o
  -4  23   1    10.20    16.40    34.10  19%1 <
  -3   3   0 21254.00 22046.80   200.90  19%1 o
  -3  22   1    62.03    36.00    38.00  19%1 <
  -2   2   0 25960.00 30853.00   244.20  19%1 o
  -2  21   1    43.31    35.60    37.80  19%1 <
  -2  23   1    21.16    10.80    32.90  19%1 <
  -1   1   0 56306.00 49519.20   342.60  19%1 o
  -1  22   1     2.41    15.10    33.50  19%1 <
   1  -1   0 57633.00 57027.50   357.40  19%1 o
   1  20   1   327.53   270.80    50.70  19%1 o
   2  -2   0 26981.00 35030.00   254.20  19%1 o
   2  19   1    28.87    23.00    36.00  19%1 <
   2  21   1    29.93    33.10    38.20  19%1 <
   3  -3   0 23104.00 20044.70   194.70  19%1 o
   3  18   1    75.71    55.50    41.50  19%1 <
   3  20   1    14.31     1.20    30.50  19%1 <
   4  -4   0  5132.00  4671.90   121.60  19%1 o
   4  17   1   137.34    90.10    44.30  19%1 <
   4  19   1     3.19    13.20    34.50  19%1 <
   5  -5   0  1265.90  1385.00    87.90  19%1 o
   5  16   1   116.54    56.80    42.30  19%1 <
   5  18   1   118.84   137.40    46.90  19%1 <
   6  -8   0  1668.40  1908.10    82.60  19%1 o
   6  -6   0   105.91   269.30    59.40  19%1 o
   6  17   1  1105.10   910.90    67.40  19%1 o
   7  -9   0  2562.90  2522.30    85.40  19%1 o
   7  16   1   259.85   175.50    49.30  19%1 o
   8 -12   0    36.84    76.00    44.30  19%1 <
   8 -10   0  1352.40  1191.80    71.30  19%1 o
   8  15   1    99.50    91.10    45.40  19%1 <
   9 -13   0   524.07   449.60    57.90  19%1 o
   9 -11   0   868.62   953.90    66.90  19%1 o
   9  14   1    28.97    61.30    43.10  19%1 <
  10 -16   0    38.10    11.70    34.10  19%1 <
  10 -14   0   357.87   271.90    52.40  19%1 o
  10 -12   0   381.30   453.90    58.00  19%1 o
  10  13   1   390.41   309.00    55.30  19%1 o
  11 -19   0   630.53   414.00    57.00  19%1 o
  11 -17   0    83.59    37.50    39.10  19%1 <
  11 -15   0   201.19   127.50    45.40  19%1 <
  11 -13   0    85.89    94.80    43.40  19%1 <
  11  12   1   183.85   173.40    49.50  19%1 o
  12 -20   0   124.87    91.30    44.00  19%1 <
  12 -18   0    39.99    29.20    37.90  19%1 <
  12 -16   0    69.20    39.70    40.00  19%1 <
  12  11   1   288.48   230.20    51.40  19%1 o
  13 -19   0    21.34    31.10    37.70  19%1 <
  13 -17   0   108.65    59.00    41.20  19%1 <
  13  10   1    88.59    97.80    46.00  19%1 <
  14 -18   0   124.43    38.20    39.50  19%1 <
  14   9   1   532.46   498.00    59.20  19%1 o
  15   6   1    32.56    45.70    41.10  19%1 <
  15   8   1    45.82    33.00    39.40  19%1 <
  16   5   1   678.31   562.20    60.90  19%1 o
  16   7   1    41.55    47.30    41.20  19%1 <
  17   4   1   289.94   242.60    51.80  19%1 o
  17   6   1   135.74    70.80    43.10  19%1 <
  18   3   1    30.80     9.70    33.80  19%1 <
  18   5   1     3.38    17.20    35.20  19%1 <
  19   2   1    75.81    53.70    41.10  19%1 <
  19   4   1     6.81    37.40    39.90  19%1 <
  20  -1   1    34.94    19.80    36.50  19%1 <
  20   1   1    11.12    -6.00    30.60  19%1 <
  20   3   1    34.48    27.50    37.70  19%1 <
  21  -2   1    24.86    46.50    40.70  19%1 <
  22  -3   1    88.66    44.00    40.80  19%1 <
  22  -1   1   160.60    95.40    44.30  19%1 <
  23  -4   1    14.65    30.90    38.50  19%1 <
  23  -2   1   106.73    86.90    43.80  19%1 <
 -23  -4  -1     4.75   -12.40    29.90  20%1 <
 -23  -2  -1   131.29    73.20    41.40  20%1 <
 -22  -7  -1   269.42    61.00    41.60  20%1 <
 -22  -5  -1    44.77    37.00    37.70  20%1 <
 -22  -3  -1   138.18    56.40    40.10  20%1 <
 -21  -8  -1    23.41    35.70    38.30  20%1 <
 -21  -6  -1    37.61    17.30    34.20  20%1 <
 -21  -4  -1    15.90    -5.80    29.70  20%1 <
 -20  -9  -1    63.62    45.60    39.30  20%1 <
 -20  -7  -1   164.16    99.50    42.60  20%1 <
 -20  -5  -1    16.43    -5.20    29.80  20%1 <
 -19  -8  -1   404.49   267.20    49.70  20%1 o
 -19  -6  -1    43.35     2.10    29.90  20%1 <
 -19  13   0   120.16    37.30    39.10  20%1 <
 -18  -9  -1   232.62   167.80    45.80  20%1 o
 -18  -7  -1     6.66    30.50    37.00  20%1 <
 -18  14   0    34.94    11.00    33.20  20%1 <
 -17 -10  -1  1077.40  1082.40    65.80  20%1 o
 -17  -8  -1    71.13    45.90    39.30  20%1 <
 -17  13   0    37.92    40.70    39.20  20%1 <
 -16 -11  -1   133.86   116.50    44.60  20%1 <
 -16  -9  -1   742.43   506.50    58.30  20%1 o
 -16  12   0    36.20    51.70    40.50  20%1 <
 -16  14   0    13.47     7.40    32.00  20%1 <
 -15 -12  -1    25.71    49.60    40.00  20%1 <
 -15 -10  -1    84.75    85.70    42.80  20%1 <
 -15  11   0   314.72   216.60    49.40  20%1 o
 -15  13   0     3.90     3.90    30.90  20%1 <
 -14 -13  -1    38.99    27.40    36.50  20%1 <
 -14 -11  -1    34.46    56.80    40.50  20%1 <
 -14  12   0    94.09    74.40    42.10  20%1 <
 -13 -14  -1    15.65    16.40    33.70  20%1 <
 -13 -12  -1   546.34   421.00    56.00  20%1 o
 -13  11   0    55.18    54.30    40.50  20%1 <
 -12 -17  -1    66.47    30.10    36.40  20%1 <
 -12 -15  -1    16.10    15.10    33.70  20%1 <
 -12 -13  -1   246.25   204.80    47.40  20%1 o
 -12  10   0   149.13   125.90    45.80  20%1 <
 -11 -18  -1    82.25    35.10    37.40  20%1 <
 -11 -16  -1    44.79    13.80    33.90  20%1 <
 -11 -14  -1    26.05    45.20    39.50  20%1 <
 -11   9   0   108.01   136.10    45.90  20%1 <
 -10 -19  -1    49.03   -11.10    29.90  20%1 <
 -10 -17  -1     9.36    15.20    34.20  20%1 <
 -10 -15  -1    14.72    22.00    35.10  20%1 <
 -10   8   0  1054.70   868.80    66.20  20%1 o
  -9 -20  -1    87.22    47.20    39.20  20%1 <
  -9 -18  -1   125.37    58.40    41.00  20%1 <
  -9 -16  -1    18.47    37.80    38.50  20%1 <
  -9   9   0    40.06    51.60    41.30  20%1 <
  -8 -21  -1     9.55     7.00    31.50  20%1 <
  -8 -19  -1     4.21    16.90    34.20  20%1 <
  -8 -17  -1    11.53    15.60    33.60  20%1 <
  -8   8   0   280.92   341.10    56.50  20%1 o
  -7 -22  -1     2.97    18.70    34.40  20%1 <
  -7 -20  -1    19.79     4.60    31.10  20%1 <
  -7 -18  -1    26.01    19.50    34.20  20%1 <
  -7   7   0  1012.40  1007.50    70.80  20%1 o
  -6 -21  -1    14.61    -1.10    30.10  20%1 <
  -6 -19  -1    21.25     0.40    29.60  20%1 <
  -6   6   0    99.98   174.10    54.20  20%1 o
  -5 -22  -1    18.94    35.90    38.60  20%1 <
  -5   5   0  1091.10   979.50    80.80  20%1 o
  -5  22   1    11.87    21.90    35.10  20%1 <
  -4 -23  -1     3.66    14.00    33.50  20%1 <
  -4   4   0  4268.10  4685.70   122.50  20%1 o
  -4  21   1    40.63    28.70    36.80  20%1 <
  -4  23   1     7.60    -1.90    30.20  20%1 <
  -3   3   0 20812.00 22098.80   200.60  20%1 o
  -3  20   1    59.08    55.90    39.80  20%1 <
  -3  22   1    40.50     8.70    31.80  20%1 <
  -2   2   0 26296.00 31569.10   247.00  20%1 o
  -2  21   1    44.07    26.40    36.30  20%1 <
  -1   1   0 60235.00 54359.50   350.90  20%1 o
  -1  20   1   325.84   237.80    48.40  20%1 o
   1  -1   0 62443.00 62722.90   365.70  20%1 o
   1  18   1   334.50   221.50    49.50  20%1 o
   2  -2   0 32036.00 40008.70   267.00  20%1 o
   2  17   1    10.45     9.90    32.70  20%1 <
   2  19   1    58.86    82.10    42.20  20%1 <
   3  -3   0 27370.00 23111.60   206.40  20%1 o
   3  16   1    57.09    45.60    39.80  20%1 <
   3  18   1   167.19    72.80    43.50  20%1 <
   4  15   1   195.81   151.40    45.20  20%1 o
   4  17   1    99.51    97.20    43.80  20%1 <
   5  14   1   445.01   342.30    54.10  20%1 o
   5  16   1   141.81    66.60    42.50  20%1 <
   6  -8   0  1926.20  2085.10    83.60  20%1 o
   6  15   1   193.16   251.50    52.30  20%1 o
   7  -9   0  3044.10  2943.00    89.30  20%1 o
   7  14   1   383.17   281.40    53.70  20%1 o
   8 -12   0    23.20    82.80    44.10  20%1 <
   8 -10   0  1247.20  1191.80    72.20  20%1 o
   8  13   1   270.23   253.80    53.50  20%1 o
   9 -13   0   659.65   576.00    60.90  20%1 o
   9 -11   0   420.32   445.40    59.00  20%1 o
   9  12   1  2459.80  2313.60    81.50  20%1 o
  10 -16   0     9.63    31.10    37.90  20%1 <
  10 -14   0   224.70   208.40    48.20  20%1 o
  10 -12   0   515.86   569.60    60.40  20%1 o
  10  11   1    62.30   147.10    46.90  20%1 o
  11 -17   0    31.98    29.80    37.60  20%1 <
  11 -15   0   280.98   205.30    48.30  20%1 o
  11  10   1    10.55    36.50    40.60  20%1 <
  12 -20   0   100.30    56.90    40.90  20%1 <
  12 -18   0    39.17    17.80    35.10  20%1 <
  12 -16   0    34.89    32.90    38.20  20%1 <
  12   7   1   802.05   594.80    62.90  20%1 o
  12   9   1    25.74    45.80    42.30  20%1 <
  13 -19   0    21.35    30.50    37.90  20%1 <
  13 -17   0    81.61    38.80    39.60  20%1 <
  13   6   1   549.84   472.20    60.10  20%1 o
  13   8   1   193.56   133.20    47.00  20%1 <
  14   5   1    78.10    57.80    43.50  20%1 <
  14   7   1   161.30   132.60    47.10  20%1 <
  15   4   1   123.87    78.20    44.20  20%1 <
  15   6   1    18.28    49.90    41.80  20%1 <
  16   3   1   263.22   360.30    56.70  20%1 o
  17   2   1   575.21   423.40    58.20  20%1 o
  18  -1   1   128.35    74.90    43.60  20%1 <
  18   1   1   141.99   113.70    45.20  20%1 <
  19  -2   1    97.95    90.70    44.30  20%1 <
  20  -3   1    23.44    19.00    35.90  20%1 <
  20  -1   1     8.86    24.10    37.00  20%1 <
  21  -6   1    23.04    25.40    37.60  20%1 <
  21  -4   1    12.59    10.60    34.10  20%1 <
  21  -2   1    57.90    38.90    39.40  20%1 <
  22  -7   1    42.24    44.10    41.30  20%1 <
  22  -5   1    99.98    38.50    40.70  20%1 <
 -23  -2  -1   121.96    38.50    38.80  21%1 <
 -22  -3  -1   125.41    34.10    38.00  21%1 <
 -22  -1  -1   150.97    44.80    39.60  21%1 <
 -21  -4  -1     3.77    20.70    34.60  21%1 <
 -21  -2  -1    27.23    -3.40    29.80  21%1 <
 -20  -3  -1    21.36    22.10    35.40  21%1 <
 -20  -1  -1    30.58    16.40    33.70  21%1 <
 -19  -4  -1    22.67     9.50    32.60  21%1 <
 -19  -2  -1   161.01    95.00    41.80  21%1 <
 -18  -5  -1    20.54    12.20    32.80  21%1 <
 -18  -3  -1    63.61    62.50    40.80  21%1 <
 -18  14   0    24.48    10.10    32.80  21%1 <
 -17  -6  -1    81.60    67.80    40.80  21%1 <
 -17  -4  -1   481.10   258.70    49.80  21%1 o
 -17  13   0    42.19    48.70    40.50  21%1 <
 -17  15   0    90.03    29.80    36.90  21%1 <
 -16  -7  -1    21.26    -0.20    30.20  21%1 <
 -16  -5  -1   508.25   329.10    52.90  21%1 o
 -16  12   0    23.50    26.10    36.60  21%1 <
 -16  14   0    12.49     3.00    30.90  21%1 <
 -15  -8  -1    39.70    16.80    34.60  21%1 <
 -15  -6  -1    23.64    23.80    36.00  21%1 <
 -15  13   0     9.27    10.70    33.10  21%1 <
 -14  -9  -1   646.51   535.00    56.90  21%1 o
 -14  -7  -1   234.35   116.80    44.70  21%1 <
 -14  12   0    77.00    42.40    39.50  21%1 <
 -13 -10  -1   100.11    71.90    41.50  21%1 <
 -13  -8  -1   197.81   120.10    42.60  21%1 <
 -13  11   0    69.60    53.50    40.10  21%1 <
 -12 -11  -1   303.06   198.50    48.80  21%1 o
 -12  -9  -1    16.11    19.00    35.00  21%1 <
 -12  10   0   112.91    94.70    43.40  21%1 <
 -11 -12  -1   139.36   100.20    43.90  21%1 <
 -11 -10  -1    34.68    47.20    40.90  21%1 <
 -11   9   0    99.79   136.50    44.80  21%1 o
 -11  11   0   170.82   126.60    44.10  21%1 <
 -10 -13  -1   287.59   296.50    52.10  21%1 o
 -10 -11  -1   138.13   229.20    49.80  21%1 o
 -10  10   0   136.33    63.40    41.70  21%1 <
  -9 -14  -1    41.43    62.50    40.40  21%1 <
  -9 -12  -1  2447.60  1920.70    75.60  21%1 o
  -9   9   0    56.53    19.50    36.40  21%1 <
  -8 -15  -1   135.71    72.70    41.60  21%1 <
  -8 -13  -1   228.74   260.20    50.60  21%1 o
  -8   8   0   310.70   246.90    53.30  21%1 o
  -7 -18  -1    30.25    12.70    32.80  21%1 <
  -7 -16  -1   209.64   111.30    44.30  21%1 <
  -7 -14  -1   320.88   363.10    54.90  21%1 o
  -7   7   0   941.79   808.90    68.50  21%1 o
  -7  22   1     1.70    28.50    36.80  21%1 <
  -6 -19  -1    12.27     4.80    31.00  21%1 <
  -6 -17  -1  1259.80   934.70    64.30  21%1 o
  -6   6   0    86.24   207.70    54.50  21%1 o
  -6  21   1    26.18    17.00    33.70  21%1 <
  -5 -20  -1     9.91    29.60    36.30  21%1 <
  -5 -18  -1   125.40   125.30    44.90  21%1 <
  -5   5   0  1111.20  1038.00    81.20  21%1 o
  -5  22   1    13.44    17.10    34.10  21%1 <
  -4 -23  -1     2.10     8.30    31.60  21%1 <
  -4 -21  -1     3.66    10.00    32.40  21%1 <
  -4 -19  -1     8.18    22.00    35.20  21%1 <
  -4   4   0  3596.00  4293.50   119.80  21%1 o
  -4  21   1     3.51    26.00    36.50  21%1 <
  -3 -22  -1    37.30     2.80    30.70  21%1 <
  -3 -20  -1    29.39    15.70    33.90  21%1 <
  -3   3   0 19770.00 21695.60   199.80  21%1 o
  -3  20   1    23.99    23.70    35.60  21%1 <
  -2 -23  -1    13.83     3.00    31.00  21%1 <
  -2 -21  -1    56.37    21.90    35.60  21%1 <
  -2   2   0 27046.00 32373.20   247.00  21%1 o
  -2  19   1    17.81    13.80    34.20  21%1 <
  -1   1   0 63655.00 55397.20   351.00  21%1 o
  -1  18   1   295.41   185.00    47.10  21%1 o
   1  -1   0 74563.00 67993.00   369.80  21%1 o
   1  16   1    69.34    34.60    38.80  21%1 <
   1  18   1   348.00   179.70    47.50  21%1 o
   2  -2   0 39592.00 51062.30   289.50  21%1 o
   2  15   1    57.50    70.20    42.50  21%1 <
   2  17   1    58.73    53.50    40.10  21%1 <
   3  16   1   261.14   139.80    45.10  21%1 o
   4  15   1   171.25    78.60    42.80  21%1 <
   5  14   1   577.05   354.50    55.50  21%1 o
   6  -8   0  1958.60  1920.70    80.60  21%1 o
   6  13   1   330.42   240.30    50.60  21%1 o
   7  -9   0  2972.40  2889.50    87.80  21%1 o
   7  12   1    79.89    83.50    44.80  21%1 <
   8 -10   0  1307.40  1356.70    72.30  21%1 o
   8  11   1   134.10   105.10    46.40  21%1 <
   9 -13   0   740.47   665.20    62.40  21%1 o
   9 -11   0   221.76   321.20    55.00  21%1 o
   9  10   1   303.35   283.10    55.20  21%1 o
  10 -14   0   232.46   159.40    46.90  21%1 o
  10 -12   0   314.04   265.20    52.00  21%1 o
  10   9   1    81.16    90.70    46.30  21%1 <
  11 -17   0    29.38    36.20    39.00  21%1 <
  11 -15   0   367.06   246.80    50.60  21%1 o
  11   8   1   295.71   332.60    57.00  21%1 o
  12 -20   0   120.30    78.80    42.90  21%1 <
  12 -18   0    98.73    47.80    40.20  21%1 <
  12 -16   0    41.37    38.60    39.70  21%1 <
  12   5   1   569.42   437.00    59.80  21%1 o
  13 -19   0    24.15    26.50    37.10  21%1 <
  13 -17   0    29.10    32.90    37.80  21%1 <
  13   4   1   104.96   148.60    47.40  21%1 o
  14 -18   0    93.10    27.60    37.30  21%1 <
  14   3   1   475.52   335.20    55.50  21%1 o
  15   2   1    36.04    28.70    38.60  21%1 <
  16   1   1    62.59    47.50    41.20  21%1 <
  17  -2   1   817.59   657.70    62.90  21%1 o
  18  -3   1    18.12    44.60    40.40  21%1 <
  18  -1   1   109.78    52.80    42.20  21%1 <
  19  -4   1    11.54    -4.90    30.70  21%1 <
  19  -2   1   181.09    92.90    44.60  21%1 <
  20  -7   1    34.06    14.60    34.20  21%1 <
  20  -5   1    21.49    10.70    34.20  21%1 <
  21  -8   1    14.53    19.90    35.50  21%1 <
  21  -6   1    22.94    24.80    37.50  21%1 <
  22  -7   1    57.32    34.80    39.30  21%1 <
 -23   2  -1   113.93    71.90    41.30  22%1 <
 -23   4  -1     1.21    10.80    32.80  22%1 <
 -22   1  -1   145.49    85.70    41.80  22%1 <
 -22   3  -1   119.29    75.90    41.80  22%1 <
 -21   2  -1    37.72    26.00    36.20  22%1 <
 -20  -1  -1     8.08    11.40    32.70  22%1 <
 -20   1  -1    39.37    20.00    34.60  22%1 <
 -19  -2  -1   163.89    62.40    41.30  22%1 <
 -18  -1  -1   107.59    91.80    42.30  22%1 <
 -18  14   0    20.38    33.80    37.50  22%1 <
 -17  -2  -1   559.21   395.50    54.90  22%1 o
 -17  15   0    68.03    21.80    35.50  22%1 <
 -16  -3  -1   442.11   378.20    54.30  22%1 o
 -16  14   0     7.25    -1.20    29.90  22%1 <
 -15  -4  -1    64.40    46.10    40.30  22%1 <
 -15  13   0     6.37     5.50    31.90  22%1 <
 -14  -5  -1   144.05   114.60    44.90  22%1 <
 -14  12   0    59.99    31.50    37.70  22%1 <
 -13  -6  -1   619.36   519.20    58.20  22%1 o
 -13  11   0    30.18    42.70    39.20  22%1 <
 -13  13   0    10.54     6.90    32.10  22%1 <
 -12  -7  -1   579.63   430.00    57.40  22%1 o
 -12  12   0   119.40    90.70    42.80  22%1 <
 -11  -8  -1   130.16   112.80    45.50  22%1 <
 -11  11   0   106.56    68.10    41.80  22%1 <
 -10  -9  -1    55.29     4.70    32.80  22%1 <
 -10  10   0   103.26    45.90    40.80  22%1 <
  -9 -10  -1   373.43   258.10    51.70  22%1 o
  -9   9   0    35.70    13.20    34.80  22%1 <
  -8 -11  -1   195.64    77.70    44.10  22%1 <
  -8   8   0   190.24   212.20    51.30  22%1 o
  -7 -14  -1   311.80   223.00    49.60  22%1 o
  -7 -12  -1    96.70    60.40    42.30  22%1 <
  -7   7   0   842.93   841.10    68.80  22%1 o
  -7  22   1     1.83    12.90    33.30  22%1 <
  -6 -15  -1   279.24   141.00    46.30  22%1 o
  -6 -13  -1   287.36   188.50    47.30  22%1 o
  -6   6   0   108.16   167.80    52.60  22%1 o
  -6  21   1    18.29    27.30    36.70  22%1 <
  -5 -16  -1   118.89    55.60    40.50  22%1 <
  -5 -14  -1   431.80   370.20    54.50  22%1 o
  -5   5   0  1007.50  1017.60    81.30  22%1 o
  -5  20   1    17.36    11.20    32.60  22%1 <
  -4 -17  -1    38.17     2.00    30.60  22%1 <
  -4 -15  -1   157.83    85.90    42.50  22%1 <
  -4   4   0  4247.40  4948.90   124.70  22%1 o
  -4  19   1     5.95    11.80    32.70  22%1 <
  -3 -20  -1    51.00     1.00    30.20  22%1 <
  -3 -18  -1   125.65    91.80    43.20  22%1 <
  -3   3   0 21713.00 23738.30   207.30  22%1 o
  -3  18   1   118.86    77.40    42.00  22%1 <
  -3  20   1    19.58    20.30    34.70  22%1 <
  -2 -21  -1    37.16    18.60    35.20  22%1 <
  -2 -19  -1    31.83    33.90    37.80  22%1 <
  -2   2   0 28814.00 36991.70   259.50  22%1 o
  -2  17   1    27.35    30.20    37.50  22%1 <
  -2  19   1    51.14    28.40    36.90  22%1 <
  -1 -22  -1     1.76    16.20    34.40  22%1 <
  -1 -20  -1   373.02   249.60    50.70  22%1 o
  -1   1   0 68295.00 60724.40   358.50  22%1 o
  -1  18   1   394.48   228.30    49.70  22%1 o
   1 -22  -1    21.02    19.60    34.90  22%1 <
   1  16   1    42.92    13.10    33.70  22%1 <
   2  15   1    23.46    41.80    39.70  22%1 <
   3  14   1    28.88    36.70    39.40  22%1 <
   4  13   1    72.56   102.80    44.60  22%1 <
   5  12   1   740.68   634.70    62.50  22%1 o
   6  -8   0  1731.00  1842.80    79.90  22%1 o
   6  11   1   215.81   380.20    58.80  22%1 o
   7  -9   0  2888.80  2995.70    88.60  22%1 o
   7  10   1  4163.80  4541.00    99.60  22%1 o
   8 -10   0  1347.50  1488.70    73.80  22%1 o
   8   9   1  1290.90  1416.30    74.80  22%1 o
   9 -13   0   896.99   791.00    63.00  22%1 o
   9 -11   0   305.42   316.10    54.80  22%1 o
   9   8   1  2953.10  2120.20    81.20  22%1 o
   9  21   2    17.03    34.90    38.90  22%1 <
  10 -14   0   240.41   165.10    46.50  22%1 o
  10 -12   0   159.31   183.80    48.80  22%1 o
  10   7   1  4595.00  4429.30    98.00  22%1 o
  10  20   2   201.24    97.00    44.80  22%1 <
  11 -17   0    21.56     8.10    32.10  22%1 <
  11 -15   0   284.04   190.10    47.40  22%1 o
  11  19   2   307.07   235.10    50.50  22%1 o
  12 -18   0    17.91    32.60    38.50  22%1 <
  12 -16   0    27.85    59.80    41.50  22%1 <
  12   3   1   891.68   710.20    63.80  22%1 o
  12  18   2    31.90    17.90    35.50  22%1 <
  12  20   2   270.21   181.70    47.40  22%1 o
  13 -19   0    25.35    33.10    38.30  22%1 <
  13 -17   0    12.13     6.80    32.10  22%1 <
  13   2   1   572.41   419.70    57.20  22%1 o
  13  17   2    35.79    -0.20    31.10  22%1 <
  13  19   2   475.23   422.30    57.60  22%1 o
  14   1   1   124.56   128.50    44.90  22%1 <
  14  16   2    12.19    28.00    38.20  22%1 <
  14  18   2   149.60   144.10    46.30  22%1 o
  15  15   2    16.93     9.90    33.90  22%1 <
  15  17   2   927.04   629.40    61.90  22%1 o
  16  -1   1   132.48    92.20    43.80  22%1 <
  16  14   2    12.15     6.90    32.90  22%1 <
  16  16   2    70.97   110.00    44.70  22%1 <
  17  -4   1   338.61   219.20    48.80  22%1 o
  17  -2   1   682.56   513.00    58.90  22%1 o
  17  13   2    33.46    28.70    38.00  22%1 <
  17  15   2   146.00    97.60    43.10  22%1 <
  18  -5   1    13.58     8.90    32.50  22%1 <
  18  -3   1    29.76    47.30    41.30  22%1 <
  18  12   2   109.19    55.30    41.20  22%1 <
  18  14   2   394.04   139.20    45.00  22%1 o
  19  -6   1    23.29    20.30    35.40  22%1 <
  19  11   2    26.58    29.30    38.20  22%1 <
  19  13   2    62.44    73.60    43.00  22%1 <
  20  -9   1    33.27     0.70    30.10  22%1 <
  20  -7   1    21.80    15.50    34.60  22%1 <
  20  10   2     6.98    13.20    34.30  22%1 <
  20  12   2    12.13    19.20    35.70  22%1 <
  21 -10   1     1.41     8.20    32.70  22%1 <
  21  -8   1    20.89    10.50    34.00  22%1 <
  21   9   2     6.33    34.40    38.80  22%1 <
 -23   4  -1     7.63    -9.30    29.80  23%1 <
 -22   3  -1    97.93    46.30    39.00  23%1 <
 -22   5  -1    98.19    34.00    37.40  23%1 <
 -21   2  -1    26.11     9.90    32.20  23%1 <
 -21   4  -1     4.41     2.20    29.60  23%1 <
 -20   1  -1    29.31    22.80    35.50  23%1 <
 -20   3  -1     2.26     5.10    31.20  23%1 <
 -19   2  -1   121.43    77.10    41.80  23%1 <
 -18   1  -1    80.41    43.90    39.20  23%1 <
 -17  15   0    95.64    57.30    41.40  23%1 <
 -16  -1  -1    23.78    40.40    39.10  23%1 <
 -16  14   0    10.08    13.90    33.20  23%1 <
 -15  -2  -1    42.39    28.30    37.60  23%1 <
 -15  13   0    14.19    23.50    35.60  23%1 <
 -14  -3  -1   462.73   306.60    53.50  23%1 o
 -14  12   0    60.00    34.90    38.30  23%1 <
 -14  14   0    12.90    25.00    35.80  23%1 <
 -13  -4  -1    56.72   108.80    44.40  23%1 <
 -13  13   0    10.78     7.80    32.30  23%1 <
 -12  -5  -1   387.87   339.80    56.30  23%1 o
 -12  12   0   112.14    81.50    42.50  23%1 <
 -11  -6  -1    75.73   209.00    50.20  23%1 o
 -11  11   0   125.46    91.80    43.90  23%1 <
 -10  -7  -1  3498.90  3487.00    89.80  23%1 o
 -10  10   0   111.11    58.50    41.80  23%1 <
  -9  -8  -1  2168.20  1958.00    77.50  23%1 o
  -9   9   0    35.04    63.90    42.60  23%1 <
  -8  -9  -1  1291.90  1107.40    71.30  23%1 o
  -8   8   0   239.49   296.00    54.90  23%1 o
  -8  21   1     3.05     1.70    30.00  23%1 <
  -7 -10  -1  4490.30  4314.50    97.00  23%1 o
  -7   7   0   917.02   864.30    68.90  23%1 o
  -7  20   1    16.18    17.80    33.90  23%1 <
  -7  22   1     1.89    30.70    36.80  23%1 <
  -6 -11  -1   694.00   362.80    58.80  23%1 o
  -6   6   0   107.95   216.00    56.20  23%1 o
  -6  21   1    11.52     7.40    31.60  23%1 <
  -5 -14  -1   642.48   483.40    57.60  23%1 o
  -5 -12  -1  1041.70   739.50    65.00  23%1 o
  -5   5   0  1155.50  1123.30    83.60  23%1 o
  -5  20   1    27.01    -1.10    29.80  23%1 <
  -4 -15  -1    93.30    67.30    41.10  23%1 <
  -4 -13  -1   111.19    78.20    43.30  23%1 <
  -4   4   0  4922.50  5593.60   128.20  23%1 o
  -4  19   1     6.81   -10.60    29.70  23%1 <
  -3 -16  -1   135.92    69.90    41.50  23%1 <
  -3   3   0 24764.00 26300.90   215.60  23%1 o
  -3  18   1   138.62    65.80    40.90  23%1 <
  -2 -19  -1    25.94     8.90    32.90  23%1 <
  -2 -17  -1    19.95    36.90    38.80  23%1 <
  -2   2   0 37556.00 48290.70   285.10  23%1 o
  -2  17   1    20.71    53.40    40.10  23%1 <
  -1 -20  -1   355.82   203.80    48.00  23%1 o
  -1 -18  -1   353.85   148.60    46.00  23%1 o
  -1  16   1   213.04   134.00    44.70  23%1 <
   1 -22  -1     5.34    -1.00    30.10  23%1 <
   1 -20  -1   409.77   309.90    52.00  23%1 o
   1  14   1   246.88   262.80    51.60  23%1 o
   2 -23  -1    32.36   -13.10    30.10  23%1 <
   2  13   1  1964.30  1899.60    78.50  23%1 o
   3  12   1  1938.70  2295.30    84.00  23%1 o
   4  11   1  2070.60  2244.70    87.60  23%1 o
   5  10   1 21227.00 19801.10   175.60  23%1 o
   6  -8   0  1723.90  1896.30    80.80  23%1 o
   6   9   1 14280.00 14418.40   157.30  23%1 o
   6  22   2   308.85   237.60    49.40  23%1 o
   7  -9   0  2929.70  2708.10    87.20  23%1 o
   7   8   1  4057.90  4614.40   106.10  23%1 o
   7  21   2   426.58   166.80    47.00  23%1 o
   8 -10   0  1708.50  1501.00    73.30  23%1 o
   8   7   1  4611.60  3342.70    94.10  23%1 o
   8  20   2    22.01    17.60    35.40  23%1 <
   9 -13   0   810.90   610.60    60.70  23%1 o
   9 -11   0   378.72   353.40    55.10  23%1 o
   9   6   1   517.77   955.40    70.30  23%1 o
   9  19   2    89.07    23.60    37.20  23%1 <
   9  21   2    17.72    43.20    40.60  23%1 <
  10 -14   0   253.92   164.50    46.80  23%1 o
  10 -12   0   134.38   180.50    48.70  23%1 o
  10   5   1   346.06   268.00    54.00  23%1 o
  10  18   2    14.48    28.90    38.10  23%1 <
  10  20   2    94.16    80.20    43.10  23%1 <
  11 -17   0    19.06    22.90    35.90  23%1 <
  11 -15   0   271.21   185.00    47.80  23%1 o
  11   4   1   102.06   117.60    46.50  23%1 <
  11  17   2    16.97    -8.90    30.90  23%1 <
  11  19   2   337.92   219.20    50.20  23%1 o
  12 -18   0    18.56   -16.10    30.60  23%1 <
  12 -16   0    38.46    23.00    36.10  23%1 <
  12   3   1   603.43   629.30    62.30  23%1 o
  12  16   2    56.54    47.30    41.60  23%1 <
  12  18   2    23.35     8.40    32.90  23%1 <
  13 -19   0    23.60    20.80    35.50  23%1 <
  13 -17   0    10.67    17.60    34.90  23%1 <
  13  15   2    53.69     4.30    32.50  23%1 <
  13  17   2    18.03    26.80    37.70  23%1 <
  14  -1   1    83.75    76.20    42.90  23%1 <
  14  14   2     4.78    20.60    36.20  23%1 <
  14  16   2     8.71    14.60    35.10  23%1 <
  15  -2   1    18.48    25.40    36.90  23%1 <
  15  13   2     5.52    35.90    39.00  23%1 <
  15  15   2    12.12    27.40    37.30  23%1 <
  16  -3   1   417.32   323.60    52.70  23%1 o
  16  12   2    17.80    20.30    35.80  23%1 <
  17  -6   1   120.12    42.80    40.00  23%1 <
  17  -4   1   327.90   201.60    48.60  23%1 o
  17  11   2    16.36    17.60    35.80  23%1 <
  18  -7   1     7.25    27.30    37.00  23%1 <
  18  -5   1    28.07    10.20    33.00  23%1 <
  18  10   2    37.97    44.80    40.60  23%1 <
  19  -8   1   295.32   179.30    47.40  23%1 o
  19   9   2    26.42     7.70    33.50  23%1 <
  20 -11   1    77.13    21.00    35.50  23%1 <
  20  -9   1    50.48    60.10    40.80  23%1 <
  20   8   2    13.98    25.10    36.80  23%1 <
  21 -10   1     5.80     8.30    32.10  23%1 <
  21   5   2    82.18    62.20    42.60  23%1 <
  21   7   2    41.17    32.60    38.40  23%1 <
  22   4   2    15.49     4.30    32.20  23%1 <
  22   6   2    39.37    21.50    36.40  23%1 <
  23   3   2    24.19    29.10    37.80  23%1 <
 -22   5  -1    57.94    27.30    36.20  24%1 <
 -22   7  -1    61.10    10.00    32.60  24%1 <
 -21   4  -1     8.98    24.00    34.90  24%1 <
 -21   6  -1    19.33     5.60    31.40  24%1 <
 -20   3  -1    43.04    10.00    32.40  24%1 <
 -20   5  -1     5.37    34.80    37.80  24%1 <
 -19 -13  -2    49.33    32.30    37.30  24%1 <
 -19   4  -1     1.92     4.20    31.30  24%1 <
 -18 -14  -2   366.77   129.70    43.80  24%1 <
 -18   3  -1    12.18    27.80    36.70  24%1 <
 -17 -15  -2    85.64    49.70    40.00  24%1 <
 -17   2  -1   550.04   325.90    53.20  24%1 o
 -17  15   0    78.54    40.20    39.00  24%1 <
 -16 -16  -2    47.41    38.90    39.10  24%1 <
 -16   1  -1   108.41   104.60    43.60  24%1 <
 -16  14   0     9.68    -2.90    30.10  24%1 <
 -16  16   0    41.19    32.40    37.80  24%1 <
 -15 -17  -2   179.99   118.70    43.30  24%1 <
 -15  15   0     1.90    22.40    35.50  24%1 <
 -14 -18  -2   254.92   170.40    46.20  24%1 o
 -14  -1  -1    57.69    54.10    42.00  24%1 <
 -14  14   0    16.09    19.10    34.70  24%1 <
 -13 -19  -2   853.06   526.40    57.90  24%1 o
 -13  -2  -1   287.13   358.60    56.20  24%1 o
 -13  13   0     7.38   -16.30    30.30  24%1 <
 -12 -20  -2   632.74   376.40    55.30  24%1 o
 -12  -3  -1   720.39   574.70    61.40  24%1 o
 -12  12   0   188.12   108.10    43.00  24%1 <
 -11  -4  -1   301.18   363.50    56.80  24%1 o
 -11  11   0   127.08    65.00    42.00  24%1 <
 -10  -5  -1   205.55   393.10    58.70  24%1 o
 -10  10   0    75.89    74.20    42.90  24%1 <
  -9  -6  -1   375.39  1159.80    73.30  24%1 o
  -9   9   0    26.27    45.40    41.50  24%1 <
  -8  -7  -1  4750.60  3424.80    93.20  24%1 o
  -8   8   0   281.71   312.20    56.00  24%1 o
  -8  21   1     1.89    23.10    35.60  24%1 <
  -7  -8  -1  5111.60  5528.50   112.90  24%1 o
  -7   7   0   958.58  1019.90    71.40  24%1 o
  -7  20   1    23.83    40.60    38.60  24%1 <
  -6  -9  -1 15860.00 17876.60   172.80  24%1 o
  -6   6   0   124.23   255.10    58.20  24%1 o
  -6  19   1    23.93    32.10    37.30  24%1 <
  -5 -12  -1  1126.50  1016.00    72.30  24%1 o
  -5   5   0  1286.20  1226.20    84.80  24%1 o
  -5  18   1   159.05   121.60    44.70  24%1 <
  -4 -13  -1    62.05     5.10    33.20  24%1 <
  -4   4   0  5299.40  6478.70   133.40  24%1 o
  -4  17   1    72.77    33.40    37.70  24%1 <
  -3 -14  -1    44.39    57.80    42.00  24%1 <
  -2 -15  -1    93.98    60.90    42.30  24%1 <
  -1 -18  -1   562.89   317.90    53.00  24%1 o
  -1 -16  -1    73.21    53.40    41.50  24%1 <
  -1  16   1    63.40    74.10    42.60  24%1 <
   1 -20  -1   372.64   287.10    52.10  24%1 o
   1 -18  -1   319.39   282.20    52.20  24%1 o
   1  14   1   327.81   266.20    53.30  24%1 o
   2 -23  -1    63.60    42.50    39.50  24%1 <
   2 -21  -1    41.55    23.90    36.80  24%1 <
   3 -22  -1    24.80     7.20    32.70  24%1 <
   3  23   2    14.37    17.60    34.90  24%1 <
   4 -23  -1     6.69    40.70    39.40  24%1 <
   4  22   2   142.35    46.70    40.90  24%1 <
   5  21   2    93.68    51.50    42.00  24%1 <
   6  -8   0  1363.70  1698.70    80.00  24%1 o
   6  20   2    17.23    14.10    34.40  24%1 <
   6  22   2    62.30    50.20    41.20  24%1 <
   7  -9   0  2253.30  2366.50    84.40  24%1 o
   7  19   2    62.26    28.00    38.30  24%1 <
   7  21   2   168.38   109.40    45.20  24%1 <
   8 -10   0  1688.30  1626.00    74.50  24%1 o
   8  18   2    13.95    34.60    39.40  24%1 <
   8  20   2    10.27    29.70    38.50  24%1 <
   9 -13   0   706.63   644.80    61.60  24%1 o
   9 -11   0   350.41   342.50    55.80  24%1 o
   9   4   1    27.66     2.20    34.00  24%1 <
   9  17   2    34.56    17.00    35.50  24%1 <
   9  19   2    65.41    11.70    33.80  24%1 <
  10 -14   0   220.84   122.20    45.30  24%1 <
  10   3   1   536.90   274.50    54.80  24%1 o
  10  16   2     9.60    21.30    36.30  24%1 <
  10  18   2    20.89    45.30    40.70  24%1 <
  11 -15   0   240.57   159.50    46.90  24%1 o
  11   2   1   771.42  1045.80    70.90  24%1 o
  11  15   2   132.90    60.40    42.80  24%1 <
  11  17   2    23.95    23.50    37.00  24%1 <
  12 -18   0    31.06    26.10    37.00  24%1 <
  12 -16   0    48.19     5.40    32.20  24%1 <
  12   1   1  1396.80  1170.70    71.50  24%1 o
  12  14   2   199.32    96.60    44.90  24%1 <
  13 -19   0    23.80    37.40    38.70  24%1 <
  13 -17   0    12.78     1.50    30.20  24%1 <
  13  13   2    46.66    35.30    40.30  24%1 <
  14  -1   1   157.17   280.90    52.30  24%1 o
  14  12   2    52.69    49.30    41.70  24%1 <
  15  -4   1    36.97    48.40    40.60  24%1 <
  15  11   2   252.56   213.10    50.70  24%1 o
  16  -5   1   616.71   428.30    56.00  24%1 o
  16  10   2   334.51   215.60    50.30  24%1 o
  17  -6   1    83.03    55.90    41.80  24%1 <
  17   9   2   108.11    60.80    42.70  24%1 <
  18  -9   1   186.89    85.60    43.20  24%1 <
  18  -7   1    24.19    22.60    36.40  24%1 <
  18   8   2   181.85    71.80    43.30  24%1 <
  19 -10   1    38.28    26.70    36.80  24%1 <
  19  -8   1   380.25   211.60    49.50  24%1 o
  19   7   2    18.18    18.10    35.70  24%1 <
  20 -11   1    25.89    -8.00    30.70  24%1 <
  20   4   2    21.63    17.70    35.40  24%1 <
  20   6   2    10.69    22.20    36.10  24%1 <
  21   3   2     8.62    17.60    35.30  24%1 <
  21   5   2   105.95    62.50    41.70  24%1 <
  22   2   2    26.11    17.10    35.60  24%1 <
  23   1   2    20.96    41.20    40.30  24%1 <
 -22  -6  -2     7.53    11.70    33.30  25%1 <
 -22   7  -1    46.19     2.50    30.00  25%1 <
 -21  -9  -2     2.40    31.00    37.50  25%1 <
 -21  -7  -2    33.05    19.20    34.70  25%1 <
 -21   6  -1    26.26    15.00    33.40  25%1 <
 -20 -10  -2    22.48    20.00    35.10  25%1 <
 -20  -8  -2     3.34    39.20    38.60  25%1 <
 -20   5  -1    19.39    12.60    32.90  25%1 <
 -20   7  -1    42.66     8.90    31.80  25%1 <
 -19 -11  -2    43.51     6.00    32.30  25%1 <
 -19  -9  -2     6.30    33.60    37.60  25%1 <
 -19   4  -1    17.66     7.70    31.70  25%1 <
 -19   6  -1    46.50    19.00    34.40  25%1 <
 -18 -12  -2    17.71     7.50    32.30  25%1 <
 -18 -10  -2    45.11    30.40    36.90  25%1 <
 -18   3  -1    31.00    27.50    36.90  25%1 <
 -18   5  -1    73.43    61.30    40.80  25%1 <
 -17 -13  -2    35.96    34.10    37.70  25%1 <
 -17 -11  -2    16.80    13.20    33.90  25%1 <
 -17   4  -1   382.23   262.90    50.50  25%1 o
 -17  15   0   110.64    45.90    39.90  25%1 <
 -16 -14  -2     5.83    15.70    33.70  25%1 <
 -16 -12  -2    18.24    11.80    32.90  25%1 <
 -16   3  -1   258.69   195.60    48.60  25%1 o
 -16  16   0    23.18    44.50    39.80  25%1 <
 -15 -15  -2    16.31     4.10    30.90  25%1 <
 -15 -13  -2     4.92    -0.20    29.90  25%1 <
 -15   2  -1    44.19    37.50    39.60  25%1 <
 -15  15   0     2.93    32.00    37.40  25%1 <
 -14 -16  -2    33.82    20.30    35.30  25%1 <
 -14   1  -1    30.97    54.40    41.70  25%1 <
 -14  14   0    14.00    14.00    33.60  25%1 <
 -13 -17  -2    31.81     6.20    31.60  25%1 <
 -13  13   0     5.42    33.10    38.10  25%1 <
 -12 -20  -2   318.81   179.90    46.50  25%1 o
 -12 -18  -2    24.89    23.50    35.80  25%1 <
 -12  -1  -1   775.56   992.90    68.60  25%1 o
 -12  12   0    73.08    66.80    42.10  25%1 <
 -11 -19  -2   251.49   185.40    47.40  25%1 o
 -11  -2  -1  1404.40  1091.00    70.70  25%1 o
 -11  11   0    65.93    53.50    40.60  25%1 <
 -10 -20  -2    72.68    59.70    41.30  25%1 <
 -10  -3  -1   296.89   268.80    55.30  25%1 o
 -10  10   0    93.71    94.80    43.80  25%1 <
 -10  21   1    26.67    44.10    39.60  25%1 <
  -9 -21  -2    17.14    30.30    36.80  25%1 <
  -9   9   0    78.95    30.90    38.50  25%1 <
  -8   8   0   198.25   246.40    52.70  25%1 o
  -8  21   1     1.78    19.10    34.40  25%1 <
  -7   7   0   875.99   968.50    70.20  25%1 o
  -7  20   1    23.49    18.80    34.20  25%1 <
  -6   6   0   119.99   225.00    56.00  25%1 o
  -6  19   1     3.34    20.50    35.20  25%1 <
  -5 -10  -1 23350.00 25408.60   196.90  25%1 o
  -5   5   0  1347.10  1566.20    86.50  25%1 o
  -5  18   1   138.20    62.20    41.10  25%1 <
  -4 -11  -1  1391.50  1337.70    78.80  25%1 o
  -4  17   1    28.27     3.50    31.20  25%1 <
  -3 -12  -1  1504.60  1368.20    74.00  25%1 o
  -3  16   1    51.62     9.00    32.70  25%1 <
  -2 -13  -1  1271.90  1407.50    72.10  25%1 o
  -2  15   1   157.67    83.90    42.90  25%1 <
  -1 -16  -1   196.75    88.20    43.10  25%1 <
  -1 -14  -1   113.13    22.60    36.60  25%1 <
  -1  14   1    68.06    24.60    37.00  25%1 <
   1 -18  -1   254.75   196.80    48.50  25%1 o
   1  12   1  4622.20  4627.10    99.00  25%1 o
   1  23   2    24.13    20.30    35.80  25%1 <
   2 -21  -1    15.61    21.30    35.60  25%1 <
   2 -19  -1    43.86    46.20    40.50  25%1 <
   2  11   1   698.99   850.20    68.50  25%1 o
   2  22   2    11.86    26.30    37.60  25%1 <
   3 -22  -1    58.77    22.60    35.80  25%1 <
   3 -20  -1    26.09    24.60    36.00  25%1 <
   3  10   1   777.06   690.80    67.80  25%1 o
   3  21   2    32.64    21.80    36.70  25%1 <
   3  23   2    22.89     5.50    32.50  25%1 <
   4 -23  -1    12.56    36.70    38.80  25%1 <
   4 -21  -1    21.34    -0.90    30.30  25%1 <
   4   9   1   765.98   468.40    64.70  25%1 o
   4  22   2   132.26    78.90    43.60  25%1 <
   5   8   1  1074.10  1247.20    75.70  25%1 o
   5  21   2    38.79    38.80    40.20  25%1 <
   6  -8   0  1942.80  1970.40    82.10  25%1 o
   6   7   1   272.90   246.30    55.90  25%1 o
   6  20   2    11.21    -7.50    30.70  25%1 <
   7  -9   0  2677.80  2696.40    87.10  25%1 o
   7   6   1  1670.30  1997.70    81.00  25%1 o
   7  19   2    12.67     9.20    33.60  25%1 <
   8 -10   0  1671.80  1567.70    74.10  25%1 o
   8   5   1   857.94   690.10    66.40  25%1 o
   8  18   2    38.34    29.00    38.40  25%1 <
   9 -13   0   863.35   609.60    61.50  25%1 o
   9 -11   0   383.95   321.00    54.60  25%1 o
   9  17   2    30.64    13.30    34.80  25%1 <
  10 -14   0   342.60   184.40    47.40  25%1 o
  10  16   2     3.00    22.10    36.20  25%1 <
  11 -15   0   237.25   127.30    44.20  25%1 <
  11  13   2   106.27   121.10    45.50  25%1 <
  12 -18   0    14.45    29.10    37.00  25%1 <
  12 -16   0    44.87    10.70    33.20  25%1 <
  12  -1   1  1066.70   785.40    67.40  25%1 o
  12  12   2   107.12    32.90    39.80  25%1 <
  13 -19   0    20.37    31.80    37.90  25%1 <
  13 -17   0    19.21     8.30    32.70  25%1 <
  13  -2   1   339.13   373.10    57.30  25%1 o
  13  11   2    30.21     4.60    32.60  25%1 <
  14  -3   1   454.02   348.20    54.40  25%1 o
  14  10   2    16.45    27.10    37.80  25%1 <
  15  -4   1    33.00    43.30    39.60  25%1 <
  15   9   2   121.19    71.70    43.00  25%1 <
  16  -7   1     4.01    10.90    33.30  25%1 <
  16  -5   1   675.70   601.50    60.40  25%1 o
  16   8   2   148.10    91.50    44.80  25%1 <
  17  -8   1   112.67    50.50    41.20  25%1 <
  17   7   2   183.89   175.80    48.30  25%1 o
  18  -9   1   147.57    56.10    41.50  25%1 <
  18   6   2     8.33    10.30    33.90  25%1 <
  19 -12   1    18.19    59.50    41.20  25%1 <
  19 -10   1    19.42     3.90    31.60  25%1 <
  19   5   2    14.97    38.90    39.70  25%1 <
  20 -11   1    38.61    25.20    36.20  25%1 <
  20   2   2     3.10    10.70    33.70  25%1 <
  20   4   2    11.02     1.60    31.00  25%1 <
  21   1   2    89.68     9.30    33.80  25%1 <
  22   0   2   476.00   330.00    54.70  25%1 o
  23  -1   2    39.58    37.00    39.30  25%1 <
 -23  -3  -2    10.41    -1.60    30.10  26%1 <
 -22  -4  -2    12.70    34.50    37.50  26%1 <
 -21  -5  -2    43.80     7.90    31.90  26%1 <
 -21   8  -1     9.46    24.80    35.80  26%1 <
 -20  -6  -2     2.48   -17.20    29.90  26%1 <
 -20   7  -1    24.50    24.30    35.80  26%1 <
 -19  -7  -2     7.87    30.00    37.00  26%1 <
 -19   6  -1    29.36    26.20    36.70  26%1 <
 -18  -8  -2   289.89   161.10    46.20  26%1 o
 -18   5  -1     9.15    29.90    36.80  26%1 <
 -17  -9  -2    75.62    53.20    40.70  26%1 <
 -17   4  -1   331.38   344.90    52.90  26%1 o
 -16 -10  -2   270.27   174.40    46.80  26%1 o
 -16   3  -1   336.10   290.00    51.80  26%1 o
 -16  16   0    39.88    18.80    34.60  26%1 <
 -15 -11  -2   241.14   158.70    45.90  26%1 o
 -15   2  -1   106.80    79.50    42.90  26%1 <
 -15  15   0     4.20     3.60    30.90  26%1 <
 -14 -14  -2    51.51    25.90    35.90  26%1 <
 -14 -12  -2    61.29    23.40    36.00  26%1 <
 -14   1  -1   163.44    80.20    42.90  26%1 <
 -14  14   0     9.16    21.40    35.10  26%1 <
 -13 -15  -2    25.50    39.80    38.90  26%1 <
 -13 -13  -2    30.57    23.60    36.00  26%1 <
 -13  13   0    10.98    -5.10    30.20  26%1 <
 -12 -16  -2    42.20    41.30    38.60  26%1 <
 -12 -14  -2   125.15    62.70    40.90  26%1 <
 -12  12   0    71.40    66.10    41.50  26%1 <
 -11 -17  -2    13.87    30.40    36.80  26%1 <
 -11 -15  -2   188.92   112.50    44.30  26%1 <
 -11  11   0   103.70    66.50    42.50  26%1 <
 -10 -18  -2     9.88    13.60    33.90  26%1 <
 -10  10   0   103.10   100.10    44.00  26%1 <
 -10  21   1     8.94    19.10    35.20  26%1 <
  -9 -19  -2    67.95    33.20    37.50  26%1 <
  -9  -4  -1    78.55    90.80    46.20  26%1 <
  -9   9   0    29.25    61.90    43.00  26%1 <
  -9  20   1    88.75    84.60    42.50  26%1 <
  -8 -20  -2     5.17    12.00    33.20  26%1 <
  -8  -5  -1   614.30   536.40    64.40  26%1 o
  -8   8   0   318.41   349.00    56.50  26%1 o
  -8  19   1     5.60    26.30    36.40  26%1 <
  -7 -21  -2   100.37    49.10    40.30  26%1 <
  -7  -6  -1  2230.90  2235.30    84.40  26%1 o
  -7  20   1    30.14    38.50    38.40  26%1 <
  -6 -22  -2    34.54    11.30    32.70  26%1 <
  -6  -7  -1    93.47   106.20    48.90  26%1 <
  -6  19   1    14.45    55.00    40.80  26%1 <
  -5  -8  -1  1624.70  1802.40    81.10  26%1 o
  -5  18   1   193.86   146.50    45.40  26%1 o
  -4  -9  -1   207.88   185.20    52.80  26%1 o
  -4  17   1    42.03     7.60    32.30  26%1 <
  -3 -10  -1   715.95   854.40    70.00  26%1 o
  -3  16   1   134.75     1.90    30.80  26%1 <
  -2  15   1   296.76    86.40    42.70  26%1 <
  -1 -14  -1    44.66     2.20    31.00  26%1 <
  -1  14   1   431.06   256.60    51.80  26%1 o
   1 -16  -1    56.78    31.50    38.00  26%1 <
   1  12   1  6269.80  6032.80   107.00  26%1 o
   1  23   2    15.97    38.30    39.70  26%1 <
   2 -19  -1    11.51    41.60    39.10  26%1 <
   2 -17  -1    15.04    32.50    38.00  26%1 <
   2  22   2    12.78    29.90    38.50  26%1 <
   3 -20  -1    28.86    10.80    33.10  26%1 <
   3 -18  -1   125.70   100.70    43.00  26%1 <
   3  21   2    12.82    12.70    35.00  26%1 <
   4 -21  -1    11.76    -0.20    30.50  26%1 <
   4  20   2     1.79     9.40    33.60  26%1 <
   5 -22  -1    12.56     1.10    30.40  26%1 <
   5  19   2     4.48   -10.40    30.90  26%1 <
   6  -8   0  1715.90  1822.10    81.10  26%1 o
   6  18   2     6.03    27.70    38.10  26%1 <
   7  -9   0  2294.20  2419.30    84.80  26%1 o
   7  17   2    12.02    24.70    37.50  26%1 <
   8 -10   0  1725.50  1759.70    77.20  26%1 o
   8  16   2   190.74    57.00    42.80  26%1 <
   9 -13   0   820.99   560.60    59.80  26%1 o
   9 -11   0   565.52   659.70    62.60  26%1 o
   9   2   1  1345.10  1217.50    77.10  26%1 o
   9  15   2    26.85    44.50    41.10  26%1 <
  10 -14   0   353.15   244.70    49.20  26%1 o
  10   1   1 12652.00 14915.90   154.80  26%1 o
  10  14   2   240.79   180.10    48.80  26%1 o
  11 -15   0   196.88   105.10    43.60  26%1 <
  11  13   2    74.24   186.50    48.60  26%1 o
  12 -18   0    14.33    15.70    34.40  26%1 <
  12 -16   0    29.37    19.30    35.20  26%1 <
  12  -1   1  1182.90  1213.20    72.10  26%1 o
  13 -19   0    14.00    15.40    34.70  26%1 <
  13 -17   0    21.17    25.00    36.50  26%1 <
  13   9   2   239.01   284.60    54.10  26%1 o
  14  -5   1   110.72    75.00    42.20  26%1 <
  14   8   2    43.70    41.30    41.20  26%1 <
  15  -6   1    47.78    33.80    37.80  26%1 <
  15   7   2    21.68    33.10    40.00  26%1 <
  16  -7   1    16.78    13.10    34.30  26%1 <
  16   6   2    72.35    39.40    40.50  26%1 <
  17 -10   1  1978.90  1295.80    69.80  26%1 o
  17  -8   1   262.32   118.90    44.30  26%1 <
  17   5   2   188.56   102.30    45.20  26%1 <
  18 -11   1    35.58    40.20    39.10  26%1 <
  18   4   2   108.32    69.00    43.40  26%1 <
  19 -12   1    10.05    34.80    38.10  26%1 <
  19   1   2    78.63    41.50    40.70  26%1 <
  19   3   2   109.94    75.50    43.80  26%1 <
  20   0   2   118.85    81.00    43.80  26%1 <
  21  -1   2   148.26    67.80    43.00  26%1 <
  22  -2   2    19.46   -26.90    31.10  26%1 <
  23  -3   2     5.08    19.70    36.00  26%1 <
 -23   1  -2    29.67    50.70    40.40  27%1 <
 -22   0  -2   891.94   919.40    63.90  27%1 o
 -21  -1  -2   300.67   259.80    50.30  27%1 o
 -21  10  -1     1.68     0.50    29.80  27%1 <
 -20  -2  -2    22.51    34.60    37.70  27%1 <
 -20  11  -1   101.07   123.30    45.10  27%1 <
 -19  -3  -2   223.34   203.20    48.70  27%1 o
 -19  10  -1    78.09    65.80    41.50  27%1 <
 -18  -4  -2   251.00   184.00    46.90  27%1 o
 -18   9  -1   232.49   229.20    49.00  27%1 o
 -17  -7  -2   798.61  1033.00    64.70  27%1 o
 -17  -5  -2   256.38   228.20    49.00  27%1 o
 -17   8  -1   267.70   381.20    54.40  27%1 o
 -16  -8  -2   354.78   389.40    54.50  27%1 o
 -16  -6  -2   289.68   180.00    47.30  27%1 o
 -16   7  -1    97.81    71.60    42.10  27%1 <
 -15  -9  -2   382.89   351.80    53.90  27%1 o
 -15   6  -1    28.35    56.80    42.10  27%1 <
 -15  17   0    82.66    42.40    39.60  27%1 <
 -14 -10  -2    47.90    30.30    37.50  27%1 <
 -14  16   0    48.30    60.30    41.20  27%1 <
 -13 -11  -2   115.63    39.70    38.80  27%1 <
 -13  15   0    21.14    16.00    34.20  27%1 <
 -12 -12  -2   242.80   168.10    46.30  27%1 o
 -12  14   0   168.67   152.70    44.40  27%1 o
 -11 -13  -2   108.21   290.10    51.60  27%1 o
 -11  13   0   108.57   101.00    44.10  27%1 <
 -10 -16  -2     9.78    17.30    33.90  27%1 <
 -10 -14  -2   670.82   679.40    60.80  27%1 o
 -10  -1  -1 33926.00 35794.20   220.30  27%1 o
 -10  12   0   173.00   299.90    52.60  27%1 o
  -9 -17  -2    35.22    22.40    34.90  27%1 <
  -9  -2  -1  2758.80  2365.00    91.80  27%1 o
  -9  11   0  1543.40  1035.70    67.40  27%1 o
  -8 -18  -2    20.63    25.50    35.90  27%1 <
  -8  -3  -1  1128.40  1067.30    77.20  27%1 o
  -8  10   0  3591.00  3649.20    91.30  27%1 o
  -8  21   1    10.44    54.90    40.70  27%1 <
  -7 -21  -2   148.84   136.20    44.80  27%1 o
  -7 -19  -2    86.60    49.30    39.40  27%1 <
  -7  -4  -1  9347.10  7873.80   123.20  27%1 o
  -7   9   0  6729.90  6881.30   113.10  27%1 o
  -7  20   1    54.46    48.90    39.40  27%1 <
  -6 -22  -2    50.00    32.70    37.60  27%1 <
  -6 -20  -2    60.33    32.90    38.00  27%1 <
  -6  19   1    28.45    73.90    41.80  27%1 <
  -5  18   1   409.56   363.10    54.10  27%1 o
  -4  -9  -1   833.32   823.80    72.30  27%1 o
  -4  17   1    35.48    38.80    39.30  27%1 <
  -3 -10  -1  1331.00  1132.90    73.20  27%1 o
  -3  16   1   204.61   111.30    44.20  27%1 <
  -2 -11  -1  1003.70  1151.70    74.40  27%1 o
  -2  15   1    47.23   141.60    45.70  27%1 o
  -1 -12  -1 15162.00 18482.80   162.70  27%1 o
  -1  14   1   249.31   114.30    44.40  27%1 <
  -1  23   2    19.47    11.30    33.20  27%1 <
   0  22   2    42.23    64.60    41.50  27%1 <
   1 -16  -1   109.74    95.40    43.10  27%1 <
   1  21   2    54.09    35.00    39.30  27%1 <
   2 -19  -1    20.52    57.60    41.20  27%1 <
   2 -17  -1    36.72    57.70    41.80  27%1 <
   2  20   2    98.95   143.20    46.50  27%1 o
   3 -20  -1    31.74    44.20    39.90  27%1 <
   3  19   2   339.04   347.10    54.30  27%1 o
   4 -23  -1   116.75    40.40    38.50  27%1 <
   4 -21  -1    13.20    29.60    37.60  27%1 <
   4  -6   0   837.20   953.50    79.70  27%1 o
   4   7   1   408.10   232.40    58.20  27%1 o
   4  18   2    84.41    69.30    42.90  27%1 <
   5 -22  -1    65.51    17.10    34.80  27%1 <
   5  -7   0  3522.90  3529.90    95.80  27%1 o
   5   6   1  2562.40  2450.90    89.30  27%1 o
   5  17   2    68.84    76.20    43.60  27%1 <
   6  -8   0  4023.30  4561.00   102.10  27%1 o
   6   5   1  4284.30  4762.20   106.30  27%1 o
   6  16   2    78.08    63.80    43.80  27%1 <
   7 -11   0  7634.70  6786.70   109.90  27%1 o
   7  15   2    16.66    30.00    39.10  27%1 <
   8 -12   0    23.23    18.30    36.80  27%1 <
   8  14   2   111.34    86.70    44.40  27%1 <
   9 -13   0  1292.10  1957.70    76.60  27%1 o
   9  13   2   774.67   993.70    67.80  27%1 o
  10 -16   0     5.03     3.10    32.20  27%1 <
  10 -14   0   900.55   862.30    65.00  27%1 o
  10  -1   1 26015.00 27729.30   194.90  27%1 o
  10  12   2   174.80   324.20    56.00  27%1 o
  11 -17   0    54.21    17.70    34.70  27%1 <
  11  -2   1  1741.60  1768.20    81.50  27%1 o
  11  11   2   298.66   668.20    62.30  27%1 o
  11  20   3    86.16    90.10    44.20  27%1 <
  12 -20   0   169.79   131.10    45.40  27%1 <
  12 -18   0    34.64   -10.60    30.70  27%1 <
  12  -3   1  1790.70  1540.60    74.00  27%1 o
  12  19   3    23.80    42.70    40.50  27%1 <
  13  -6   1  2730.00  1619.90    72.90  27%1 o
  13   7   2   870.17   689.20    64.00  27%1 o
  13  18   3   107.90   127.50    45.00  27%1 <
  14  -7   1   365.33   253.30    51.20  27%1 o
  14   6   2   100.31   101.20    46.00  27%1 <
  14  17   3     7.09    21.80    36.30  27%1 <
  15  -8   1    99.75    51.80    42.10  27%1 <
  15   5   2    69.62   116.40    45.60  27%1 <
  15  16   3    18.19    26.80    37.30  27%1 <
  16 -11   1   494.78   447.90    57.90  27%1 o
  16   4   2   162.92   180.90    49.80  27%1 o
  16  15   3    29.77    49.50    40.60  27%1 <
  17 -12   1   161.07   165.80    46.90  27%1 o
  17   1   2   325.23   288.10    53.20  27%1 o
  17  14   3    80.12    78.20    43.20  27%1 <
  18 -15   1    50.74    21.10    35.70  27%1 <
  18 -13   1   112.64    38.20    39.60  27%1 <
  18   0   2   192.95   109.80    46.00  27%1 <
  18  13   3    56.14    64.70    42.50  27%1 <
  19  -1   2    85.35    81.20    43.70  27%1 <
  19  10   3    12.60    39.80    40.10  27%1 <
  19  12   3   131.27    39.90    39.50  27%1 <
  20  -4   2    12.64    38.70    40.70  27%1 <
  20  -2   2    17.52    24.70    37.80  27%1 <
  20   9   3    67.32    40.30    40.30  27%1 <
  21  -5   2   142.34    98.50    45.00  27%1 <
  21   8   3    14.60    10.80    33.90  27%1 <
  22  -6   2    24.91    18.70    37.20  27%1 <
 -23   3  -2    37.43     8.50    31.90  28%1 <
 -22   2  -2    94.02    60.70    41.00  28%1 <
 -21   1  -2   236.09   204.10    47.00  28%1 o
 -20   0  -2   170.25   174.80    45.40  28%1 o
 -20  11  -1   147.23   148.50    46.00  28%1 o
 -19  -1  -2   170.45   118.90    43.90  28%1 <
 -19  10  -1    76.58    64.70    41.60  28%1 <
 -18  -2  -2   844.58   713.40    60.90  28%1 o
 -18   9  -1   304.95   281.90    50.20  28%1 o
 -17  -3  -2   467.60   129.30    43.90  28%1 <
 -17   8  -1   164.78   170.10    46.40  28%1 o
 -16  -6  -2   412.28   169.70    46.00  28%1 o
 -16  -4  -2   213.46   243.70    49.50  28%1 o
 -16   7  -1    49.73    21.10    35.60  28%1 <
 -15  -7  -2    44.87    34.60    38.10  28%1 <
 -15   6  -1    40.11    44.80    39.80  28%1 <
 -15  17   0    74.50    84.70    42.40  28%1 <
 -14  -8  -2    69.72    66.70    41.00  28%1 <
 -14   5  -1   264.99   106.80    43.50  28%1 <
 -14  16   0    46.79    32.30    37.70  28%1 <
 -13  -9  -2   359.18   387.30    55.00  28%1 o
 -13   4  -1   158.55   230.50    51.10  28%1 o
 -13  15   0    41.55    41.10    39.00  28%1 <
 -12 -10  -2   268.89   141.50    44.90  28%1 o
 -12   3  -1  1154.50  1224.80    72.00  28%1 o
 -12  14   0   256.39   213.80    48.20  28%1 o
 -11 -11  -2   227.80   469.00    57.20  28%1 o
 -11   2  -1  2060.20  2489.00    87.80  28%1 o
 -11  13   0   363.22   304.90    51.60  28%1 o
 -10 -14  -2   690.18   840.40    62.80  28%1 o
 -10 -12  -2   202.02   275.10    50.80  28%1 o
 -10   1  -1 41012.00 34653.80   217.10  28%1 o
 -10  12   0   211.76   351.30    54.00  28%1 o
  -9 -15  -2    67.25    34.20    37.90  28%1 <
  -9  11   0   556.50   608.20    61.60  28%1 o
  -8 -16  -2   264.04   214.50    47.10  28%1 o
  -8  10   0  2843.60  3361.60    89.60  28%1 o
  -8  21   1    33.37    50.20    40.20  28%1 <
  -7 -17  -2    83.30    42.70    39.10  28%1 <
  -7   9   0  5714.80  6591.10   111.70  28%1 o
  -7  20   1    23.97    80.40    42.00  28%1 <
  -6 -20  -2    15.41     7.10    31.70  28%1 <
  -6 -18  -2     8.28     0.30    30.10  28%1 <
  -6  -5  -1  4728.50  5387.20   109.10  28%1 o
  -6   8   0  5076.10  3719.90    96.40  28%1 o
  -6  19   1    34.19    32.90    37.60  28%1 <
  -5 -21  -2    61.93    34.30    37.80  28%1 <
  -5  -6  -1  1862.70  2196.10    88.70  28%1 o
  -5  18   1   527.83   559.60    59.30  28%1 o
  -4 -22  -2   260.47   257.40    50.00  28%1 o
  -4  -7  -1   298.84   257.10    59.00  28%1 o
  -3 -23  -2    32.65    18.40    34.80  28%1 <
  -2 -11  -1  1599.20  1532.60    78.10  28%1 o
  -1 -12  -1 10713.00 10694.30   129.90  28%1 o
  -1  23   2     8.23     1.50    30.30  28%1 <
   0  22   2    30.14    34.70    39.10  28%1 <
   1 -16  -1   156.32   131.10    45.40  28%1 <
   1  10   1   213.46   122.40    49.00  28%1 <
   1  21   2     8.37    27.60    37.80  28%1 <
   2 -17  -1    28.11    52.50    40.80  28%1 <
   2   9   1  6618.20  7403.60   118.10  28%1 o
   2  20   2    91.78   135.90    46.30  28%1 <
   3 -18  -1   250.38   208.30    48.30  28%1 o
   3   8   1  1146.60  1368.50    78.10  28%1 o
   3  19   2   248.89   285.40    52.70  28%1 o
   4 -21  -1   237.39    48.80    41.00  28%1 <
   4 -19  -1    67.53    52.10    41.00  28%1 <
   4  -6   0   470.56   569.20    73.10  28%1 o
   4   7   1   298.05   335.20    62.10  28%1 o
   4  18   2    22.19    19.50    36.20  28%1 <
   5 -22  -1    16.47     2.00    30.70  28%1 <
   5  -7   0  2951.60  3365.50    93.80  28%1 o
   5  17   2    58.09    78.20    44.20  28%1 <
   7 -11   0  6962.30  7161.70   112.40  28%1 o
   8 -12   0   104.88    95.70    44.90  28%1 <
   8   1   1  4179.30  3607.50   100.30  28%1 o
   8  12   2   334.69   147.20    47.30  28%1 o
   9 -13   0  1379.90  1625.60    74.10  28%1 o
   9  11   2   678.80   781.30    66.30  28%1 o
  10 -16   0    15.93    36.00    38.80  28%1 <
  10  10   2   144.49   120.40    47.50  28%1 <
  11 -17   0    43.31    11.70    33.70  28%1 <
  11   9   2    21.52    34.20    40.90  28%1 <
  11  20   3    38.50    54.50    41.60  28%1 <
  12 -20   0   150.50    75.50    43.10  28%1 <
  12 -18   0    14.56    21.10    36.10  28%1 <
  12  -5   1   495.69   517.90    60.00  28%1 o
  12   8   2  3913.60  3385.80    89.00  28%1 o
  12  19   3    28.38    -2.70    31.30  28%1 <
  13  -6   1  1191.40  1049.00    67.20  28%1 o
  13  16   3    62.25    44.40    40.40  28%1 <
  14  -7   1   465.56   328.80    53.50  28%1 o
  14   4   2   109.20   121.80    46.90  28%1 <
  14  15   3   130.36    51.10    41.60  28%1 <
  15 -10   1   269.80   135.90    46.30  28%1 <
  15   3   2  1448.90  2293.10    81.30  28%1 o
  15  14   3    12.21    45.10    40.70  28%1 <
  16 -11   1   324.71   277.80    52.50  28%1 o
  16   2   2  1189.20   961.10    68.00  28%1 o
  16  13   3    18.31    25.20    36.80  28%1 <
  17 -14   1   151.09    91.90    43.30  28%1 <
  17 -12   1   197.71   344.90    53.70  28%1 o
  17   1   2   454.15   587.70    60.90  28%1 o
  17  12   3   187.74   148.80    46.10  28%1 o
  18 -15   1   108.12    24.10    36.00  28%1 <
  18  -2   2   861.93   682.90    63.10  28%1 o
  18  11   3   104.17    47.20    41.90  28%1 <
  19  -3   2   201.68   189.10    49.60  28%1 o
  19   8   3   329.72   443.00    58.00  28%1 o
  20  -4   2     9.27    33.40    40.00  28%1 <
  20   7   3   242.37   151.00    46.30  28%1 o
  21  -7   2    88.30    87.50    44.10  28%1 <
  21  -5   2   209.41   154.70    48.20  28%1 o
  21   6   3    14.64    24.90    37.20  28%1 <
  22   5   3   125.75   121.60    45.00  28%1 <
 -22   4  -2    36.77    51.60    40.30  29%1 <
 -21   3  -2    12.20    -4.90    29.80  29%1 <
 -20   2  -2     4.05    34.20    37.90  29%1 <
 -19 -12  -3    34.04     8.80    32.40  29%1 <
 -19   1  -2    82.59   102.00    42.90  29%1 <
 -19  12  -1    45.81    28.50    37.10  29%1 <
 -18 -13  -3   108.03    53.20    40.50  29%1 <
 -18   0  -2    39.01    63.80    41.90  29%1 <
 -18  11  -1    41.84    77.40    42.30  29%1 <
 -17 -14  -3   106.75    77.20    42.00  29%1 <
 -17  -3  -2    22.92    26.80    36.80  29%1 <
 -17  10  -1  4289.90  4050.30    91.30  29%1 o
 -16 -15  -3    76.02    42.70    39.80  29%1 <
 -16  -4  -2   460.62   203.60    48.60  29%1 o
 -15  -5  -2    49.79    39.40    39.10  29%1 <
 -15  17   0    52.91    34.70    39.20  29%1 <
 -14  -6  -2    80.48    69.70    41.90  29%1 <
 -14  16   0    31.26    33.30    37.70  29%1 <
 -13  -7  -2   669.57   592.00    60.60  29%1 o
 -13  15   0    83.47    34.00    38.20  29%1 <
 -12  -8  -2  2518.90  2936.70    84.00  29%1 o
 -12   3  -1  2044.70  1734.90    77.90  29%1 o
 -12  14   0   176.53   138.00    45.80  29%1 o
 -11  -9  -2    13.47    28.10    37.50  29%1 <
 -11   2  -1  2141.90  2434.70    89.80  29%1 o
 -11  13   0   152.36   198.70    49.70  29%1 o
 -10   1  -1 32418.00 28238.60   200.20  29%1 o
 -10  12   0   305.17   356.80    55.00  29%1 o
 -10  21   1    57.94    33.00    38.50  29%1 <
  -9 -13  -2  1133.40  1025.70    65.20  29%1 o
  -9  11   0   914.64   685.80    63.80  29%1 o
  -9  20   1   303.08   311.60    52.50  29%1 o
  -8 -14  -2   109.62    33.20    38.00  29%1 <
  -8  -1  -1  4178.40  3777.60   104.20  29%1 o
  -8  10   0  4049.10  3992.80    93.80  29%1 o
  -8  19   1    35.57    88.20    42.30  29%1 <
  -7 -15  -2    30.20    32.10    37.60  29%1 <
  -7   9   0  5060.30  6326.10   111.20  29%1 o
  -7  18   1   347.89   317.10    52.50  29%1 o
  -6 -18  -2   117.25    20.80    35.10  29%1 <
  -6 -16  -2    93.21    30.10    37.20  29%1 <
  -6  17   1  2784.60  2728.10    81.50  29%1 o
  -5 -19  -2    16.96    43.20    39.10  29%1 <
  -5  16   1   356.14   443.40    56.50  29%1 o
  -4 -20  -2    17.59    67.90    40.70  29%1 <
  -4  -7  -1   488.84   404.90    64.60  29%1 o
  -4  15   1   166.76   245.30    50.60  29%1 o
  -3 -23  -2    36.22    42.00    39.20  29%1 <
  -3 -21  -2   129.50    61.80    41.20  29%1 <
  -3  -8  -1   870.69   967.10    76.20  29%1 o
  -3  14   1   100.60   197.20    48.90  29%1 o
  -3  23   2    89.47    64.60    41.30  29%1 <
  -2 -22  -2    61.29    69.20    41.70  29%1 <
  -2  -9  -1  8500.50 10834.80   134.40  29%1 o
  -2  13   1  3670.20  3383.40    89.50  29%1 o
  -2  22   2   218.93   120.00    43.20  29%1 <
  -1  12   1 10184.00 10996.30   132.70  29%1 o
  -1  21   2    32.63    78.70    42.10  29%1 <
   0  20   2   928.02  1059.30    65.90  29%1 o
   1 -14  -1   110.99    88.20    43.90  29%1 <
   1  10   1    58.08   136.60    51.30  29%1 <
   1  19   2  1055.10  1298.00    68.40  29%1 o
   2 -15  -1   111.05   119.30    43.50  29%1 <
   2  18   2   547.62   433.50    56.20  29%1 o
   3 -18  -1   254.45   249.30    51.10  29%1 o
   3  17   2   188.89   111.90    44.80  29%1 <
   4 -19  -1     8.58    16.30    35.10  29%1 <
   4  16   2   732.28   665.40    63.40  29%1 o
   5 -22  -1    38.60   -13.90    30.50  29%1 <
   5 -20  -1    61.91    42.10    40.20  29%1 <
   5  -7   0  3855.80  3197.90    93.30  29%1 o
   5  15   2   154.94   165.80    48.30  29%1 o
   6 -21  -1    60.63    20.40    35.70  29%1 <
   6   3   1  2418.50  2531.60    99.60  29%1 o
   6  14   2    46.41    83.20    44.50  29%1 <
   7   2   1 22179.00 20980.40   178.60  29%1 o
   7  13   2   666.68   454.00    59.10  29%1 o
   8 -12   0    22.43    54.80    43.00  29%1 <
   8  21   3     7.35     9.30    33.30  29%1 <
   9 -13   0  1276.70  1320.80    70.50  29%1 o
   9  20   3   199.83   167.00    47.50  29%1 o
  10 -16   0    21.35    16.00    34.70  29%1 <
  10  19   3     6.89    34.70    39.40  29%1 <
  11 -17   0    58.12    24.90    36.40  29%1 <
  11  -4   1   228.50   209.60    51.40  29%1 o
  11   7   2  4710.50  4794.90   100.80  29%1 o
  11  18   3   128.07   120.50    45.50  29%1 <
  12 -20   0   155.68   145.80    46.70  29%1 o
  12 -18   0    32.17    36.50    39.60  29%1 <
  12  -5   1   918.84   695.80    63.00  29%1 o
  12   6   2  3520.60  3824.30    94.60  29%1 o
  12  17   3    93.41   114.70    45.30  29%1 <
  13 -19   0    84.04    75.00    42.80  29%1 <
  13   5   2   147.83    92.60    46.60  29%1 <
  14  -9   1  1224.20  1325.20    69.60  29%1 o
  14  13   3   115.81    79.90    44.00  29%1 <
  15 -10   1   200.44   177.80    47.50  29%1 o
  15   1   2   150.15   160.90    48.30  29%1 o
  15  12   3    54.85    85.20    43.70  29%1 <
  16 -13   1    33.60     8.20    32.60  29%1 <
  16 -11   1   686.79   504.60    58.40  29%1 o
  16   0   2    13.86     7.70    33.50  29%1 <
  16  11   3   295.39   300.90    53.70  29%1 o
  17 -14   1    89.03   102.10    42.10  29%1 <
  17  -1   2   254.74   148.10    46.50  29%1 o
  17  10   3  1923.00  2027.20    78.30  29%1 o
  18 -15   1    80.94    20.60    35.50  29%1 <
  18  -2   2   772.99   840.20    64.40  29%1 o
  18   9   3   168.54   163.10    47.20  29%1 o
  19  -5   2    44.61    54.40    42.00  29%1 <
  19   6   3   117.70    68.10    42.90  29%1 <
  20  -6   2     5.84    27.40    38.00  29%1 <
  20   5   3    41.97    26.00    37.70  29%1 <
  21  -9   2     6.23    14.70    34.70  29%1 <
  21  -7   2   179.30   108.40    43.70  29%1 <
  21   4   3    36.52    17.10    35.10  29%1 <
  22   3   3   197.78   102.50    44.70  29%1 <
 -22  -5  -3   125.91   209.30    47.80  30%1 o
 -22   4  -2    72.55    65.70    41.00  30%1 <
 -22   6  -2   314.04   119.10    44.30  30%1 <
 -21  -8  -3    23.03     0.60    30.10  30%1 <
 -21   3  -2    18.01     5.70    31.50  30%1 <
 -20  -9  -3    28.27    36.90    38.00  30%1 <
 -20   2  -2    57.45    22.80    35.30  30%1 <
 -19 -10  -3    16.14    11.60    33.20  30%1 <
 -19   1  -2   123.68   113.90    44.30  30%1 <
 -19  12  -1   149.92   142.00    44.20  30%1 o
 -18 -11  -3    70.82    40.50    39.10  30%1 <
 -18   0  -2    10.70    14.50    34.30  30%1 <
 -18  11  -1    41.21    35.00    38.90  30%1 <
 -17 -12  -3   226.39   102.50    42.70  30%1 <
 -17  -1  -2   249.48   242.60    48.90  30%1 o
 -17  10  -1  2207.90  2605.50    80.50  30%1 o
 -16 -15  -3    20.63    52.30    40.60  30%1 <
 -16 -13  -3    20.22    -7.80    29.90  30%1 <
 -16  -2  -2   976.29   934.10    64.30  30%1 o
 -16   9  -1  1011.50  1072.90    66.20  30%1 o
 -15 -16  -3     2.08   -14.50    29.90  30%1 <
 -15 -14  -3     3.09    43.30    38.70  30%1 <
 -15  -3  -2  2334.10  2610.50    81.00  30%1 o
 -15   8  -1   200.94    83.80    43.00  30%1 <
 -15  17   0    32.26    97.30    43.40  30%1 <
 -14 -17  -3    15.38    22.50    35.20  30%1 <
 -14  -4  -2   197.46   155.10    47.30  30%1 o
 -14   7  -1   464.18   406.70    55.70  30%1 o
 -14  16   0    62.46    75.90    41.50  30%1 <
 -13 -18  -3   123.34    74.30    41.90  30%1 <
 -13  -5  -2   101.73    47.60    42.80  30%1 <
 -13   6  -1  2183.50  1589.30    71.50  30%1 o
 -13  15   0    46.46    57.60    40.80  30%1 <
 -12 -19  -3    16.83    16.30    33.40  30%1 <
 -12  14   0   290.71   343.20    54.00  30%1 o
 -11 -20  -3    44.63    48.60    39.60  30%1 <
 -11  13   0   335.36   282.80    51.60  30%1 o
 -10 -10  -2   286.60   143.60    46.60  30%1 o
 -10  12   0   284.01   345.30    54.00  30%1 o
 -10  21   1    56.94    32.80    38.40  30%1 <
  -9 -11  -2   792.36   616.00    61.20  30%1 o
  -9  11   0   602.55   615.70    61.90  30%1 o
  -9  20   1   273.53   216.60    49.10  30%1 o
  -8 -12  -2    50.78    92.00    44.00  30%1 <
  -8  10   0  1841.20  3320.90    88.60  30%1 o
  -8  19   1    16.48    64.40    40.50  30%1 <
  -7 -13  -2   770.76   640.50    61.40  30%1 o
  -7  -2  -1 19938.00 21216.70   179.90  30%1 o
  -7   9   0  4611.70  5438.80   106.40  30%1 o
  -7  18   1   125.71   138.10    44.30  30%1 o
  -6 -16  -2   106.25    72.70    42.30  30%1 <
  -6  -3  -1  2203.90  1984.70   104.60  30%1 o
  -6   8   0  5094.10  5078.40   105.30  30%1 o
  -6  17   1  1567.10  2048.30    75.10  30%1 o
  -5 -17  -2   141.74    42.00    39.30  30%1 <
  -5  16   1   388.81   379.70    54.20  30%1 o
  -4 -18  -2    26.35    56.40    40.40  30%1 <
  -4  15   1   413.29   208.90    49.10  30%1 o
  -3 -21  -2   233.43   208.40    48.50  30%1 o
  -3 -19  -2   279.83   322.00    52.90  30%1 o
  -3  14   1   183.60   157.00    48.10  30%1 o
  -3  23   2    39.73    36.80    38.60  30%1 <
  -2 -22  -2    49.23    24.60    36.10  30%1 <
  -2  -9  -1  8451.00  8962.90   126.00  30%1 o
  -2  13   1  2865.80  2946.60    86.90  30%1 o
  -2  22   2    32.28    18.00    34.60  30%1 <
  -1 -23  -2     7.87     9.70    33.00  30%1 <
  -1 -10  -1    76.86    95.00    49.80  30%1 <
  -1  12   1 14393.00 13771.90   144.90  30%1 o
  -1  21   2    17.87    30.60    37.00  30%1 <
   0  20   2   470.11   703.80    61.30  30%1 o
   1  19   2  1289.30  1369.80    69.20  30%1 o
   2 -15  -1   102.37   188.90    47.30  30%1 o
   2  18   2   324.30   340.00    53.70  30%1 o
   3 -16  -1   139.67    71.30    42.30  30%1 <
   3  17   2   550.40   286.80    52.50  30%1 o
   4 -19  -1    12.54    22.80    36.00  30%1 <
   4   5   1 16783.00 14365.50   161.90  30%1 o
   5 -20  -1    26.63    49.50    40.60  30%1 <
   5  -7   0  3423.70  3902.60    98.80  30%1 o
   5   4   1 46660.00 41368.60   242.60  30%1 o
   6 -21  -1    31.34     5.10    31.80  30%1 <
   6  21   3    27.42    36.00    39.50  30%1 <
   7 -22  -1     8.94    34.10    38.60  30%1 <
   7  11   2  5657.90  5115.30   101.70  30%1 o
   7  20   3    20.78    27.80    37.30  30%1 <
   8 -12   0    76.78    66.40    44.60  30%1 <
   8  10   2  1533.20  1978.10    80.50  30%1 o
   8  19   3     9.47    19.50    36.00  30%1 <
   9 -13   0  1457.10  1359.30    70.80  30%1 o
   9  -2   1  2454.80  2720.90    89.10  30%1 o
   9   9   2   998.95  1021.40    70.90  30%1 o
   9  18   3   221.25   165.40    47.20  30%1 o
  10 -16   0    18.44    29.00    37.60  30%1 <
  10  -3   1   541.45   444.50    60.70  30%1 o
  10   8   2  2016.80  2142.80    83.30  30%1 o
  10  17   3    39.03    34.50    39.50  30%1 <
  11 -17   0    39.78    24.50    36.50  30%1 <
  11  16   3    52.58    83.60    43.50  30%1 <
  12 -20   0   167.31   133.50    46.00  30%1 <
  12 -18   0   106.05    52.60    41.70  30%1 <
  12  15   3   319.70   301.40    53.40  30%1 o
  13  -8   1   253.42   294.70    53.30  30%1 o
  13   3   2   954.68   718.00    64.20  30%1 o
  13  14   3    62.59    88.70    43.60  30%1 <
  14  -9   1  1069.40  1030.00    66.70  30%1 o
  14   2   2  1586.20  1018.70    68.40  30%1 o
  15 -12   1    46.92    64.90    41.80  30%1 <
  15   1   2   148.37   161.10    49.20  30%1 o
  15  10   3   289.13   213.40    50.00  30%1 o
  16 -13   1    17.67    17.10    34.80  30%1 <
  16   9   3   864.53   806.80    63.80  30%1 o
  17 -14   1   128.25   135.00    43.90  30%1 o
  17  -3   2    29.50    52.30    41.80  30%1 <
  17   8   3   115.59    60.40    42.70  30%1 <
  18 -15   1    83.20    43.50    39.40  30%1 <
  18  -4   2   222.35   198.20    49.00  30%1 o
  18   7   3    25.40    35.80    39.20  30%1 <
  19  -5   2   118.05    56.60    41.90  30%1 <
  20  -8   2    10.81    13.00    33.70  30%1 <
  20   3   3    26.66    29.10    37.20  30%1 <
  21  -9   2     1.93    26.30    36.90  30%1 <
  21   2   3    42.41    34.10    38.60  30%1 <
  22   1   3   254.18   180.80    47.60  30%1 o
 -22  -5  -3   170.16   109.30    43.90  31%1 <
 -22  -3  -3   182.92   109.80    43.20  31%1 <
 -22   6  -2   200.44    82.00    41.80  31%1 <
 -21  -6  -3    95.13    71.70    42.40  31%1 <
 -21   5  -2   162.06    71.00    41.60  31%1 <
 -20  -7  -3    66.52    58.60    40.80  31%1 <
 -20   4  -2    15.73    20.70    35.10  31%1 <
 -19  -8  -3   267.53   294.90    51.40  31%1 o
 -19   3  -2   143.37   238.20    49.60  31%1 o
 -19  12  -1   295.39   382.60    55.20  31%1 o
 -18  -9  -3   131.92   149.70    44.90  31%1 o
 -18   2  -2   506.15   509.60    58.50  31%1 o
 -18  11  -1   210.76   164.70    46.30  31%1 o
 -17 -10  -3  1650.30  1735.10    74.90  31%1 o
 -17   1  -2   233.66   109.90    43.00  31%1 <
 -17  10  -1  2413.70  2967.70    83.10  31%1 o
 -16 -11  -3   250.67   257.60    50.20  31%1 o
 -16   0  -2    30.15    38.90    39.40  31%1 <
 -16   9  -1   807.00   932.20    64.30  31%1 o
 -15 -14  -3     1.88     5.10    31.40  31%1 <
 -15 -12  -3    34.16    43.40    39.30  31%1 <
 -15  -1  -2   154.26   148.90    46.40  31%1 o
 -15   8  -1   182.01    67.80    42.30  31%1 <
 -15  17   0    27.72    50.50    40.90  31%1 <
 -14 -15  -3    41.46    22.80    35.20  31%1 <
 -14   7  -1   179.84   234.50    49.90  31%1 o
 -14  16   0    27.44    65.60    40.90  31%1 <
 -13 -16  -3    43.69    31.80    37.20  31%1 <
 -13   6  -1  1134.20  1131.10    67.60  31%1 o
 -13  15   0    19.91    30.20    37.20  31%1 <
 -12 -17  -3    87.88    51.10    40.50  31%1 <
 -12  -6  -2  6748.80  5903.90   105.30  31%1 o
 -12   5  -1   742.09   739.10    64.10  31%1 o
 -12  14   0   227.12   272.00    50.90  31%1 o
 -11 -18  -3    58.20    55.20    40.70  31%1 <
 -11  -7  -2  4253.70  4335.00    96.00  31%1 o
 -11   4  -1   211.17   401.10    57.90  31%1 o
 -11  13   0   153.59   183.80    48.30  31%1 o
 -10 -19  -3   115.52    47.80    40.00  31%1 <
 -10  -8  -2  1436.30  1589.20    75.90  31%1 o
 -10   3  -1  1188.80   851.20    68.50  31%1 o
 -10  12   0   279.72   330.40    54.50  31%1 o
 -10  21   1    25.19    31.90    37.70  31%1 <
  -9  -9  -2  1117.00   918.10    67.40  31%1 o
  -9  11   0   507.74   610.40    61.90  31%1 o
  -9  20   1    82.54    97.90    43.30  31%1 <
  -8  10   0  2223.00  2914.00    86.80  31%1 o
  -8  19   1    30.61    35.00    38.70  31%1 <
  -7 -13  -2   377.04   535.80    60.70  31%1 o
  -7   9   0  5320.50  5437.50   105.70  31%1 o
  -7  18   1    70.62    83.00    42.70  31%1 <
  -6 -14  -2    20.50    47.30    41.30  31%1 <
  -6  17   1  2159.10  2304.90    77.60  31%1 o
  -5 -15  -2    90.77    98.40    43.80  31%1 <
  -5  -4  -1 44725.00 50118.70   260.80  31%1 o
  -5  16   1   183.95   137.00    44.60  31%1 o
  -4 -16  -2   655.28   786.60    62.80  31%1 o
  -4  -5  -1 11265.00  9639.30   145.20  31%1 o
  -4  15   1   270.95   310.30    52.30  31%1 o
  -3 -19  -2   389.55   342.80    54.10  31%1 o
  -2 -20  -2    77.37    86.90    43.00  31%1 <
  -1 -21  -2   118.57    72.60    42.20  31%1 <
   0 -22  -2    25.61    40.70    39.30  31%1 <
   1 -12  -1 11233.00 11718.30   137.20  31%1 o
   1  17   2    60.97    51.90    40.60  31%1 <
   2   7   1 50125.00 50527.40   260.80  31%1 o
   2  16   2   128.83    76.50    42.40  31%1 <
   3 -16  -1   426.13   105.20    44.00  31%1 <
   3   6   1  3193.80  2836.70   110.60  31%1 o
   3  15   2    21.75    25.60    36.70  31%1 <
   4 -17  -1    57.83    66.30    41.90  31%1 <
   4   5   1 14457.00 13973.80   157.20  31%1 o
   4  14   2   110.07    40.60    40.40  31%1 <
   5 -20  -1    61.59    43.20    40.00  31%1 <
   5 -18  -1   306.10   403.20    55.60  31%1 o
   5  -7   0  2877.00  3109.60    91.60  31%1 o
   5  13   2    52.40     8.40    33.40  31%1 <
   5  22   3    14.04     7.00    32.70  31%1 <
   6 -21  -1    38.27   -12.10    30.60  31%1 <
   6  12   2  1373.20  1460.70    72.80  31%1 o
   6  21   3    18.66     2.30    31.40  31%1 <
   7 -22  -1     9.45   -21.50    30.80  31%1 <
   7  20   3    36.03    16.80    35.20  31%1 <
   8 -12   0    31.83    64.60    44.10  31%1 <
   8  -1   1  4326.30  3917.70    99.70  31%1 o
   9 -13   0  1358.30  1311.80    70.20  31%1 o
   9  -2   1  2482.50  2333.50    86.20  31%1 o
  10 -14   0   858.77   766.10    62.50  31%1 o
  10   6   2   192.96   113.20    46.70  31%1 <
  10  15   3    11.56    20.40    36.90  31%1 <
  11 -17   0    16.61    30.60    38.10  31%1 <
  11   5   2  1457.50  1307.90    72.00  31%1 o
  11  14   3    20.08    12.20    34.80  31%1 <
  12 -18   0    93.45    60.50    41.20  31%1 <
  12  -7   1  1061.20   878.20    65.60  31%1 o
  12   4   2  1976.20  2126.90    80.40  31%1 o
  12  13   3   322.61   332.40    54.80  31%1 o
  13 -19   0    32.81    38.20    39.90  31%1 <
  13  -8   1   252.92   220.90    50.80  31%1 o
  13  12   3   749.97   769.00    64.00  31%1 o
  14  -9   1  1513.40  1414.70    69.80  31%1 o
  14  11   3    40.48    85.00    44.40  31%1 <
  15 -12   1    90.12    39.30    38.90  31%1 <
  15  -1   2    76.60    37.80    39.50  31%1 <
  16 -13   1    12.90     5.80    31.80  31%1 <
  16  -2   2   797.65   769.80    62.90  31%1 o
  16   7   3     8.49    14.10    35.00  31%1 <
  17 -16   1    17.47    11.60    33.50  31%1 <
  17 -14   1   172.41   149.60    44.90  31%1 o
  17  -3   2    34.63    27.70    37.90  31%1 <
  17   6   3   164.38   134.80    46.80  31%1 <
  18  -6   2    53.25    14.60    34.20  31%1 <
  18   5   3    12.14    32.30    39.00  31%1 <
  19  -7   2    14.67    24.70    36.40  31%1 <
  19   4   3    29.99    19.40    36.30  31%1 <
  20  -8   2     8.77     0.10    30.40  31%1 <
  20   1   3    25.65     4.80    32.50  31%1 <
  22  -1   3   182.85   123.50    46.00  31%1 <
 -22  -3  -3   166.03    75.20    42.20  32%1 <
 -21  -4  -3    21.14    -4.80    29.90  32%1 <
 -21   7  -2    62.68    57.20    40.60  32%1 <
 -20  -5  -3    48.81    38.00    38.50  32%1 <
 -20   6  -2    24.21    46.50    39.90  32%1 <
 -19  -6  -3   192.94    67.10    41.60  32%1 <
 -19   5  -2    38.10    42.20    39.60  32%1 <
 -19  14  -1    18.98    12.20    33.60  32%1 <
 -18  -7  -3     9.70     2.20    30.50  32%1 <
 -18  13  -1    73.14    51.70    41.00  32%1 <
 -17  -8  -3   116.06    42.70    39.80  32%1 <
 -17  12  -1   190.30   131.20    45.30  32%1 <
 -16  -9  -3   928.15   726.90    61.80  32%1 o
 -15 -10  -3   314.52   247.90    49.60  32%1 o
 -15  -1  -2   309.15   112.20    44.80  32%1 <
 -15  17   0    58.93    67.60    41.50  32%1 <
 -14 -13  -3    64.89    33.20    38.20  32%1 <
 -14  -2  -2  1546.20  1237.30    69.30  32%1 o
 -14  16   0    51.29    21.50    35.60  32%1 <
 -13 -14  -3    61.39    43.20    39.30  32%1 <
 -13  -3  -2   557.76   581.70    61.20  32%1 o
 -13  15   0    39.68    -1.90    30.20  32%1 <
 -12 -15  -3    77.47   153.40    45.30  32%1 o
 -12  -4  -2  1983.30  1899.40    77.50  32%1 o
 -12  14   0   200.80   177.90    46.40  32%1 o
 -11 -16  -3    89.16    40.90    39.20  32%1 <
 -11  -5  -2  2143.60  1375.10    72.20  32%1 o
 -11   4  -1   184.14   216.40    51.40  32%1 o
 -11  13   0   314.14   151.00    46.20  32%1 o
 -10 -19  -3    15.85    19.00    34.80  32%1 <
 -10 -17  -3    81.09    74.10    41.60  32%1 <
 -10   3  -1   426.78   534.80    64.20  32%1 o
 -10  12   0   219.01   300.60    52.60  32%1 o
 -10  21   1    52.49    12.20    33.20  32%1 <
  -9 -20  -3   134.43   115.10    43.50  32%1 <
  -9   2  -1  1749.30  2155.90    84.30  32%1 o
  -9  11   0   578.36   584.20    61.80  32%1 o
  -9  20   1   152.28   158.80    45.30  32%1 o
  -8 -21  -3     3.81    19.20    34.70  32%1 <
  -8 -10  -2  2207.10  2450.40    81.80  32%1 o
  -8   1  -1  4024.30  4199.40   101.30  32%1 o
  -8  10   0  2644.80  3192.00    88.50  32%1 o
  -8  19   1    30.86    23.10    35.80  32%1 <
  -7 -11  -2  3241.60  3474.20    90.90  32%1 o
  -7   9   0  4835.30  4813.10   102.70  32%1 o
  -7  18   1    71.05    37.90    38.90  32%1 <
  -6 -12  -2   645.47   629.40    62.00  32%1 o
  -6   8   0  3956.30  4164.50    99.40  32%1 o
  -6  17   1  2521.20  3059.30    84.30  32%1 o
  -4 -16  -2   919.48   810.00    62.90  32%1 o
  -4  22   2   275.62   248.10    50.30  32%1 o
  -3 -17  -2    91.54   112.40    45.50  32%1 <
  -3  -6  -1  3632.30  3020.80   110.60  32%1 o
  -3  21   2    29.97    21.90    34.80  32%1 <
  -2 -18  -2   351.50   222.60    48.40  32%1 o
  -2  20   2   123.44   121.60    43.40  32%1 <
  -1 -21  -2    27.37    20.00    35.70  32%1 <
  -1  19   2  1105.30  1078.50    66.10  32%1 o
   0 -22  -2     8.07    19.00    34.50  32%1 <
   0  18   2    43.37   -22.60    30.50  32%1 <
   1 -23  -2    24.76    21.10    35.30  32%1 <
   1 -12  -1  9899.20  9718.00   127.30  32%1 o
   1   8   1    44.32    76.50    56.00  32%1 <
   1  17   2    42.74    18.70    34.80  32%1 <
   2 -13  -1  2781.00  2708.80    85.20  32%1 o
   2   7   1 40109.00 38648.90   231.80  32%1 o
   2  16   2    93.71    88.30    42.30  32%1 <
   3  15   2    33.12    26.90    36.80  32%1 <
   3  22   3    50.85    66.30    42.80  32%1 <
   4 -17  -1   140.68   188.00    47.40  32%1 o
   4  21   3     4.05     5.10    32.40  32%1 <
   5 -18  -1   483.62   403.60    56.00  32%1 o
   5  -7   0  4284.30  3491.90    94.40  32%1 o
   5  20   3    10.82    14.80    34.90  32%1 <
   6 -21  -1    45.85     0.70    30.50  32%1 <
   6 -19  -1    78.44    28.40    37.60  32%1 <
   6  19   3     4.36    49.70    41.30  32%1 <
   7 -22  -1     3.01     5.70    32.50  32%1 <
   7   9   2  2891.20  3278.90    89.40  32%1 o
   7  18   3    53.84    45.40    40.50  32%1 <
   8 -12   0    58.42    60.50    42.80  32%1 <
   8  -1   1  3466.10  4602.40   103.00  32%1 o
   8   8   2   632.18   515.80    61.60  32%1 o
   8  17   3    37.47    17.90    35.30  32%1 <
   9 -13   0   866.17   962.20    66.60  32%1 o
   9   7   2    30.94    51.00    42.60  32%1 <
   9  16   3    63.75    70.80    43.10  32%1 <
  10 -16   0    14.65    18.60    34.80  32%1 <
  10  15   3    15.56     8.20    33.30  32%1 <
  11 -17   0    23.56    15.80    34.30  32%1 <
  11  -6   1    81.29    67.70    42.90  32%1 <
  12 -18   0    54.18    10.00    33.20  32%1 <
  12  -7   1  1013.90   947.50    66.20  32%1 o
  12  11   3   826.55   469.10    58.70  32%1 o
  13 -19   0    30.23    41.80    40.20  32%1 <
  13   1   2   930.88   865.00    65.00  32%1 o
  13  10   3    88.48    85.00    44.30  32%1 <
  14 -11   1    47.23    52.90    41.20  32%1 <
  14   0   2   126.50   149.90    46.70  32%1 o
  14   9   3   706.84   770.00    64.20  32%1 o
  15 -12   1    69.00    53.50    40.60  32%1 <
  15   8   3    34.18     4.20    32.60  32%1 <
  16 -15   1    39.97    40.70    39.00  32%1 <
  16 -13   1    12.21    10.80    33.40  32%1 <
  16  -4   2   175.34    89.40    42.90  32%1 <
  17 -16   1    13.09    22.30    35.60  32%1 <
  17  -5   2   100.70    84.80    42.20  32%1 <
  17   4   3   560.68   694.50    62.60  32%1 o
  17  13   4    58.16     0.60    31.00  32%1 <
  18  -6   2    31.78    -8.30    30.30  32%1 <
  18   3   3    79.84    45.30    41.30  32%1 <
  18  12   4    52.53    32.00    39.30  32%1 <
  19  -9   2    65.94    17.10    34.80  32%1 <
  19   2   3   133.32   100.30    44.30  32%1 <
  19  11   4    90.12    44.70    40.00  32%1 <
  20 -10   2    22.21    30.00    37.30  32%1 <
  20   1   3    54.57    31.30    38.70  32%1 <
  21  -2   3    55.34    49.20    41.60  32%1 <
  22  -3   3   130.98    69.70    43.40  32%1 <
 -22  -1  -3   176.82   191.90    46.70  33%1 o
 -21  -2  -3    50.52    25.60    35.70  33%1 <
 -21   7  -2    46.88    75.40    41.90  33%1 <
 -20  -3  -3    15.35    33.30    37.40  33%1 <
 -20   6  -2     4.03     1.90    30.10  33%1 <
 -19  -4  -3    15.43    14.00    33.20  33%1 <
 -19   5  -2    18.93   -13.30    30.10  33%1 <
 -19  14  -1    18.02     4.30    31.60  33%1 <
 -18  -5  -3     3.39    19.90    35.10  33%1 <
 -18   4  -2   174.09   179.90    46.40  33%1 o
 -18  13  -1    65.78    42.50    39.50  33%1 <
 -17  -6  -3   216.48   137.20    45.00  33%1 o
 -17   3  -2     8.34    43.00    39.70  33%1 <
 -17  12  -1   111.26   123.40    42.90  33%1 <
 -16  -7  -3     8.69    33.80    37.80  33%1 <
 -16   2  -2   829.93   863.80    63.60  33%1 o
 -16  11  -1   378.56   286.00    51.30  33%1 o
 -15   1  -2    77.06    85.50    42.70  33%1 <
 -15  10  -1   183.25   165.50    46.00  33%1 o
 -14 -11  -3    71.67    -1.20    30.40  33%1 <
 -14   0  -2   513.53   304.60    53.60  33%1 o
 -14   9  -1  1014.30  1427.70    70.80  33%1 o
 -13 -12  -3   670.29   680.70    60.00  33%1 o
 -13  15   0    39.86    -0.40    30.20  33%1 <
 -12 -13  -3   366.16   285.30    51.40  33%1 o
 -12  14   0   316.51   262.10    51.00  33%1 o
 -11 -14  -3    44.02    51.20    40.50  33%1 <
 -11  13   0   228.18   208.10    49.80  33%1 o
 -10 -17  -3   103.17    75.90    41.70  33%1 <
 -10  -6  -2   152.78   118.70    46.80  33%1 <
 -10  12   0   221.80   283.50    52.80  33%1 o
 -10  21   1    33.97    43.50    39.50  33%1 <
  -9 -18  -3   180.37   230.30    50.10  33%1 o
  -9  -7  -2    16.76    51.50    42.40  33%1 <
  -9  11   0   541.38   626.60    63.20  33%1 o
  -9  20   1   308.58   302.40    51.20  33%1 o
  -8 -19  -3    12.53    32.30    37.40  33%1 <
  -8  -8  -2   843.02   642.10    64.30  33%1 o
  -8   1  -1  4286.30  4045.20   101.10  33%1 o
  -8  10   0  3250.90  3364.80    89.30  33%1 o
  -8  19   1    26.57    19.80    35.50  33%1 <
  -7 -20  -3    31.80     4.80    31.40  33%1 <
  -7   9   0  4405.10  4850.20   102.10  33%1 o
  -6   8   0  3875.00  4089.30    99.30  33%1 o
  -5 -13  -2   231.75   204.40    48.70  33%1 o
  -4 -14  -2   101.66    48.70    41.00  33%1 <
  -4  22   2   260.91   265.90    50.00  33%1 o
  -3 -15  -2    48.37    14.00    34.20  33%1 <
  -3  21   2    14.89    27.80    36.80  33%1 <
  -2 -18  -2   149.51   232.40    49.70  33%1 o
  -2  -7  -1 38663.00 39133.80   233.30  33%1 o
  -2  11   1  1569.10  1438.60    74.50  33%1 o
  -2  20   2   136.63   150.30    46.20  33%1 o
  -1 -19  -2   510.18   896.00    65.10  33%1 o
  -1  -8  -1   146.85   176.10    59.80  33%1 <
  -1  10   1    82.53   143.70    50.40  33%1 <
  -1  19   2  1352.90  1401.80    69.90  33%1 o
   0 -20  -2   632.91   510.40    58.30  33%1 o
   1 -23  -2    18.42    10.60    33.20  33%1 <
   2 -13  -1  2630.30  2793.40    86.90  33%1 o
   3 -14  -1    62.13    77.00    44.00  33%1 <
   3  22   3    41.61    56.00    41.70  33%1 <
   4  12   2    97.70    76.50    45.00  33%1 <
   4  21   3    36.01    24.90    37.40  33%1 <
   5 -18  -1   273.07   282.50    52.20  33%1 o
   5  -7   0  3543.40  2921.30    90.80  33%1 o
   5  11   2  2210.00  2351.30    83.20  33%1 o
   6 -19  -1     7.75    32.50    38.60  33%1 <
   6   1   1   152.68   161.40    72.70  33%1 <
   6  10   2   700.82   541.50    64.90  33%1 o
   7 -22  -1     1.92    18.50    34.70  33%1 <
   7 -20  -1    30.33     8.90    33.20  33%1 <
   8 -12   0    16.63     5.80    33.50  33%1 <
   8  15   3    18.94    54.30    42.60  33%1 <
   9 -13   0  1090.80  1001.80    66.80  33%1 o
   9  14   3   135.88    49.50    42.60  33%1 <
  10  -5   1   312.43   468.30    61.50  33%1 o
  10   4   2  1892.60  1885.20    78.20  33%1 o
  10  13   3   423.01   335.40    56.20  33%1 o
  11 -17   0    24.04     7.60    32.60  33%1 <
  11  -6   1   176.19   176.10    49.10  33%1 o
  11   3   2   104.70    67.20    45.20  33%1 <
  11  12   3   146.86   143.50    47.20  33%1 o
  11  19   4   437.39   485.20    58.90  33%1 o
  12 -18   0    44.71    42.50    40.00  33%1 <
  12   2   2  5204.20  5036.40   100.70  33%1 o
  12  11   3   817.66   624.50    62.80  33%1 o
  12  18   4     4.20    28.50    37.70  33%1 <
  13 -19   0    42.45    41.80    39.40  33%1 <
  13 -10   1   400.32   217.80    50.10  33%1 o
  13  17   4    21.91    30.00    38.00  33%1 <
  14 -11   1    30.33    45.10    40.10  33%1 <
  14   7   3    69.04   140.10    48.20  33%1 <
  14  16   4    19.20     4.40    32.10  33%1 <
  15 -12   1    58.90    48.20    40.20  33%1 <
  15  -3   2  1705.80  1728.70    74.30  33%1 o
  15   6   3     5.97     6.60    33.70  33%1 <
  15  15   4     9.43    14.40    34.60  33%1 <
  16 -15   1    48.14    36.20    38.30  33%1 <
  16  -4   2    92.75    44.50    40.90  33%1 <
  16   5   3   502.01   471.50    59.30  33%1 o
  16  14   4    13.72    11.30    33.70  33%1 <
  17 -16   1     6.47    33.00    38.00  33%1 <
  17   4   3   405.04   438.60    58.30  33%1 o
  18  -8   2   508.70   282.40    51.90  33%1 o
  18  10   4    72.62    24.90    36.70  33%1 <
  19  -9   2    26.52    51.00    41.10  33%1 <
  19   9   4    13.60    21.20    36.40  33%1 <
  20 -12   2     7.83    11.40    33.40  33%1 <
  20 -10   2    50.58    26.90    37.00  33%1 <
  20  -1   3     4.93    26.40    38.30  33%1 <
  20   8   4     1.97    21.80    36.80  33%1 <
  21  -2   3    64.06    14.60    35.40  33%1 <
  21   7   4    56.96    13.90    34.30  33%1 <
  22  -5   3    58.71    77.20    44.00  33%1 <
 -22   1  -3   225.39   138.90    45.50  34%1 o
 -21   9  -2    15.86    29.80    36.60  34%1 <
 -20  -1  -3    24.23     9.90    32.90  34%1 <
 -20   8  -2    14.84    22.00    35.60  34%1 <
 -19  -2  -3   172.32   107.20    42.80  34%1 <
 -19   7  -2    14.98    44.70    39.10  34%1 <
 -19  14  -1    10.19    19.00    34.90  34%1 <
 -18  -3  -3    48.24    80.60    42.00  34%1 <
 -18  13  -1    74.23    16.90    34.60  34%1 <
 -17  12  -1   140.05   129.90    44.50  34%1 <
 -16  11  -1   484.65   317.40    52.50  34%1 o
 -15  -8  -3    31.86    34.90    37.90  34%1 <
 -15  10  -1   159.84   201.40    48.50  34%1 o
 -14  -9  -3   735.21   709.30    61.80  34%1 o
 -14   0  -2   168.97   163.60    46.90  34%1 o
 -14   9  -1   914.62   932.80    64.80  34%1 o
 -13 -10  -3    71.65    44.70    39.80  34%1 <
 -13  -1  -2  1003.70   905.90    67.50  34%1 o
 -13   8  -1   567.05   511.20    59.30  34%1 o
 -12 -11  -3   306.17   344.70    53.40  34%1 o
 -12  -2  -2  4189.20  3988.10    94.50  34%1 o
 -12   7  -1  1673.30  1379.80    70.00  34%1 o
 -11  -3  -2   215.90    68.90    45.20  34%1 <
 -11  13   0   223.25   224.30    50.10  34%1 o
 -10 -15  -3    56.84    37.60    38.70  34%1 <
 -10  12   0   386.74   388.40    55.80  34%1 o
  -9 -16  -3    93.33   156.30    45.20  34%1 o
  -9  11   0   581.15   665.50    63.30  34%1 o
  -8 -17  -3    17.52    29.10    37.00  34%1 <
  -8  10   0  2468.70  2663.60    84.50  34%1 o
  -7 -18  -3    90.95    39.10    38.90  34%1 <
  -7  -9  -2  3429.00  3413.10    91.70  34%1 o
  -7   9   0  3627.80  4638.70   100.50  34%1 o
  -6 -21  -3    28.18    29.10    36.50  34%1 <
  -6 -10  -2   695.23   494.60    64.30  34%1 o
  -6  -1  -1   105.75   142.80    73.70  34%1 <
  -6   8   0  3256.30  3520.80    95.20  34%1 o
  -5 -22  -3     8.60    35.60    38.70  34%1 <
  -5 -11  -2  3278.50  3941.10    93.50  34%1 o
  -5  -2  -1 68590.00 70170.40   307.00  34%1 o
  -5  14   1  1259.60  1140.40    67.50  34%1 o
  -4  13   1   144.65   106.40    45.50  34%1 <
  -3 -15  -2    82.69    67.20    41.80  34%1 <
  -3  12   1  2601.50  2830.90    83.60  34%1 o
  -2 -16  -2   122.51    38.90    39.60  34%1 <
  -2  11   1  1364.00  1126.90    71.80  34%1 o
  -1 -17  -2    99.04    45.00    40.00  34%1 <
  -1  -8  -1    66.82    61.80    49.10  34%1 <
  -1  10   1    37.84   119.50    47.60  34%1 <
  -1  17   2   116.64    94.60    43.40  34%1 <
   0 -20  -2   642.24   587.30    60.40  34%1 o
   0  16   2   258.28   172.30    46.70  34%1 o
   1 -21  -2     3.88    25.90    36.80  34%1 <
   1  15   2   611.10   456.00    57.80  34%1 o
   1  22   3     6.21    21.30    36.20  34%1 <
   2 -22  -2    79.89    -0.30    30.40  34%1 <
   2  14   2   197.36   129.40    45.90  34%1 <
   2  21   3    75.95    49.80    41.60  34%1 <
   3 -14  -1   143.61   159.10    46.70  34%1 o
   3  13   2   941.93  1032.00    67.90  34%1 o
   3  20   3    51.92    33.00    39.30  34%1 <
   4 -15  -1   120.10    92.00    43.70  34%1 <
   4  19   3     7.86    -1.50    31.10  34%1 <
   5  -7   0  3392.70  3061.40    90.70  34%1 o
   5   2   1 60611.00 59104.70   284.00  34%1 o
   5  18   3   193.93   159.20    48.30  34%1 o
   6 -19  -1     3.58    14.00    34.00  34%1 <
   6  17   3  1401.60  1354.30    71.50  34%1 o
   7 -20  -1    30.67    18.80    35.20  34%1 <
   7  16   3   270.98   221.20    50.80  34%1 o
   8 -21  -1    43.31    53.70    40.90  34%1 <
   8 -12   0    61.34    42.70    41.20  34%1 <
   8   6   2    25.36    60.60    46.50  34%1 <
   9 -13   0   976.65   948.30    66.00  34%1 o
   9  -4   1    82.68   152.00    50.40  34%1 o
   9   5   2  3728.20  3927.90    96.30  34%1 o
  10  -5   1   185.35   213.80    51.80  34%1 o
  11 -17   0    51.33    20.00    35.20  34%1 <
  11  10   3    23.16    19.50    36.60  34%1 <
  12 -18   0    96.74    54.30    41.50  34%1 <
  12  -9   1   126.25   147.90    45.70  34%1 o
  12   9   3    25.10    40.40    41.40  34%1 <
  13 -19   0    43.16    18.10    35.50  34%1 <
  13 -10   1   197.85   147.70    45.70  34%1 o
  13  -1   2   701.53   727.30    71.30  34%1 o
  13   8   3   186.36    95.70    45.50  34%1 <
  13  15   4    75.34     2.20    31.70  34%1 <
  14 -11   1   127.70    80.60    42.70  34%1 <
  14  -2   2  1279.50  1088.80    69.60  34%1 o
  14  14   4    13.89    39.50    39.70  34%1 <
  15 -14   1    10.49     3.40    30.80  34%1 <
  15  13   4    21.49    20.80    36.40  34%1 <
  16 -15   1    18.97    27.00    36.80  34%1 <
  16  -6   2   152.37    83.70    43.30  34%1 <
  16   3   3   390.54   622.10    64.20  34%1 o
  16  12   4    38.93   -17.80    31.20  34%1 <
  17 -16   1    19.60    -1.90    30.30  34%1 <
  17  -7   2   484.58   298.50    52.90  34%1 o
  17   2   3  3034.60  2802.50    85.40  34%1 o
  17  11   4     2.69    15.00    35.20  34%1 <
  18  -8   2   443.73   227.40    49.20  34%1 o
  18   1   3   169.40    88.20    45.00  34%1 <
  18   8   4   335.99   216.40    51.00  34%1 o
  19 -11   2   547.64    92.90    43.80  34%1 <
  19   7   4     1.53    16.40    35.70  34%1 <
  20 -12   2     1.64    -8.50    30.60  34%1 <
  20  -3   3    20.80    23.40    37.00  34%1 <
  20   6   4    39.17    -3.10    31.40  34%1 <
  21  -4   3    23.85    33.50    39.40  34%1 <
  21   5   4   537.79   256.90    51.50  34%1 o
  22  -5   3   111.23    58.40    43.30  34%1 <
 -22   3  -3   138.59    79.70    41.70  35%1 <
 -21  -7  -4    43.22    22.20    36.30  35%1 <
 -21   2  -3    36.42    27.20    36.40  35%1 <
 -21   9  -2    18.14     7.70    32.40  35%1 <
 -20  -8  -4    14.49    18.00    34.70  35%1 <
 -20   8  -2    17.58    15.60    33.90  35%1 <
 -19   7  -2   105.15    65.00    41.30  35%1 <
 -18 -12  -4    75.54    33.40    37.90  35%1 <
 -18  -3  -3   189.47   106.10    42.80  35%1 <
 -18   6  -2    77.22    24.30    35.80  35%1 <
 -17 -13  -4    39.94    17.00    34.60  35%1 <
 -17  -4  -3   349.58   316.40    51.60  35%1 o
 -17   5  -2   109.66    79.80    42.60  35%1 <
 -17  12  -1   178.42   171.00    46.00  35%1 o
 -16 -14  -4    37.67    24.80    36.10  35%1 <
 -16  -5  -3   477.25   471.20    56.70  35%1 o
 -16   4  -2    94.79    48.90    40.60  35%1 <
 -16  11  -1   442.87   418.30    55.20  35%1 o
 -15 -15  -4    12.29    25.10    36.00  35%1 <
 -15  -6  -3     8.76    16.80    34.20  35%1 <
 -15   3  -2  2590.80  2395.60    80.50  35%1 o
 -15  10  -1   178.91   170.90    46.70  35%1 o
 -14 -16  -4    19.88    12.00    33.20  35%1 <
 -14  -7  -3    76.11    68.40    41.90  35%1 <
 -14   9  -1  1004.10  1162.20    67.40  35%1 o
 -13   8  -1   230.91   384.50    56.40  35%1 o
 -12   7  -1  1427.00  1084.80    68.10  35%1 o
 -11 -12  -3   135.67   156.50    45.70  35%1 o
 -11   6  -1    56.64   168.50    48.80  35%1 o
 -11  13   0   223.44   178.40    47.50  35%1 o
 -10 -13  -3   247.32   149.30    45.00  35%1 o
 -10  -4  -2  1503.30  1479.30    75.20  35%1 o
 -10   5  -1   215.09   238.70    53.20  35%1 o
 -10  12   0   209.59   419.00    56.50  35%1 o
  -9 -14  -3    53.70    22.60    35.50  35%1 <
  -9  -5  -2  3660.10  3434.00    91.60  35%1 o
  -9  11   0   510.84   584.30    61.60  35%1 o
  -8 -15  -3    69.14    40.30    38.90  35%1 <
  -8  -6  -2    58.55    44.20    43.70  35%1 <
  -8  10   0  3310.60  3069.40    86.70  35%1 o
  -8  17   1    27.33    34.30    37.90  35%1 <
  -7 -18  -3   109.29    44.70    39.30  35%1 <
  -7   9   0  4894.00  4459.00    99.00  35%1 o
  -7  16   1   408.71   328.70    53.20  35%1 o
  -6 -19  -3     5.83    16.70    34.30  35%1 <
  -6   8   0  3344.10  3352.00    92.70  35%1 o
  -6  15   1   407.84   358.10    54.90  35%1 o
  -6  22   2    29.92    23.50    35.90  35%1 <
  -5 -20  -3     8.86    37.30    38.10  35%1 <
  -5 -11  -2  2464.20  2439.00    82.20  35%1 o
  -5  14   1  1088.10   805.30    63.50  35%1 o
  -5  21   2    88.81    77.80    41.50  35%1 <
  -4 -21  -3     8.44     3.90    30.90  35%1 <
  -4 -12  -2    51.79    29.10    39.10  35%1 <
  -4  -3  -1 11705.00 11989.70   164.40  35%1 o
  -4  13   1    49.46    62.30    42.30  35%1 <
  -4  20   2     5.65    12.00    32.90  35%1 <
  -3 -13  -2  1082.90  1478.90    71.60  35%1 o
  -3  12   1  2742.10  2761.50    84.30  35%1 o
  -3  19   2   170.20   183.30    46.90  35%1 o
  -2  18   2   257.62   185.40    46.90  35%1 o
  -1 -17  -2    72.45    17.80    34.80  35%1 <
  -1  17   2    57.94    52.50    40.70  35%1 <
   0 -18  -2    16.27    19.40    35.60  35%1 <
   0  16   2   121.69   127.90    44.50  35%1 <
   1 -19  -2  1504.00  1185.60    68.00  35%1 o
   1 -10  -1   511.42   188.60    51.80  35%1 o
   1  22   3     4.66     7.90    33.50  35%1 <
   2 -22  -2    60.01    22.90    35.30  35%1 <
   2  21   3    52.03    31.40    38.80  35%1 <
   3 -23  -2    27.56    -2.60    30.10  35%1 <
   3   4   1  1303.40  1026.10    94.90  35%1 o
   3  20   3    45.34    38.10    40.10  35%1 <
   4 -15  -1   191.47   144.20    46.00  35%1 o
   4   3   1 11977.00 12943.10   161.10  35%1 o
   5 -16  -1   106.06    89.50    43.40  35%1 <
   5  -7   0  2850.00  2582.50    86.90  35%1 o
   6   8   2  2449.70  2697.00    88.30  35%1 o
   7 -20  -1    53.46   -16.50    30.60  35%1 <
   7   7   2   230.57   248.60    55.10  35%1 o
   7  14   3   228.65   236.10    53.10  35%1 o
   7  21   4    71.43    56.90    41.70  35%1 <
   8 -21  -1     6.22    25.40    37.20  35%1 <
   8 -12   0    38.79    31.90    39.20  35%1 <
   8  -3   1  1179.50  1372.60    77.80  35%1 o
   8  13   3   200.75   183.40    49.90  35%1 o
   8  20   4     1.15    21.10    36.20  35%1 <
   9 -13   0   920.41   856.00    65.70  35%1 o
   9  -4   1   120.60   140.20    50.00  35%1 <
   9  12   3  1739.40  1859.60    77.90  35%1 o
   9  19   4    45.91    56.00    41.50  35%1 <
  10  11   3   191.80   162.40    49.20  35%1 o
  10  18   4    52.18    31.10    38.50  35%1 <
  11 -17   0    17.19    17.30    34.00  35%1 <
  11   1   2 10162.00  9720.70   132.80  35%1 o
  11  17   4    21.81    38.30    39.40  35%1 <
  12 -18   0   136.81    33.00    38.10  35%1 <
  12  -9   1    24.57    25.30    37.40  35%1 <
  12   0   2 25660.00 30279.80   207.80  35%1 o
  12  16   4    24.41    12.70    34.00  35%1 <
  13 -19   0    61.88    36.30    38.90  35%1 <
  13 -10   1    93.60   124.30    44.70  35%1 <
  13   6   3  1021.60   736.70    64.80  35%1 o
  14   5   3    60.36    76.40    44.50  35%1 <
  15 -14   1     3.01   -10.60    30.20  35%1 <
  15  -5   2    48.56    25.90    37.10  35%1 <
  15   4   3   187.74   229.20    51.40  35%1 o
  15  11   4   207.36   209.90    49.30  35%1 o
  16 -15   1    34.44    14.50    33.80  35%1 <
  16  -6   2    52.19    27.20    36.90  35%1 <
  16  10   4   255.43   305.90    53.30  35%1 o
  17 -16   1    45.94    26.20    36.10  35%1 <
  17  -7   2   454.16   584.00    59.80  35%1 o
  17   9   4   103.71    40.60    41.10  35%1 <
  18 -10   2    88.89    45.00    39.70  35%1 <
  18  -1   3   252.15   271.50    52.50  35%1 o
  18   8   4    99.07   159.70    47.90  35%1 o
  19 -11   2    27.56    29.50    37.30  35%1 <
  19  -2   3   167.25   336.70    55.40  35%1 o
  20 -12   2    20.08    12.00    33.50  35%1 <
  20  -3   3    11.09   -23.10    31.30  35%1 <
  20   4   4    19.45    16.80    34.80  35%1 <
  21  -6   3    19.41    17.30    36.00  35%1 <
  21   3   4    11.46    -0.60    30.80  35%1 <
  22   2   4     7.53    25.80    37.10  35%1 <
 -22   3  -3   143.08    78.20    41.80  36%1 <
 -21  -5  -4    83.22    95.60    43.60  36%1 <
 -21   2  -3    56.87    11.90    33.10  36%1 <
 -20   1  -3    53.94    52.90    40.50  36%1 <
 -19  -9  -4    25.25     9.40    32.50  36%1 <
 -18 -10  -4    66.29    38.60    38.80  36%1 <
 -18  -1  -3   208.06   104.70    43.30  36%1 <
 -18  15  -1    80.52    31.30    37.30  36%1 <
 -17 -11  -4     1.96    25.10    36.20  36%1 <
 -17  -2  -3   834.75   788.10    63.70  36%1 o
 -17   5  -2   129.12   133.60    45.80  36%1 <
 -16 -12  -4    22.30    17.80    34.90  36%1 <
 -16  -3  -3   470.19   382.90    54.90  36%1 o
 -16   4  -2    66.71    82.20    42.70  36%1 <
 -15 -13  -4    17.61     1.20    29.90  36%1 <
 -15   3  -2  1756.80  1743.70    75.20  36%1 o
 -14   2  -2  1099.50  1068.90    69.80  36%1 o
 -13 -17  -4    21.83    34.80    38.10  36%1 <
 -13  -8  -3   161.55   136.80    45.20  36%1 o
 -13   1  -2   800.13   792.40    72.60  36%1 o
 -12 -18  -4    14.49    37.80    38.70  36%1 <
 -12  -9  -3    34.68    26.50    36.30  36%1 <
 -12   0  -2 32239.00 38325.90   229.00  36%1 o
 -12   7  -1  1087.20  1328.90    69.90  36%1 o
 -11 -19  -4   373.21   267.00    51.10  36%1 o
 -11 -10  -3    18.40    27.90    36.60  36%1 <
 -11   6  -1   263.36   177.10    50.00  36%1 o
 -11  20   1    89.39    99.30    43.70  36%1 <
 -10 -11  -3   162.55   124.40    44.50  36%1 <
 -10   5  -1   368.43   323.50    56.20  36%1 o
 -10  12   0   483.71   398.60    55.60  36%1 o
 -10  19   1    53.56    21.30    35.50  36%1 <
  -9   4  -1    36.78    58.20    46.20  36%1 <
  -9  11   0   473.35   592.20    61.50  36%1 o
  -9  18   1   379.01   254.90    50.20  36%1 o
  -8 -15  -3    49.00    50.20    40.30  36%1 <
  -8  -6  -2    43.38    30.80    41.30  36%1 <
  -8  10   0  3902.20  3102.70    86.60  36%1 o
  -8  17   1     8.87     6.30    32.00  36%1 <
  -7 -16  -3   190.55    91.40    42.10  36%1 <
  -7  -7  -2   464.78   316.10    58.20  36%1 o
  -7   9   0  3887.40  3748.10    94.80  36%1 o
  -7  16   1   318.68   245.50    48.50  36%1 o
  -6 -17  -3  1149.80  1134.70    66.60  36%1 o
  -6  -8  -2  2449.10  2938.50    88.90  36%1 o
  -6   8   0  3597.60  3568.70    94.90  36%1 o
  -6  15   1   384.10   210.10    49.20  36%1 o
  -6  22   2    25.43    16.20    33.90  36%1 <
  -5 -18  -3   344.30   199.20    46.80  36%1 o
  -5  14   1   627.10   604.30    60.20  36%1 o
  -5  21   2    48.27    35.60    38.00  36%1 <
  -4 -21  -3    92.19    35.10    38.30  36%1 <
  -4  13   1    30.86    48.70    40.90  36%1 <
  -4  20   2    52.18     9.20    32.60  36%1 <
  -3 -22  -3    80.98    68.50    41.60  36%1 <
  -3 -13  -2   698.44   933.40    66.40  36%1 o
  -3  -4  -1   894.08   729.20    90.60  36%1 o
  -3  19   2   245.02   248.10    49.40  36%1 o
  -2 -14  -2    22.76    55.40    41.80  36%1 <
  -2  18   2   273.31   228.60    49.00  36%1 o
  -1 -15  -2   807.61   623.00    61.20  36%1 o
   1 -19  -2   933.56   870.60    64.60  36%1 o
   1 -10  -1    81.77    73.20    45.80  36%1 <
   2 -20  -2    77.93    77.20    42.60  36%1 <
   2 -11  -1  1527.50  1042.60    71.60  36%1 o
   2   5   1  2448.90  2209.80   101.40  36%1 o
   2  19   3    15.36    36.50    39.40  36%1 <
   3 -23  -2    37.92    20.00    35.20  36%1 <
   3   4   1   918.75   959.40    92.50  36%1 o
   3  11   2    58.80    17.80    38.00  36%1 <
   3  18   3   126.49   138.00    45.90  36%1 o
   4  10   2 10281.00  9681.50   130.00  36%1 o
   4  17   3    14.27     6.90    33.80  36%1 <
   5 -16  -1   183.88   109.40    43.80  36%1 <
   5  -7   0  2729.30  2669.20    88.50  36%1 o
   5   9   2  6016.40  6123.10   111.90  36%1 o
   5  16   3   164.47   140.80    46.00  36%1 o
   6 -17  -1  1807.10  2013.20    76.30  36%1 o
   6  15   3   361.14   367.00    57.60  36%1 o
   7 -20  -1    20.42    24.10    36.70  36%1 <
   7  14   3   385.76   311.70    54.90  36%1 o
   7  21   4    86.64    37.00    39.60  36%1 <
   8 -21  -1    16.78    24.00    36.30  36%1 <
   8 -12   0    25.06    41.20    40.90  36%1 <
   8  -3   1   732.54  1159.30    79.30  36%1 o
   9 -13   0   917.79   910.80    66.50  36%1 o
  10 -14   0   743.53   611.50    61.50  36%1 o
  10   2   2   735.73   501.70    65.60  36%1 o
  10  16   4    14.55    18.10    35.70  36%1 <
  11 -17   0    28.46    22.30    36.20  36%1 <
  11  -8   1   236.57   199.40    49.00  36%1 o
  11   1   2 10610.00 11577.40   138.90  36%1 o
  11   8   3   289.69   273.70    54.20  36%1 o
  11  15   4   115.91    80.90    43.60  36%1 <
  12 -18   0    89.62    42.70    39.90  36%1 <
  12  -9   1     8.81    -9.50    30.80  36%1 <
  12   7   3   635.22   647.20    64.00  36%1 o
  12  14   4   132.73    49.70    41.70  36%1 <
  13 -19   0    36.18    38.60    39.10  36%1 <
  13   6   3   827.74   851.50    66.70  36%1 o
  13  13   4    12.29    16.50    35.20  36%1 <
  14 -13   1   127.12   106.70    43.60  36%1 <
  14  -4   2    83.45    65.20    42.30  36%1 <
  14  12   4    90.22    44.40    41.20  36%1 <
  15 -14   1    23.66    25.00    36.50  36%1 <
  15  -5   2    56.63    22.50    35.90  36%1 <
  16 -15   1    25.78    15.00    33.90  36%1 <
  16   1   3    27.22    50.00    42.50  36%1 <
  17  -9   2   181.65    87.20    43.30  36%1 <
  17   7   4   291.44   167.20    48.70  36%1 o
  18 -10   2   126.61    85.60    43.20  36%1 <
  18   6   4     2.42   -12.70    30.80  36%1 <
  19 -11   2    24.18    33.30    37.70  36%1 <
  19  -4   3    25.96    70.40    43.10  36%1 <
  19   5   4    10.19    38.70    39.90  36%1 <
  20  -5   3    10.43    26.60    37.10  36%1 <
  21  -6   3    79.74    28.80    38.60  36%1 <
  21   1   4    69.46    77.20    43.50  36%1 <
  22   0   4   581.50   420.10    58.10  36%1 o
 -22   5  -3    76.21    24.40    35.80  37%1 <
 -21  -5  -4   600.80   361.20    54.90  37%1 o
 -21   4  -3     3.87    14.30    33.70  37%1 <
 -20  -6  -4     3.12    16.90    34.70  37%1 <
 -20   3  -3    14.69     9.80    32.30  37%1 <
 -20  10  -2    46.18    60.80    41.60  37%1 <
 -19  -7  -4    14.73    21.90    35.10  37%1 <
 -19   9  -2    32.93    87.80    42.80  37%1 <
 -18  -8  -4    82.66    70.60    42.40  37%1 <
 -18   8  -2   277.83   174.70    46.50  37%1 o
 -18  15  -1    62.66    20.60    35.50  37%1 <
 -17  -9  -4   105.51    65.00    42.00  37%1 <
 -17   7  -2   791.52   590.70    59.20  37%1 o
 -17  14  -1    88.34    48.80    40.00  37%1 <
 -16 -10  -4   466.44   329.00    53.20  37%1 o
 -16  -3  -3   622.33   797.70    64.70  37%1 o
 -16  13  -1   128.71    21.00    35.20  37%1 <
 -15  -4  -3    71.95    50.70    40.60  37%1 <
 -14 -14  -4    13.66    21.60    35.60  37%1 <
 -14  -5  -3    39.71    28.80    37.50  37%1 <
 -13 -15  -4    53.74    41.70    39.00  37%1 <
 -13  -6  -3   705.91   606.20    60.70  37%1 o
 -12 -16  -4    35.56    45.70    39.30  37%1 <
 -12   0  -2 29978.00 40213.30   234.90  37%1 o
 -11 -17  -4    15.21     0.50    29.80  37%1 <
 -11  -1  -2  8344.90  8524.50   129.40  37%1 o
 -11  20   1   111.09    75.90    42.70  37%1 <
 -10  -2  -2   479.07   426.50    64.70  37%1 o
 -10   5  -1   133.30   402.60    59.60  37%1 o
 -10  19   1     3.09    28.10    36.60  37%1 <
  -9 -12  -3  1610.80  2106.90    77.60  37%1 o
  -9   4  -1    26.98    73.80    47.60  37%1 <
  -9  11   0   644.92   647.20    62.60  37%1 o
  -9  18   1   225.39   253.60    49.70  37%1 o
  -8 -13  -3   139.83   104.80    43.80  37%1 <
  -8   3  -1   829.48   795.60    73.10  37%1 o
  -8  10   0  2984.70  3104.00    86.90  37%1 o
  -8  17   1     5.17     2.50    30.30  37%1 <
  -7 -14  -3   250.11   174.00    46.90  37%1 o
  -7   9   0  3764.10  4121.60    97.90  37%1 o
  -7  16   1   278.02   273.80    50.50  37%1 o
  -6  -8  -2  4174.50  3664.80    94.00  37%1 o
  -6   8   0  3587.10  3477.30    94.90  37%1 o
  -6  15   1   560.37   401.60    56.20  37%1 o
  -6  22   2    19.09    19.80    35.10  37%1 <
  -5 -18  -3   178.94   103.30    43.10  37%1 <
  -5  -9  -2  5506.40  5375.40   108.80  37%1 o
  -5  14   1   957.08   866.00    64.70  37%1 o
  -5  21   2   109.14    65.50    41.70  37%1 <
  -4 -19  -3    13.30     3.00    30.60  37%1 <
  -4 -10  -2 11842.00 12005.30   139.70  37%1 o
  -3 -20  -3    53.51    24.00    35.70  37%1 <
  -2  -5  -1  3201.90  1891.60   101.00  37%1 o
  -1 -15  -2   466.59   391.50    55.20  37%1 o
  -1  22   3     5.95    30.40    37.80  37%1 <
   0 -16  -2   157.06   147.10    45.10  37%1 o
   0  14   2  2258.40  2209.00    79.40  37%1 o
   1   6   1 13482.00 14491.70   161.10  37%1 o
   1  13   2   107.93   132.20    46.80  37%1 <
   1  20   3   282.19   287.50    53.30  37%1 o
   2 -20  -2   139.47    90.50    43.50  37%1 <
   2 -11  -1  1052.60   920.70    69.90  37%1 o
   2   5   1  2395.30  2621.00   105.10  37%1 o
   2  12   2   252.67   369.40    57.20  37%1 o
   2  19   3    13.50    25.10    37.10  37%1 <
   3 -21  -2    21.94    16.90    34.60  37%1 <
   3 -12  -1  2944.60  3012.40    86.20  37%1 o
   3  11   2   213.68    93.10    46.80  37%1 <
   3  18   3   131.84   139.50    45.90  37%1 o
   4 -22  -2   208.45   252.40    50.60  37%1 o
   5 -16  -1   223.74   183.60    48.40  37%1 o
   5  -7   0  2882.70  2825.60    89.80  37%1 o
   5  21   4    45.94    34.40    39.00  37%1 <
   6 -17  -1  2212.80  1607.40    73.00  37%1 o
   6  20   4    20.55    18.00    35.60  37%1 <
   7 -18  -1    49.10    10.90    33.60  37%1 <
   7  -2   1 15429.00 15435.10   158.50  37%1 o
   7  19   4    28.00    25.40    37.70  37%1 <
   8 -21  -1    15.51    37.20    38.80  37%1 <
   8 -12   0    15.80    26.40    38.80  37%1 <
   8   4   2   113.82    69.10    46.70  37%1 <
   8  11   3    37.82    35.80    40.70  37%1 <
   8  18   4    16.41     7.00    32.50  37%1 <
   9 -13   0   844.62   833.80    65.10  37%1 o
   9   3   2   218.05   411.20    60.80  37%1 o
   9  10   3   123.70    71.20    44.40  37%1 <
   9  17   4    13.78     9.70    33.40  37%1 <
  10   9   3     8.38   -12.90    32.10  37%1 <
  10  16   4     1.08    -0.80    30.80  37%1 <
  11 -17   0    16.79    -6.90    30.50  37%1 <
  11  -8   1   204.95   172.00    49.60  37%1 o
  12 -18   0    60.21    18.60    35.50  37%1 <
  12  -9   1    27.01     2.40    31.20  37%1 <
  12  -2   2  5105.20  4260.80    96.30  37%1 o
  13 -19   0    28.96    35.90    39.10  37%1 <
  13  -3   2   374.40   347.00    55.30  37%1 o
  13   4   3   111.72    68.90    44.20  37%1 <
  13  11   4    17.43    11.60    33.90  37%1 <
  14 -13   1   112.29   144.60    45.50  37%1 o
  14  -4   2   106.99    98.20    44.30  37%1 <
  14   3   3   464.51   431.10    58.30  37%1 o
  14  10   4     0.88     9.20    33.80  37%1 <
  15 -14   1    10.32     1.20    30.10  37%1 <
  15   2   3    11.47    31.00    39.20  37%1 <
  15   9   4   118.52    73.60    43.30  37%1 <
  16  -8   2   270.62   142.70    45.90  37%1 o
  16   8   4   163.10   135.80    45.30  37%1 <
  17  -9   2   176.40   113.40    43.30  37%1 <
  18 -10   2   152.55    60.70    42.20  37%1 <
  18  -3   3    58.61    71.00    43.70  37%1 <
  18   4   4   102.66    64.00    43.00  37%1 <
  18  11   5    26.26    34.90    38.80  37%1 <
  19 -13   2    58.86    31.10    37.70  37%1 <
  19  -4   3     6.54    58.30    42.50  37%1 <
  19   3   4   110.17    77.90    43.50  37%1 <
  20   2   4     2.93    22.40    36.80  37%1 <
  21  -8   3    10.22    17.50    35.80  37%1 <
  21   1   4   151.11   109.10    44.70  37%1 <
  22  -2   4   160.60    91.50    44.10  37%1 <
 -22  -2  -4    25.94    27.50    36.00  38%1 <
 -21  -3  -4     8.94     4.30    31.50  38%1 <
 -21   4  -3     5.97    -9.20    29.80  38%1 <
 -20  -4  -4    16.25    31.80    36.90  38%1 <
 -20   3  -3    33.10    28.90    36.30  38%1 <
 -20  10  -2    24.07    32.80    37.40  38%1 <
 -19  -5  -4     3.86     6.80    31.70  38%1 <
 -19   2  -3   132.82   166.90    45.60  38%1 o
 -19   9  -2   158.37   109.80    43.60  38%1 <
 -18  -6  -4     7.29    22.10    35.10  38%1 <
 -18   1  -3   160.11   208.60    47.10  38%1 o
 -18   8  -2   284.20   214.00    48.90  38%1 o
 -18  15  -1    44.51    21.80    35.40  38%1 <
 -17  -7  -4   392.09   261.70    50.00  38%1 o
 -17   7  -2   607.87   398.20    54.60  38%1 o
 -17  14  -1    96.97   111.30    44.60  38%1 <
 -16  -1  -3    53.65    35.60    38.00  38%1 <
 -16   6  -2    65.17    53.40    40.10  38%1 <
 -16  13  -1    43.20    10.70    33.00  38%1 <
 -15 -11  -4   257.79   219.60    49.20  38%1 o
 -15  -2  -3    12.81    32.60    38.00  38%1 <
 -15   5  -2    47.17     0.80    30.40  38%1 <
 -15  12  -1    56.70    58.60    41.10  38%1 <
 -14 -12  -4    83.33    19.10    35.10  38%1 <
 -14   4  -2    86.78    65.20    42.60  38%1 <
 -14  11  -1    34.99    27.20    36.60  38%1 <
 -13 -13  -4    30.11    24.50    36.20  38%1 <
 -12 -14  -4   125.44    44.80    39.30  38%1 <
 -12  -7  -3   598.97   726.30    61.50  38%1 o
 -11  -8  -3   278.10   205.60    48.50  38%1 o
 -11  20   1    62.85    59.00    41.40  38%1 <
 -10 -18  -4    83.98    21.60    35.00  38%1 <
 -10  -9  -3    11.69     1.90    30.70  38%1 <
 -10  19   1    12.61    22.40    35.90  38%1 <
  -9 -19  -4    31.26    37.50    38.70  38%1 <
  -9 -10  -3   278.49   113.70    45.00  38%1 <
  -9  -3  -2   328.48   268.20    56.20  38%1 o
  -9  11   0   747.45   740.40    64.60  38%1 o
  -9  18   1   253.94   162.40    45.80  38%1 o
  -8 -20  -4     6.01    25.90    35.60  38%1 <
  -8  -4  -2    63.98    27.50    41.30  38%1 <
  -8   3  -1   805.34  1188.20    78.30  38%1 o
  -8  10   0  2472.30  2725.90    84.00  38%1 o
  -8  17   1     9.46    20.20    35.00  38%1 <
  -7 -21  -4   100.55    36.00    37.80  38%1 <
  -7 -14  -3   310.09   220.60    48.40  38%1 o
  -7   2  -1 15189.00 15589.10   158.80  38%1 o
  -7   9   0  3777.60  3774.90    95.80  38%1 o
  -7  16   1   410.80   274.80    50.50  38%1 o
  -6 -15  -3   376.07   247.80    50.30  38%1 o
  -6   8   0  2983.30  2889.70    89.80  38%1 o
  -6  15   1   527.82   496.20    59.00  38%1 o
  -5 -16  -3    87.31   169.80    45.50  38%1 o
  -4 -10  -2  9629.80 11488.50   136.40  38%1 o
  -3 -20  -3    56.96     7.00    32.00  38%1 <
  -3 -11  -2    60.77    -3.30    33.60  38%1 <
  -3  17   2     5.86    10.50    32.80  38%1 <
  -2 -21  -3    16.63     1.50    29.90  38%1 <
  -2  16   2    86.57    80.30    42.40  38%1 <
  -1 -22  -3     9.59     1.90    30.20  38%1 <
  -1  -6  -1 14139.00 14298.70   160.30  38%1 o
  -1  15   2   326.56   309.40    53.30  38%1 o
  -1  22   3     4.83    33.70    38.90  38%1 <
   0 -16  -2   175.83   133.10    45.50  38%1 <
   0  14   2  1610.60  1601.10    73.60  38%1 o
   1 -17  -2    63.99    16.00    34.90  38%1 <
   1   6   1 19819.00 18650.80   175.40  38%1 o
   1  13   2   208.44   182.30    48.50  38%1 o
   2 -18  -2   488.54   352.50    54.90  38%1 o
   3 -21  -2    24.76    36.40    38.70  38%1 <
   3 -12  -1  3241.40  2703.90    83.30  38%1 o
   4 -22  -2   248.42   211.00    48.70  38%1 o
   4 -13  -1    59.32    98.00    45.00  38%1 <
   4  15   3   173.62   110.00    44.60  38%1 <
   5  -7   0  2274.90  2579.70    88.70  38%1 o
   5  14   3   438.39   351.50    55.80  38%1 o
   5  21   4    54.62    42.20    40.10  38%1 <
   6 -17  -1  2010.20  1967.60    75.10  38%1 o
   6  -1   1    82.82   179.80    66.60  38%1 <
   6   6   2   164.51   115.00    49.70  38%1 <
   6  13   3   243.43   159.10    47.80  38%1 o
   7 -18  -1    41.38     3.30    31.30  38%1 <
   7   5   2   251.45   170.10    51.80  38%1 o
   7  12   3   203.64    98.10    45.40  38%1 <
   8 -19  -1    24.27    20.00    35.40  38%1 <
   8 -12   0    22.37    33.20    39.50  38%1 <
   9 -13   0   941.59   987.00    67.10  38%1 o
   9  15   4    27.16    32.20    38.30  38%1 <
  10 -14   0   848.68   587.40    61.30  38%1 o
  10  -7   1  7292.30  6998.00   113.10  38%1 o
  10  14   4   261.47   155.30    46.40  38%1 o
  11 -17   0    18.53    20.80    35.50  38%1 <
  11  -8   1   145.71   238.20    50.70  38%1 o
  11  -1   2  7809.40  7793.50   120.10  38%1 o
  11   6   3    28.56    90.20    46.00  38%1 <
  11  13   4    38.48    21.30    36.50  38%1 <
  12 -18   0    56.26    19.20    35.90  38%1 <
  12  -2   2  3753.50  3811.90    93.30  38%1 o
  12   5   3   221.63   288.70    54.80  38%1 o
  12  12   4    47.56    64.00    42.00  38%1 <
  13 -19   0    37.51    33.30    38.20  38%1 <
  13 -12   1   825.35  1039.20    66.90  38%1 o
  14 -13   1    60.73    49.50    41.00  38%1 <
  14  15   5     5.57     3.70    32.10  38%1 <
  15 -14   1     6.37     0.90    30.60  38%1 <
  15  -7   2     9.78    23.30    36.20  38%1 <
  15   7   4    51.49    61.30    41.80  38%1 <
  15  14   5     1.79     7.90    33.70  38%1 <
  16 -17   1    82.12    35.10    38.80  38%1 <
  16  -8   2   196.96   131.90    43.80  38%1 o
  16  -1   3    35.55    29.20    38.70  38%1 <
  16   6   4    75.72    56.80    41.20  38%1 <
  16  13   5     7.32    11.80    34.10  38%1 <
  17  -2   3   613.39   540.90    61.30  38%1 o
  17   5   4    35.87    12.80    34.90  38%1 <
  17  12   5    47.05    47.90    41.50  38%1 <
  18 -12   2    56.04    29.60    37.80  38%1 <
  18   4   4    91.84    77.00    42.80  38%1 <
  19 -13   2    54.04    18.80    35.30  38%1 <
  19  -6   3    67.01    67.20    42.40  38%1 <
  19   8   5   288.96   138.10    47.20  38%1 <
  20  -7   3   125.90    97.40    44.80  38%1 <
  20   0   4    49.15    58.20    41.30  38%1 <
  20   7   5     6.39    44.20    40.60  38%1 <
  21  -8   3    15.01    22.00    36.70  38%1 <
  21  -1   4    57.01    10.40    34.00  38%1 <
  22  -2   4     9.92   -27.80    31.20  38%1 <
 -22   0  -4   417.92   474.20    58.00  39%1 o
 -21  -1  -4   110.89    60.80    40.60  39%1 <
 -21   6  -3    29.32    17.20    33.90  39%1 <
 -20  -2  -4     6.98    12.80    33.10  39%1 <
 -20   5  -3    11.97     4.10    31.30  39%1 <
 -18  15  -1    70.41    56.10    40.00  39%1 <
 -17  -7  -4   418.06   244.50    49.60  39%1 o
 -17  14  -1   132.51    75.30    42.50  39%1 <
 -16  -8  -4   142.14    93.60    42.60  39%1 <
 -16   6  -2    82.77    33.70    38.20  39%1 <
 -16  13  -1    20.38     9.10    32.10  39%1 <
 -15  -9  -4   192.20    69.80    41.80  39%1 <
 -15  -2  -3     9.86    57.50    40.50  39%1 <
 -15   5  -2    34.67    -6.70    30.50  39%1 <
 -15  12  -1     9.95    24.60    36.70  39%1 <
 -14 -10  -4    11.74    -8.80    30.20  39%1 <
 -14  -3  -3   405.21   328.00    53.30  39%1 o
 -14   4  -2    85.40    73.20    43.20  39%1 <
 -14  11  -1   217.10   110.80    44.40  39%1 <
 -13 -11  -4    17.52    17.30    34.40  39%1 <
 -13  -4  -3    96.74    97.20    43.60  39%1 <
 -13   3  -2   351.11   361.30    57.20  39%1 o
 -13  10  -1   211.97   173.00    47.10  39%1 o
 -12  -5  -3   610.40   482.00    58.60  39%1 o
 -12   2  -2  4613.30  4359.50    96.90  39%1 o
 -11 -15  -4   128.55    35.30    38.70  39%1 <
 -11  20   1    51.52    28.80    37.80  39%1 <
 -10 -16  -4     1.94    17.00    34.40  39%1 <
 -10  19   1     3.36    14.20    34.10  39%1 <
  -9 -17  -4    11.71    27.80    36.10  39%1 <
  -9 -10  -3   281.15   126.30    44.20  39%1 <
  -9  11   0   984.48   980.00    67.90  39%1 o
  -9  18   1   231.90   158.60    45.90  39%1 o
  -8 -11  -3    87.92    79.40    43.30  39%1 <
  -8  10   0  3137.30  3454.60    90.70  39%1 o
  -8  17   1     7.15    -7.70    30.20  39%1 <
  -7 -21  -4    90.58    59.90    40.30  39%1 <
  -7 -12  -3    95.93    69.10    42.30  39%1 <
  -7  -5  -2   236.93   204.20    54.80  39%1 o
  -7   9   0  3696.60  4232.70   100.00  39%1 o
  -7  21   2   106.51   104.80    43.20  39%1 <
  -6  -6  -2   276.05   268.50    56.20  39%1 o
  -6   1  -1   123.56   238.40    72.90  39%1 o
  -6   8   0  3745.30  3372.70    94.60  39%1 o
  -6  20   2    12.25     0.70    29.90  39%1 <
  -5  19   2     9.95     7.20    32.10  39%1 <
  -4 -17  -3    12.55    23.30    36.40  39%1 <
  -4  18   2    16.34    56.40    40.20  39%1 <
  -3 -18  -3   125.19   106.30    43.70  39%1 <
  -3  17   2    54.84     8.60    32.80  39%1 <
  -2 -19  -3    17.16    11.30    33.50  39%1 <
  -2 -12  -2   354.98   455.00    59.20  39%1 o
  -2  16   2    71.36    30.50    37.80  39%1 <
  -1 -22  -3    22.24    14.00    33.80  39%1 <
  -1 -13  -2   199.69   156.10    48.30  39%1 o
  -1   8   1    58.57   103.20    53.00  39%1 <
   1  18   3   402.77   381.80    55.70  39%1 o
   2 -18  -2   241.15   174.70    47.00  39%1 o
   2  17   3    37.15    63.10    42.20  39%1 <
   3 -19  -2   258.88   160.80    46.40  39%1 o
   3 -12  -1  3880.60  3663.00    91.50  39%1 o
   3  16   3    38.62    52.00    42.00  39%1 <
   4 -13  -1    45.24    53.20    42.80  39%1 <
   4   8   2  9180.20  9355.80   128.80  39%1 o
   4  15   3   151.38   137.20    45.90  39%1 <
   5  -7   0  2783.40  2675.90    89.20  39%1 o
   5   7   2  1051.70   994.40    75.20  39%1 o
   5  19   4   111.50     2.90    31.70  39%1 <
   6  18   4     9.76    33.10    38.70  39%1 <
   7 -18  -1    35.94    28.70    37.80  39%1 <
   7  17   4    17.28    17.30    35.50  39%1 <
   8 -19  -1    22.72    18.00    34.90  39%1 <
   8 -12   0    26.69    47.50    42.30  39%1 <
   8  16   4    98.83    83.40    43.80  39%1 <
   9 -13   0  1290.20  1029.80    67.40  39%1 o
   9   8   3   551.55   457.30    61.80  39%1 o
   9  15   4    25.88    39.50    39.60  39%1 <
  10 -14   0   941.22   683.20    62.00  39%1 o
  10  -7   1  7959.90  8330.50   120.70  39%1 o
  10   0   2 15964.00 16138.10   160.70  39%1 o
  10   7   3  3920.20  4273.00    98.60  39%1 o
  11  -1   2 11442.00 12340.80   143.80  39%1 o
  11  18   5    15.97    29.40    38.10  39%1 <
  12 -18   0    29.26    21.00    35.80  39%1 <
  12  17   5    57.24    40.00    40.10  39%1 <
  13 -19   0    50.14    46.00    40.50  39%1 <
  13 -12   1  1156.50   928.40    65.40  39%1 o
  13   9   4   164.58   124.10    46.80  39%1 <
  13  16   5    19.87    32.00    38.60  39%1 <
  14 -13   1    35.58    54.50    41.70  39%1 <
  14  -6   2    74.76    19.50    35.90  39%1 <
  14   1   3    59.00    79.90    45.10  39%1 <
  14   8   4    47.86    57.10    42.70  39%1 <
  15  -7   2    30.33    31.60    38.50  39%1 <
  15   7   4   121.04    48.30    41.70  39%1 <
  16 -17   1    64.00    37.40    39.60  39%1 <
  16  11   5   121.19    85.40    43.40  39%1 <
  17 -11   2    18.47    55.70    41.20  39%1 <
  17  10   5   790.59   706.20    64.40  39%1 o
  18 -12   2    50.60    47.20    40.00  39%1 <
  18  -5   3    21.77    24.00    37.90  39%1 <
  18   2   4   509.85   416.50    58.00  39%1 o
  18   9   5   203.46   128.30    46.40  39%1 <
  19 -13   2    42.91    20.30    35.50  39%1 <
  19  -6   3    62.23    32.00    39.40  39%1 <
  19   1   4    68.39    49.70    41.60  39%1 <
  19   8   5   181.87   181.00    47.60  39%1 o
  21  -3   4     3.44   -23.40    31.20  39%1 <
 -21   6  -3    19.05    21.30    35.10  40%1 <
 -20  -2  -4     5.96     7.20    31.80  40%1 <
 -20   5  -3    13.97    -3.80    30.00  40%1 <
 -20  12  -2     2.24    36.10    38.80  40%1 <
 -19  -3  -4   122.39    78.80    42.20  40%1 <
 -19   4  -3    24.26    11.30    32.90  40%1 <
 -19  11  -2    78.53    22.70    35.80  40%1 <
 -18  -4  -4    94.91    41.10    39.00  40%1 <
 -18   3  -3   143.92   159.90    45.80  40%1 o
 -18  10  -2    95.22    50.70    40.70  40%1 <
 -17 -12  -5    47.41    24.40    36.50  40%1 <
 -17  -5  -4   133.11    35.60    38.00  40%1 <
 -17   2  -3   663.10   652.20    60.30  40%1 o
 -17  14  -1   173.56   135.20    45.30  40%1 <
 -16 -13  -5    10.37    25.30    36.80  40%1 <
 -16  -6  -4    21.18    18.60    35.00  40%1 <
 -16   1  -3    28.80    20.20    35.70  40%1 <
 -16  13  -1    27.92    30.70    37.20  40%1 <
 -15  12  -1    45.78    50.50    39.70  40%1 <
 -14  11  -1    97.89    59.30    40.80  40%1 <
 -13 -11  -4    41.80     0.90    29.90  40%1 <
 -13  10  -1   153.47    85.90    43.70  40%1 <
 -12 -12  -4    60.81    21.00    35.20  40%1 <
 -12  -5  -3   568.21   453.30    58.80  40%1 o
 -12   2  -2  4520.90  4740.10   101.10  40%1 o
 -12   9  -1     9.35    42.90    39.70  40%1 <
 -11 -13  -4    76.65    71.20    41.80  40%1 <
 -11  -6  -3    22.56     0.40    31.50  40%1 <
 -11   1  -2  8249.30  8273.40   127.00  40%1 o
 -11   8  -1   299.27   393.90    57.70  40%1 o
 -11  20   1    58.46    54.80    40.60  40%1 <
 -10 -14  -4   242.90   161.40    46.00  40%1 o
 -10  -7  -3  3984.30  3878.20    93.20  40%1 o
 -10   0  -2 19105.00 19083.50   170.90  40%1 o
 -10  19   1     5.44    15.40    34.00  40%1 <
  -9  18   1   234.50   197.30    47.00  40%1 o
  -8 -18  -4    79.05    24.50    35.80  40%1 <
  -8  10   0  3291.00  3370.30    90.10  40%1 o
  -7 -19  -4    11.42     4.60    31.00  40%1 <
  -7   9   0  3798.50  4137.60    99.30  40%1 o
  -7  21   2   108.12    27.60    36.00  40%1 <
  -6 -20  -4    14.99     9.50    32.50  40%1 <
  -6 -13  -3   202.72   168.80    47.40  40%1 o
  -6   8   0  2695.50  2908.40    90.10  40%1 o
  -6  20   2     7.99    27.80    35.80  40%1 <
  -5 -14  -3   527.90   430.20    57.10  40%1 o
  -5  -7  -2  1352.80   963.90    75.50  40%1 o
  -5  19   2    19.68    27.20    35.70  40%1 <
  -4  -8  -2 13241.00 12356.00   142.90  40%1 o
  -4  18   2    35.71    33.30    37.50  40%1 <
  -3  22   3    50.17    37.50    38.50  40%1 <
  -2 -19  -3     9.12    31.20    37.90  40%1 <
  -2   9   1  6400.70  6813.10   115.80  40%1 o
  -2  21   3    16.65    -5.70    29.70  40%1 <
  -1 -20  -3   234.98   262.70    50.90  40%1 o
  -1 -13  -2   245.74   164.70    48.60  40%1 o
  -1   8   1    58.78   152.20    55.50  40%1 <
  -1  20   3   382.13   376.60    54.20  40%1 o
   0 -14  -2  1790.30  1912.30    75.90  40%1 o
   1  18   3   457.84   381.50    55.20  40%1 o
   2  10   2   377.72   358.50    59.70  40%1 o
   2  22   4    30.71    32.10    38.50  40%1 <
   3 -19  -2   241.79   137.90    45.90  40%1 o
   3   9   2  1457.20  1854.30    82.90  40%1 o
   3  21   4    13.06    33.10    39.00  40%1 <
   4 -20  -2     9.90     8.30    33.10  40%1 <
   4 -13  -1    34.00    78.20    43.70  40%1 <
   4  20   4     4.66    35.30    38.90  40%1 <
   5 -14  -1   775.51   743.00    63.60  40%1 o
   5  -7   0  2849.70  2679.60    90.40  40%1 o
   5  19   4     1.34    15.30    35.20  40%1 <
   6  11   3    91.14    89.60    46.10  40%1 <
   7 -18  -1    59.20    49.20    40.30  40%1 <
   7  10   3  5411.20  5408.10   107.80  40%1 o
   8 -19  -1     5.41   -18.50    30.40  40%1 <
   8 -12   0    27.76    37.60    40.90  40%1 <
   8   2   2 10361.00  9653.00   132.10  40%1 o
   8   9   3  1449.00  1652.30    77.90  40%1 o
   9 -20  -1   301.88   110.10    44.60  40%1 <
   9 -13   0   898.09   844.60    66.10  40%1 o
   9  -6   1   335.15   332.80    59.70  40%1 o
   9   1   2   246.98   164.40    57.00  40%1 <
   9  13   4   416.72   375.30    58.10  40%1 o
  10  -7   1  9606.80 10622.40   130.80  40%1 o
  10  12   4    68.67    70.10    43.50  40%1 <
  11  11   4   114.37   112.90    45.80  40%1 <
  12 -18   0    53.13    29.40    38.00  40%1 <
  12 -11   1   658.95   439.80    57.60  40%1 o
  12   3   3   306.63   330.90    56.90  40%1 o
  12  10   4    93.10    99.70    45.40  40%1 <
  12  15   5    18.85    19.20    36.00  40%1 <
  13 -19   0    30.46    42.60    40.20  40%1 <
  13 -12   1   899.18   700.00    62.00  40%1 o
  13  -5   2    60.27    37.80    40.10  40%1 <
  13   2   3   595.91   479.40    59.50  40%1 o
  13  14   5    17.87    14.10    35.20  40%1 <
  14 -13   1    76.27    68.40    42.00  40%1 <
  14  -6   2    92.67    89.10    43.80  40%1 <
  14  13   5    50.30    79.50    43.20  40%1 <
  15 -16   1    44.31    31.50    37.80  40%1 <
  15   5   4    41.15    77.10    43.80  40%1 <
  15  12   5   108.30    43.00    40.20  40%1 <
  16 -17   1   113.70    13.50    34.30  40%1 <
  16 -10   2   561.85   412.70    57.50  40%1 o
  16  -3   3   325.49   267.00    52.20  40%1 o
  16   4   4    85.46    44.70    41.80  40%1 <
  17 -11   2    38.91    29.50    37.50  40%1 <
  17  -4   3   296.47   260.60    52.40  40%1 o
  17   3   4    12.81    47.00    41.90  40%1 <
  18 -12   2    95.69    50.00    40.80  40%1 <
  18  -5   3    21.30    40.20    40.30  40%1 <
  18   7   5     2.85    18.60    35.90  40%1 <
  19  -1   4    65.17    30.30    38.50  40%1 <
  19   6   5    20.76     3.90    32.20  40%1 <
  20  -9   3    29.96     2.80    31.70  40%1 <
  20  -2   4    29.73    24.40    37.80  40%1 <
  20   5   5    11.63    14.80    35.00  40%1 <
  21  -3   4     1.95    14.80    34.90  40%1 <
